# Supplementary material for: (R)-(−)-Quinuclidin-3-ol
Source: Acta Crystallogr Sect E Struct Rep Online. 2013 Oct 19;69(Pt 11):o1672. doi: 10.1107/S1600536813026998 (PMC3884330; doi:10.1107/S1600536813026998)
Supplement: Supplementary file 1 [file e-69-o1672-sup1.cif]

##############################################################################
#                                                                            #
# This CIF contains the data in a paper accepted for publication in          #
# Acta Crystallographica Section E. It conforms to the requirements of       #
# Notes for Authors for Acta Crystallographica Section E, and has been       #
# peer reviewed under the auspices of the IUCr Commission on Journals.       #
#                                                                            #
# Full details of the Crystallographic Information File format               #
# are given in the paper "The Crystallographic Information File (CIF):       #
# a New Standard Archive File for Crystallography" by S. R. Hall, F. H.      #
# Allen and I. D. Brown [Acta Cryst. (1991), A47, 655-685].                  #
#                                                                            #
# The current version of the core CIF dictionary is obtainable from          #
# ftp://ftp.iucr.org/pub/cif_core.dic.                                       #
#                                                                            #
# Software is freely available for graphical display of the structure(s)     #
# in this CIF. For information consult the CIF software page                 #
# http://www.iucr.org/resources/cif/software.                                #
#                                                                            #
# This file may be used for bona fide research purposes within the           #
# scientific community so long as proper attribution is given to the journal # 
# article from which it was obtained.                                        #
#                                                                            #
##############################################################################
data_I
_audit_creation_method
;
  Olex2 1.2
  (compiled 2013.04.25 svn.r2679, GUI svn.r4466)
;
_journal_date_recd_electronic     2013-09-06
_journal_date_accepted     2013-10-01
_journal_name_full     'Acta Crystallographica, Section E'
_journal_year     2013
_journal_volume     69
_journal_issue     11
_journal_page_first     o1672
_journal_page_last     o1672
_journal_paper_category     QO
_journal_paper_doi     10.1107/S1600536813026998
_journal_coeditor_code     BG2517
_publ_contact_author_name     'Yoann Rousselin'
_publ_contact_author_address
;
Institut de Chimie Moleculaire de l'Universite de Bourgogne - ICMUB
UMR CNRS 6302
Universite de Bourgogne
9, Av. Alain Savary
21078 Dijon Cedex
France
;
_publ_contact_author_email     'yoann.rousselin@u-bourgogne.fr'
_publ_contact_author_fax     '+33(0)380393835'
_publ_contact_author_phone     '+33(0)380393835'
_publ_section_title
;
(<i>R</i>)-(-)-Quinuclidin-3-ol
;
loop_
    _publ_author_name
    _publ_author_footnote
    _publ_author_address
    'Rousselin, Yoann' ?
;
Institut de Chimie Moleculaire de l'Universite de Bourgogne - ICMUB
UMR CNRS 6302
Universite de Bourgogne
9, Av. Alain Savary
21078 Dijon Cedex
France
;
    'Clavel, Alexandre' .
;
CordenPharma -- Synkem
47 rue de Longvic
21301 Chenove
France
;
    'Bonnaventure, Isabelle' .
;
CordenPharma -- Synkem
47 rue de Longvic
21301 Chenove
France
;
_database_code_depnum_ccdc_archive     'CCDC 963962'
_chemical_name_systematic
;
(<i>R</i>)-(-)-Quinuclidin-3-ol
;
_chemical_name_common
;
(<i>R</i>)-(-)-1-Azabicyclo[2.2.2]octan-3-ol
;
_chemical_formula_moiety     'C7 H13 N O'
_chemical_formula_sum     'C7 H13 N O'
_chemical_formula_iupac     'C7 H13 N O'
_chemical_formula_weight     127.18
_chemical_melting_point     492(2)
_shelx_space_group_comment
;
The symmetry employed for this shelxl refinement is uniquely defined
by the following loop, which should always be used as a source of
symmetry information in preference to the above space-group names.
They are only intended as comments.
;
_space_group_crystal_system     hexagonal
_space_group_name_H-M_alt     'P 61'
_space_group_name_Hall     'P 61'
loop_
    _space_group_symop_operation_xyz
    'x, y, z'
    'x-y, x, z+1/6'
    '-y, x-y, z+1/3'
    '-x, -y, z+1/2'
    '-x+y, -x, z+2/3'
    'y, -x+y, z+5/6'
_cell_length_a     6.2076(3)
_cell_length_b     6.2076(3)
_cell_length_c     29.8731(13)
_cell_angle_alpha     90
_cell_angle_beta     90
_cell_angle_gamma     120
_cell_volume     996.91(11)
_cell_formula_units_Z     6
_cell_measurement_reflns_used     ?
_cell_measurement_theta_min     ?
_cell_measurement_theta_max     ?
_cell_measurement_temperature     100
_cell_special_details     ?
_exptl_crystal_description     prism
_exptl_crystal_colour     'clear light colourless'
_exptl_crystal_size_max     0.577
_exptl_crystal_size_mid     0.442
_exptl_crystal_size_min     0.318
_exptl_crystal_density_diffrn     1.271
_exptl_crystal_density_meas     ?
_exptl_crystal_density_method     ?
_exptl_crystal_F_000     420
_exptl_absorpt_coefficient_mu     0.671
_exptl_absorpt_correction_type     numerical
_exptl_absorpt_process_details     '(SADABS; Bruker, 2012)'
_shelx_estimated_absorpt_T_min     0.698
_shelx_estimated_absorpt_T_max     0.815
_exptl_absorpt_correction_T_min     0.58
_exptl_absorpt_correction_T_max     0.74
_exptl_special_details     ?
_diffrn_ambient_temperature     100.0
_diffrn_radiation_type     'Cu K\a~1~'
_diffrn_radiation_wavelength     1.54178
_diffrn_radiation_monochromator     graphite
_diffrn_measurement_device_type     'Bruker D8 VENTURE'
_diffrn_measurement_device     '\k-geometry diffractometer'
_diffrn_measurement_method     '\f and \w scans'
_diffrn_detector_area_resol_mean     '1024 x 1024'
_diffrn_reflns_number     15447
_diffrn_reflns_av_R_equivalents     0.0259
_diffrn_reflns_theta_min     4.440
_diffrn_reflns_theta_max     69.153
_diffrn_reflns_theta_full     67.679
_diffrn_measured_fraction_theta_max     0.998
_diffrn_measured_fraction_theta_full     0.998
_diffrn_reflns_limit_h_min     -7
_diffrn_reflns_limit_h_max     7
_diffrn_reflns_limit_k_min     -7
_diffrn_reflns_limit_k_max     7
_diffrn_reflns_limit_l_min     -34
_diffrn_reflns_limit_l_max     35
_refine_special_details
;
Refined as a 2-component twin.
;
_reflns_number_total     1240
_reflns_number_gt     1240
_reflns_threshold_expression     I>2\s(I)
_refine_ls_structure_factor_coef     Fsqd
_refine_ls_matrix_type     full
_refine_ls_R_factor_all     0.0234
_refine_ls_R_factor_gt     0.0234
_refine_ls_wR_factor_gt     0.0642
_refine_ls_wR_factor_ref     0.0642
_refine_ls_goodness_of_fit_ref     1.153
_refine_ls_restrained_S_all     1.153
_refine_ls_number_reflns     1240
_refine_ls_number_parameters     85
_refine_ls_number_restraints     1
_refine_ls_number_constraints     0
_refine_ls_hydrogen_treatment     constr
_refine_ls_weighting_scheme     calc
_refine_ls_weighting_details
;
 w=1/[\s^2^(Fo^2^)+(0.0394P)^2^+0.1183P]
 where P=(Fo^2^+2Fc^2^)/3
;
_atom_sites_solution_hydrogens     geom
_atom_sites_solution_primary     direct
_atom_sites_solution_secondary     ?
_refine_ls_shift/su_max     0.000
_refine_ls_shift/su_mean     0.000
_refine_diff_density_max     0.227
_refine_diff_density_min     -0.123
_refine_ls_extinction_method     'SHELXL97 (Sheldrick, 2008)'
_refine_ls_extinction_coef     0.0156(15)
_refine_ls_extinction_expression
                                  'Fc^*^=kFc[1+0.001xFc^2^\l^3^/sin(2\q)]^-1/4^'
_refine_ls_abs_structure_details
;
Parsons & Flack (2004).
;
_refine_ls_abs_structure_Flack     0.01(4)
loop_
    _atom_type_symbol
    _atom_type_description
    _atom_type_scat_dispersion_real
    _atom_type_scat_dispersion_imag
    _atom_type_scat_source
    'C' 'C' 0.0181 0.0091
                         'International Tables Vol C Tables 4.2.6.8 and 6.1.1.4'
    'H' 'H' 0.0000 0.0000
                         'International Tables Vol C Tables 4.2.6.8 and 6.1.1.4'
    'N' 'N' 0.0311 0.0180
                         'International Tables Vol C Tables 4.2.6.8 and 6.1.1.4'
    'O' 'O' 0.0492 0.0322
                         'International Tables Vol C Tables 4.2.6.8 and 6.1.1.4'
_computing_data_collection     'APEX2 (Bruker, 2012)'
_computing_cell_refinement     'SAINT (Bruker, 2012)'
_computing_data_reduction     'SAINT (Bruker, 2012)'
_computing_structure_solution     'SHELXS97 (Sheldrick, 2008)'
_computing_structure_refinement     'SHELXL97 (Sheldrick, 2008)'
_computing_molecular_graphics     'OLEX2 (Dolomanov <i>et al.</i>, 2009)'
_computing_publication_material     'OLEX2 (Dolomanov <i>et al.</i>, 2009)'
loop_
    _atom_site_type_symbol
    _atom_site_label
    _atom_site_fract_x
    _atom_site_fract_y
    _atom_site_fract_z
    _atom_site_U_iso_or_equiv
    _atom_site_adp_type
    _atom_site_calc_flag
    _atom_site_occupancy
    _atom_site_disorder_assembly
    _atom_site_disorder_group
    O O1 -0.1928(2) 0.4528(2) 0.48963(4) 0.0175(3) Uani d 1 . .
    H H1 -0.2253 0.4264 0.4622 0.026 Uiso calc 1 . .
    N N1 0.3057(3) 0.6832(3) 0.56404(5) 0.0157(4) Uani d 1 . .
    C C2 0.5095(3) 0.8018(3) 0.48879(6) 0.0166(4) Uani d 1 . .
    H H2A 0.5325 0.9500 0.4722 0.020 Uiso calc 1 . .
    H H2B 0.6378 0.7625 0.4786 0.020 Uiso calc 1 . .
    C C4 0.0565(3) 0.6495(3) 0.49520(5) 0.0149(4) Uani d 1 . .
    H H4 0.0812 0.7999 0.4785 0.018 Uiso calc 1 . .
    C C1 0.5354(4) 0.8550(4) 0.53973(6) 0.0208(4) Uani d 1 . .
    H H1A 0.6752 0.8380 0.5515 0.025 Uiso calc 1 . .
    H H1B 0.5744 1.0283 0.5450 0.025 Uiso calc 1 . .
    C C7 0.2139(3) 0.3542(3) 0.50634(5) 0.0159(4) Uani d 1 . .
    H H7A 0.3369 0.3067 0.4966 0.019 Uiso calc 1 . .
    H H7B 0.0450 0.2111 0.5013 0.019 Uiso calc 1 . .
    C C5 0.0986(4) 0.7091(4) 0.54597(5) 0.0188(4) Uani d 1 . .
    H H5A 0.1340 0.8814 0.5510 0.023 Uiso calc 1 . .
    H H5B -0.0557 0.5956 0.5624 0.023 Uiso calc 1 . .
    C C3 0.2487(3) 0.5801(3) 0.47977(6) 0.0141(4) Uani d 1 . .
    H H3 0.2279 0.5406 0.4471 0.017 Uiso calc 1 . .
    C C6 0.2509(4) 0.4253(4) 0.55649(6) 0.0204(4) Uani d 1 . .
    H H6A 0.0984 0.3095 0.5732 0.024 Uiso calc 1 . .
    H H6B 0.3897 0.4068 0.5684 0.024 Uiso calc 1 . .
loop_
    _atom_site_aniso_label
    _atom_site_aniso_U_11
    _atom_site_aniso_U_22
    _atom_site_aniso_U_33
    _atom_site_aniso_U_12
    _atom_site_aniso_U_13
    _atom_site_aniso_U_23
    O1 0.0134(6) 0.0222(6) 0.0150(6) 0.0076(5) -0.0012(4) -0.0004(5)
    N1 0.0176(7) 0.0155(8) 0.0128(7) 0.0074(6) -0.0005(6) -0.0014(5)
    C2 0.0149(8) 0.0186(9) 0.0145(8) 0.0069(7) 0.0009(7) 0.0010(6)
    C4 0.0150(8) 0.0161(8) 0.0138(8) 0.0079(7) -0.0002(6) 0.0006(7)
    C1 0.0176(9) 0.0215(9) 0.0164(9) 0.0045(8) -0.0020(6) -0.0034(7)
    C7 0.0150(8) 0.0151(8) 0.0177(8) 0.0077(7) -0.0012(6) -0.0028(7)
    C5 0.0207(9) 0.0237(9) 0.0153(8) 0.0135(8) -0.0006(7) -0.0042(7)
    C3 0.0135(8) 0.0158(8) 0.0124(8) 0.0068(7) -0.0011(6) -0.0024(7)
    C6 0.0292(9) 0.0186(9) 0.0159(9) 0.0139(8) -0.0003(8) 0.0013(7)
_geom_special_details
;
All e.s.d.'s (except the e.s.d. in the dihedral angle between two l.s. planes)
are estimated using the full covariance matrix. The cell e.s.d.'s are taken
into account individually in the estimation of e.s.d.'s in distances, angles
and torsion angles; correlations between e.s.d.'s in cell parameters are only
used when they are defined by crystal symmetry. An approximate (isotropic)
treatment of cell e.s.d.'s is used for estimating e.s.d.'s involving l.s.
planes.
;
loop_
    _geom_bond_atom_site_label_1
    _geom_bond_atom_site_label_2
    _geom_bond_site_symmetry_2
    _geom_bond_distance
    _geom_bond_publ_flag
    O1 H1 . 0.8400 ?
    O1 C4 . 1.423(2) ?
    N1 C1 . 1.475(2) ?
    N1 C5 . 1.475(2) ?
    N1 C6 . 1.479(2) ?
    C2 H2A . 0.9900 ?
    C2 H2B . 0.9900 ?
    C2 C1 . 1.548(2) ?
    C2 C3 . 1.536(2) ?
    C4 H4 . 1.0000 ?
    C4 C5 . 1.552(2) ?
    C4 C3 . 1.528(2) ?
    C1 H1A . 0.9900 ?
    C1 H1B . 0.9900 ?
    C7 H7A . 0.9900 ?
    C7 H7B . 0.9900 ?
    C7 C3 . 1.530(2) ?
    C7 C6 . 1.546(2) ?
    C5 H5A . 0.9900 ?
    C5 H5B . 0.9900 ?
    C3 H3 . 1.0000 ?
    C6 H6A . 0.9900 ?
    C6 H6B . 0.9900 ?
loop_
    _geom_angle_atom_site_label_1
    _geom_angle_atom_site_label_2
    _geom_angle_atom_site_label_3
    _geom_angle_site_symmetry_1
    _geom_angle_site_symmetry_3
    _geom_angle
    _geom_angle_publ_flag
    C4 O1 H1 . . 109.5 ?
    C1 N1 C6 . . 108.86(15) ?
    C5 N1 C1 . . 108.73(14) ?
    C5 N1 C6 . . 108.72(14) ?
    H2A C2 H2B . . 108.4 ?
    C1 C2 H2A . . 110.0 ?
    C1 C2 H2B . . 110.0 ?
    C3 C2 H2A . . 110.0 ?
    C3 C2 H2B . . 110.0 ?
    C3 C2 C1 . . 108.29(15) ?
    O1 C4 H4 . . 109.6 ?
    O1 C4 C5 . . 107.46(13) ?
    O1 C4 C3 . . 112.96(14) ?
    C5 C4 H4 . . 109.6 ?
    C3 C4 H4 . . 109.6 ?
    C3 C4 C5 . . 107.45(13) ?
    N1 C1 C2 . . 111.72(14) ?
    N1 C1 H1A . . 109.3 ?
    N1 C1 H1B . . 109.3 ?
    C2 C1 H1A . . 109.3 ?
    C2 C1 H1B . . 109.3 ?
    H1A C1 H1B . . 107.9 ?
    H7A C7 H7B . . 108.4 ?
    C3 C7 H7A . . 110.1 ?
    C3 C7 H7B . . 110.1 ?
    C3 C7 C6 . . 107.96(13) ?
    C6 C7 H7A . . 110.1 ?
    C6 C7 H7B . . 110.1 ?
    N1 C5 C4 . . 112.56(14) ?
    N1 C5 H5A . . 109.1 ?
    N1 C5 H5B . . 109.1 ?
    C4 C5 H5A . . 109.1 ?
    C4 C5 H5B . . 109.1 ?
    H5A C5 H5B . . 107.8 ?
    C2 C3 H3 . . 109.9 ?
    C4 C3 C2 . . 108.41(14) ?
    C4 C3 C7 . . 109.25(14) ?
    C4 C3 H3 . . 109.9 ?
    C7 C3 C2 . . 109.45(14) ?
    C7 C3 H3 . . 109.9 ?
    N1 C6 C7 . . 112.19(14) ?
    N1 C6 H6A . . 109.2 ?
    N1 C6 H6B . . 109.2 ?
    C7 C6 H6A . . 109.2 ?
    C7 C6 H6B . . 109.2 ?
    H6A C6 H6B . . 107.9 ?
loop_
    _geom_torsion_atom_site_label_1
    _geom_torsion_atom_site_label_2
    _geom_torsion_atom_site_label_3
    _geom_torsion_atom_site_label_4
    _geom_torsion_site_symmetry_1
    _geom_torsion_site_symmetry_2
    _geom_torsion_site_symmetry_3
    _geom_torsion_site_symmetry_4
    _geom_torsion
    _geom_torsion_publ_flag
    O1 C4 C5 N1 . . . . 122.04(17) ?
    O1 C4 C3 C2 . . . . -178.09(13) ?
    O1 C4 C3 C7 . . . . -58.88(17) ?
    C1 N1 C5 C4 . . . . 59.38(18) ?
    C1 N1 C6 C7 . . . . -59.78(19) ?
    C1 C2 C3 C4 . . . . 60.54(19) ?
    C1 C2 C3 C7 . . . . -58.55(18) ?
    C5 N1 C1 C2 . . . . -58.6(2) ?
    C5 N1 C6 C7 . . . . 58.53(19) ?
    C5 C4 C3 C2 . . . . -59.75(17) ?
    C5 C4 C3 C7 . . . . 59.46(17) ?
    C3 C2 C1 N1 . . . . -0.9(2) ?
    C3 C4 C5 N1 . . . . 0.20(19) ?
    C3 C7 C6 N1 . . . . 0.4(2) ?
    C6 N1 C1 C2 . . . . 59.72(19) ?
    C6 N1 C5 C4 . . . . -59.01(19) ?
    C6 C7 C3 C2 . . . . 58.56(18) ?
    C6 C7 C3 C4 . . . . -60.01(17) ?
loop_
    _geom_hbond_atom_site_label_D
    _geom_hbond_atom_site_label_H
    _geom_hbond_atom_site_label_A
    _geom_hbond_site_symmetry_A
    _geom_hbond_distance_DH
    _geom_hbond_distance_HA
    _geom_hbond_distance_DA
    _geom_hbond_angle_DHA
    O1 H1 N1 6_454 0.84 2.00 2.8366(19) 175.7
_shelx_hkl_checksum     22739
_shelx_hkl_file
;
   0   1   0 3306.92 110.689   4
   0   1   0 2967.84 148.313  14
   1  -1   0 3320.44 110.748   4
   1  -1   0 3030.27 158.417  17
   1   0   0 3730.00 110.755   4
   0  -1   0 3217.29 110.677   4
   0  -1   0 3265.28 110.655   4
   0  -1   0 3064.76 148.374  14
   0  -1   0 3505.64 158.416  17
   0   1   0 3433.81 110.652   4
  -1   0   0 3775.62 110.738   4
  -1   1   0 3138.59 98.5643   8
   2  -1   0 702.104 23.5884   4
   2  -1   0 671.319 33.4673  17
  -1   2   0 739.111 23.4956   4
   1  -2   0 691.556 33.6007  17
  -2   1   0 628.433 23.5122   4
   1   1   0 671.848 23.4691   4
   1   1   0 721.663 23.4949   4
  -1   2   0 732.848 23.5212   4
  -1   2   0 691.677 20.8817   8
   1  -2   0 724.999 23.5325   4
   1  -2   0 691.737 31.6041  14
  -1  -1   0 713.469 23.5038   4
  -2   2   0 1490.92 50.6570  16
   0  -2   0 1536.13 72.7443  17
   0   2   0 1577.73 50.8023   4
   0  -2   0 1516.88 50.8291   4
   0  -2   0 1571.33 50.7901   4
   0   2   0 1432.15 68.1487  14
   2  -2   0 1509.14 72.7112  17
   2   0   0 1548.12 42.7934   1
   2   0   0 1532.75 50.8852   4
   2   0   0 1506.93 42.0513   9
  -2   2   0 1471.25 45.2161   8
  -2   2   0 1464.66 42.0325   9
  -2   2   0 1481.67 50.8928   4
  -2   0   0 1568.12 50.8734   4
  -2   2   0 1497.01 42.7815   1
   0   2   0 1551.40 50.8233   4
   3  -1   0 446.543 12.5985   9
   3  -1   0 396.977 21.5189  17
  -2   3   0 494.154 12.7658   1
  -3   1   0 439.194 12.5811   9
  -1  -2   0 425.026 21.5661  17
   1   2   0 459.368 12.7751   1
   1   2   0 452.082 15.2170   4
   1   2   0 429.573 15.2672   4
  -3   1   0 432.171 15.3804   4
   2  -3   0 404.011 21.6206  17
  -3   1   0 437.235 12.7994   1
   3  -1   0 438.919 12.2593   2
  -2   3   0 461.796 15.3391   4
  -2   3   0 438.893 15.4476   4
  -2   3   0 466.328 17.5888   6
  -2   3   0 457.590 13.5273   8
  -2   3   0 497.302 12.5486   9
  -1  -2   0 463.476 15.2670   4
   1   2   0 460.878 14.8063  10
   3  -1   0 441.532 12.8166   1
   1   2   0 473.046 20.6386  14
   1   2   0 453.043 12.5537   9
  -2  -1   0 1641.52 55.9105   4
   2   1   0 1708.71 47.0427   1
  -1   3   0 1736.58 55.8350   4
  -1   3   0 1639.36 46.9433   1
   2   1   0 1693.01 54.1238  10
  -3   2   0 1628.52 55.9426   4
  -3   2   0 1637.80 46.1633   9
   2   1   0 1740.70 46.2506   9
   2   1   0 1636.86 44.9052   2
  -1   3   0 1611.42 49.8120   8
   3  -2   0 1652.13 47.0274   1
   3  -2   0 1624.52 46.2108   9
   3  -2   0 1648.84 79.7749  17
  -3   2   0 1586.81 46.9651   1
  -1   3   0 1673.25 55.9284   4
  -1   3   0 1611.73 64.4478   6
   2   1   0 1635.54 55.8626   4
   1  -3   0 1756.14 79.9995  17
   2   1   0 1751.70 55.9335   4
   0   3   0 128.817 3.85195   1
   0   3   0 144.306 4.64631   4
   3   0   0 125.202 3.73119   2
  -3   3   0 131.698 3.85174   1
  -3   3   0 127.680 4.84806   4
  -3   3   0 131.118 5.37318   6
  -3   3   0 129.029 3.78351   9
   0  -3   0 133.577 6.48980  17
   0   3   0 130.684 4.55447  10
   3  -3   0 126.048 3.88773   9
  -3   0   0 136.837 4.95328   4
   3  -3   0 135.155 6.50691  17
   3   0   0 131.309 3.89035   1
   3  -3   0 128.573 3.96158   1
   3   0   0 129.279 3.82045   9
   3   0   0 128.032 4.56977  10
   0   3   0 125.058 5.38387   6
   4  -1   0 264.461 8.38640  15
   4  -1   0 287.518 8.20521   1
   4  -1   0 300.791 10.1653   7
  -3   4   0 276.202 11.2312   6
   1   3   0 268.834 13.5848  14
   3  -4   0 287.543 13.8167  17
  -4   1   0 284.041 10.2754   4
  -3   4   0 284.528 8.68319   8
  -3   4   0 298.768 10.1860  11
  -3   4   0 282.426 9.65459  16
   1   3   0 285.004 8.12240   1
   1   3   0 272.404 7.79009   2
   1   3   0 297.989 9.71306   4
   1   3   0 286.278 7.98417   9
   1   3   0 275.994 9.48212  10
  -3   4   0 276.397 8.11470   1
  -3   4   0 275.168 10.0012   4
  -4   1   0 273.526 7.52634   3
  -3   4   0 276.850 7.97786   9
   4  -1   0 278.957 8.05468   9
  -4   1   0 272.665 8.09815   9
  -4   2   0 19.3579 0.80366   1
  -2   4   0 19.1636 1.19640   6
  -2   4   0 18.9148 0.80694   3
  -2   4   0 18.3010 1.00874  11
   2  -4   0 18.4667 1.25007  17
  -2   4   0 17.7007 0.71926   1
   4  -2   0 19.6536 1.27183  17
  -2   4   0 18.0509 0.84920   8
   2   2   0 17.6304 1.96169  14
   4  -2   0 17.8888 0.81280   1
   2   2   0 19.1488 0.75575   1
   2   2   0 18.6633 1.03369  10
   2   2   0 17.2475 1.13208   4
  -4   2   0 21.0391 1.60048   4
   2   2   0 18.9286 0.74557   9
  -4   2   0 18.9669 0.77787   9
   4  -2   0 17.5177 0.78498   9
   2   2   0 21.4170 0.80547   2
  -4   2   0 19.5951 0.85948   3
   3   1   0 20.7982 1.34321   7
   3   1   0 23.7986 0.88391   9
   4  -3   0 24.6281 1.00834   1
   4  -3   0 25.1969 0.99244   9
  -1   4   0 25.5410 1.29027   4
  -1   4   0 22.8788 1.21823  11
  -4   3   0 20.1606 1.30232  11
  -4   3   0 21.1220 1.67737   4
   3   1   0 23.9319 0.90434   1
  -4   3   0 22.6323 0.87820   1
  -4   3   0 21.7857 0.86457   9
   3   1   0 19.6004 1.15141  10
  -1   4   0 25.4194 1.00428   8
  -4   3   0 26.8036 1.33817   6
  -4   4   0 156.766 4.23616   3
   0   4   0 158.603 4.56378   1
   0   4   0 154.233 5.50534   4
   0   4   0 151.003 4.90014   8
   4  -4   0 161.962 7.81066  17
   0  -4   0 163.233 7.81103  17
   0   4   0 142.854 5.79430  11
   4   0   0 153.223 6.02246   4
   4   0   0 163.207 5.75253   7
  -4   0   0 156.330 4.29218   3
   4   0   0 149.995 4.61900   1
   4   0   0 151.017 4.44296   2
  -4   4   0 146.687 5.70229  11
   0   4   0 151.598 5.39132  10
  -4   4   0 154.117 4.56897   1
  -4   4   0 156.784 4.49661   9
   4   0   0 149.569 4.53991   9
  -4   4   0 143.815 5.99441   4
  -4   4   0 154.736 6.36168   6
  -4   5   0 288.764 10.1826  11
   5  -1   0 283.160 8.22474   1
   5  -1   0 282.731 10.1474   7
  -4   5   0 274.252 7.48063   3
   5  -1   0 262.984 8.35889  15
   1   4   0 278.210 8.07692   1
   1   4   0 280.176 9.51341  10
  -4   5   0 258.389 8.12018   1
   1   4   0 289.012 8.70922   8
   1   4   0 280.385 7.94254   9
  -5   1   0 276.895 7.50293   3
  -4   5   0 279.558 11.2557   6
   4  -5   0 291.088 13.9571  17
   4  -5   0 280.499 8.87190   5
   5  -1   0 281.386 8.07977   9
   2   3   0 174.704 5.17528   1
  -3   5   0 179.750 7.26670   6
  -3   5   0 184.145 4.83917   3
  -3   5   0 172.247 5.65516   8
   2   3   0 178.441 5.01060   2
   5  -2   0 168.700 5.19729   9
   3  -5   0 176.787 8.92746  17
   5  -2   0 171.259 6.50827   7
   2   3   0 172.235 5.08496   9
  -3   5   0 176.171 6.54281  11
  -5   2   0 167.651 8.07302   4
   5  -2   0 178.740 5.71303   5
  -5   2   0 171.707 4.82248   3
   2   3   0 178.837 6.15307  10
   3  -5   0 173.333 5.70061   5
  -5   2   0 180.733 5.27170   1
   5  -2   0 172.574 5.29691   1
  -5   2   0 179.545 5.17739   9
  -3   5   0 173.487 5.19787   1
  -5   3   0 144.674 6.26005   6
   3   2   0 149.343 4.40908   9
  -5   3   0 155.687 4.44955   9
   5  -3   0 147.589 4.59230   1
  -5   3   0 145.770 4.15821   3
   3   2   0 149.553 4.48651   1
   2  -5   0 155.611 7.72418  17
  -5   3   0 138.755 6.80312   4
  -2   5   0 144.279 5.83653   4
  -2   5   0 159.489 5.69995  11
   3   2   0 148.066 4.34367   2
  -5   3   0 153.604 4.52203   1
  -2   5   0 148.647 4.89327   8
  -2   5   0 148.747 6.26679   6
   5  -3   0 150.570 4.51851   9
   5  -3   0 156.017 5.62896   7
   3   2   0 148.551 5.81959   4
   3   2   0 151.428 5.35135  10
   5  -4   0 73.8251 2.46919   9
  -5   4   0 75.0561 3.30289   6
   5  -4   0 73.6658 2.49682   1
  -5   4   0 71.4094 2.33860   1
  -1   5   0 72.8744 2.62140   8
  -1   5   0 75.3217 2.83434  10
  -1   5   0 70.8085 3.00509  11
   4   1   0 74.0078 2.37260   1
  -4  -1   0 73.6600 2.24558   3
  -1   5   0 76.3355 3.34763   6
   1  -5   0 67.7409 4.10331  17
   5  -4   0 68.5226 2.93882   7
  -5   4   0 71.7155 2.30593   9
   4   1   0 75.5433 2.99592   7
  -5   4   0 76.5249 2.19800   3
  -1   5   0 74.9642 2.32107   1
  -5   4   0 70.4975 2.93389  11
   4   1   0 73.2776 2.32521   9
   5  -4   0 68.5755 2.58612   5
   4   1   0 71.3874 2.30169   2
   5   0   0 3.69442 0.63073   7
   0   5   0 3.63587 0.46863   1
   5   0   0 4.40610 0.68492  15
  -5   5   0 2.74723 0.41216   1
   5  -5   0 3.99083 1.22450  17
  -5   0   0 3.09724 0.41636   3
   0   5   0 3.33661 0.47034   9
   5   0   0 3.23242 0.46260   1
   5   0   0 2.88034 0.46231   9
  -5   5   0 3.69088 0.69104   6
  -5   5   0 2.45714 0.33163   3
   0   5   0 2.80336 0.51778   8
   0   5   0 3.39091 0.65814  10
  -6   1   0 1.41171 0.32441   3
   6  -1   0 1.33525 0.35828   1
   6  -1   0 1.06792 0.33170   7
  -5   6   0 1.43929 0.68055   6
   1   5   0 1.70122 0.62049  15
  -5   6   0 1.29943 0.49722  11
   6  -1   0 1.06109 0.34229   9
  -5   6   0 0.91968 0.24851   3
   5  -6   0 0.58838 0.30593   5
  -5   6   0 1.34789 0.31478   1
   1   5   0 1.24024 0.52041  10
   2   4   0 137.522 4.26159  15
   2   4   0 140.214 4.02359   1
   6  -2   0 136.042 4.12994   9
  -4   6   0 141.331 5.74773   6
   6  -2   0 133.324 5.14561   7
   6  -2   0 135.546 4.20497   1
   4  -6   0 135.316 7.56174  17
   4  -6   0 134.955 4.48239   5
  -6   2   0 132.494 5.76276   6
  -6   2   0 134.607 3.77251   3
   2   4   0 131.395 4.54158   8
   2   4   0 134.038 4.87373  10
  -4   6   0 136.533 5.18522  11
   2   4   0 138.354 3.95188   9
   3   3   0 37.6837 1.30251   1
  -6   3   0 38.6632 1.48765   9
   3   3   0 37.8346 1.45700  15
   6  -3   0 36.3263 1.51435   5
   3  -6   0 35.4141 2.73441  17
  -6   3   0 36.8196 1.51707   1
  -6   3   0 36.2912 1.25758   3
   3   3   0 39.3665 1.75081  10
   6  -3   0 37.2263 1.45364   1
   6  -3   0 37.0379 1.72444   7
  -3   6   0 36.1817 1.73839  11
   6  -3   0 36.8597 1.42495   9
  -6   3   0 37.5386 1.93892   6
  -3   6   0 35.7860 1.98180   6
   3   3   0 36.9381 1.28286   9
   4   2   0 315.128 8.95302   9
  -2   6   0 304.707 9.09018   1
  -6   4   0 301.068 12.5691   6
   6  -4   0 321.419 9.12290   9
  -6   4   0 322.784 9.16980   1
  -2   6   0 317.620 11.4752  11
   4   2   0 318.886 9.11402   1
  -2   6   0 297.236 10.6000  10
   6  -4   0 325.341 9.95634   5
   4   2   0 304.535 9.37735  15
   6  -4   0 324.146 11.3276   7
  -4  -2   0 324.312 8.38956   3
  -6   4   0 318.071 9.00929   9
  -6   4   0 311.286 8.36192   3
   6  -4   0 315.722 9.27393   1
  -2   6   0 305.479 9.90241   8
  -6   5   0 12.4723 1.03678   6
  -1   6   0 11.9006 0.83710  10
  -5  -1   0 11.9690 0.74822   3
  -6   5   0 12.8258 0.69281   1
   5   1   0 12.3563 0.66287   9
   5   1   0 11.5095 0.73841  15
  -1   6   0 12.1479 0.67067   9
   5   1   0 12.3263 0.67179   1
   5   1   0 11.7536 0.89796   7
   6  -5   0 12.2810 0.73583   5
  -1   6   0 11.6276 0.67140   1
  -6   5   0 12.0090 0.60037   3
   6   0   0 34.5887 1.30319  15
  -6   6   0 34.4105 1.25056   1
   6   0   0 33.9768 1.23895   1
   6   0   0 33.0620 1.20789   9
   0   6   0 34.8611 1.49334  10
   6  -6   0 33.4431 1.32060   5
  -6   6   0 33.9030 1.10969   3
   6   0   0 33.0974 1.50775   7
  -6   6   0 34.2706 1.63183  11
  -5   7   0 33.6379 1.45451  11
   7  -2   0 30.8328 1.41707   7
  -7   2   0 32.6305 1.66383   6
   7  -2   0 32.6287 1.20839   9
  -5   7   0 30.8294 1.37400  10
   2   5   0 33.0941 1.45609  10
  -7   2   0 33.7581 1.08582   3
   7  -2   0 32.8098 1.22439   1
   2   5   0 33.2218 1.23920  15
   3   4   0 3.93619 0.45583  15
  -4   7   0 3.95471 0.47079   1
   7  -3   0 4.23574 0.61209   1
  -4   7   0 3.03655 0.48375  11
  -7   3   0 3.62117 0.39063   3
   7  -3   0 3.34506 0.47626   7
  -7   3   0 3.57892 0.73643   6
   3   4   0 3.49136 0.64310  10
   7  -3   0 4.11014 0.60022   9
   4   3   0 14.8484 0.72690  15
   7  -4   0 14.1609 1.07317   1
  -3   7   0 15.1019 0.84341  10
  -7   4   0 15.3073 0.61793   3
  -3   7   0 13.7760 0.73998   1
   7  -4   0 13.4392 1.07089   9
   7  -4   0 14.7855 0.76688   5
  -7   4   0 13.7939 1.09648   6
   7  -4   0 15.1758 0.85302   7
  -3   7   0 14.4768 0.73545   9
  -2   7   0 20.6756 1.02049  10
  -7   5   0 20.6828 0.73437   3
   5   2   0 21.0068 0.88002  15
   7  -5   0 20.4689 0.89581   5
  -7   5   0 21.2709 1.06460   1
   0  -1  -1 48.1371 2.41129  14
  -1   0  -1 50.4826 1.76205   4
  -1   1  -1 47.1391 1.77149   4
   0  -1  -1 47.8436 1.71283   4
   0   1  -1 50.3290 1.75433   4
   1  -1  -1 50.2809 1.78402   4
   0  -1  -1 48.9586 1.72745   4
   0   1  -1 50.0040 2.37160  14
  -1   1  -1 50.1787 1.52739   8
   0  -1  -1 52.0454 2.42284  17
   0   1  -1 48.9688 1.77867   4
   1  -1   1 51.6805 2.42825  17
   0  -1   1 49.1709 1.76835   4
   0   1   1 48.7164 2.39015  14
   1  -1   1 49.4168 1.78264   4
  -1   0   1 47.8335 1.77807   4
   0  -1   1 48.7841 1.74851   4
  -1   1   1 49.8253 1.71451  16
   0   1   1 49.4958 1.70619   4
   1   0   1 48.8322 1.75632   4
  -1   1   1 48.0975 1.76152   4
   0  -1   1 49.2016 2.41949  17
  -1   1   1 50.2229 1.53592   8
   1   1  -1 479.116 17.2025   4
  -1  -1  -1 511.495 17.1975   4
  -1  -1  -1 506.442 24.4121  17
   1   1  -1 552.118 17.2627   4
  -1   2  -1 509.642 15.2515   8
   1  -2  -1 500.439 23.2053  14
  -2   1  -1 504.417 17.2490   4
  -1   2  -1 525.903 17.2582   4
   1  -2  -1 526.553 17.2304   4
   2  -1  -1 499.383 24.4457  17
   1  -2  -1 486.725 24.5246  17
  -1   2  -1 518.541 17.2142   4
   1   1   1 504.393 17.1771   4
  -1  -1   1 500.935 24.4356  17
  -1   2   1 514.815 17.1917   4
   1  -2   1 528.734 17.2771   4
  -2   1   1 512.916 17.2599   4
  -1   2   1 519.142 17.2125   4
   1  -2   1 502.101 23.1626  14
   1   1   1 533.959 17.1891   4
  -1  -1   1 509.876 17.2419   4
   2  -1   1 497.418 24.4475  17
  -1   2   1 505.516 15.2633   8
   1  -2   1 495.096 24.5021  17
   2  -1   1 506.427 17.3005   4
   0   2  -1 37.8445 1.46749   4
   2   0  -1 36.7337 1.24010   1
  -2   2  -1 36.7774 1.18856   9
   0  -2  -1 41.2389 1.45165   4
  -2   2  -1 37.0713 1.20934   1
   0   2  -1 38.2605 1.58124   4
   0  -2  -1 37.6701 1.52878   4
  -2   0  -1 39.3272 1.56298   4
   2  -2  -1 40.9624 1.98689  17
  -2   2  -1 38.9312 1.27270   8
   2   0  -1 36.4609 1.21301   9
  -2   2  -1 38.2281 1.55107   4
   0   2  -1 38.3058 2.09747  14
   0  -2  -1 41.9575 1.96359  17
   2   0  -1 38.6947 1.64741   4
  -2   2  -1 36.6726 1.38928  16
  -2   2   1 38.1945 1.58793   4
   2   0   1 37.8073 1.26986   1
   0  -2   1 39.8225 1.53001   4
   0   2   1 41.4479 1.47961   4
   0   2   1 39.7956 2.19803  14
  -2   2   1 39.7381 1.46259  16
   2  -2   1 44.2866 2.06652  17
   2   0   1 38.1145 1.24992   9
  -2   0   1 39.0906 1.63398   4
   1   2  -1 282.410 12.7123  14
   1   2  -1 275.232 7.81085   1
  -3   1  -1 262.569 9.48602   4
  -3   1  -1 275.492 7.71198   9
   3  -1  -1 269.997 7.71812   9
   1   2  -1 278.910 7.67867   9
  -2   3  -1 278.018 10.7715   6
   1   2  -1 275.172 9.35201   4
  -2   3  -1 271.269 7.65724   9
  -3   1  -1 270.437 7.84389   1
  -2   3  -1 285.400 9.44905   4
  -2   3  -1 256.079 9.59980   4
   1   2  -1 281.635 9.47733   4
   3  -1  -1 252.189 13.0822  17
   1   2  -1 278.530 9.09073  10
  -2   3  -1 275.164 8.27021   8
   2  -3  -1 257.566 13.1861  17
  -2   3  -1 269.918 7.78996   1
  -1  -2  -1 265.293 13.1219  17
  -1  -2  -1 281.698 9.33734   4
   3  -1  -1 273.266 7.85616   1
   3  -1  -1 265.241 7.50887   2
  -2   3   1 267.328 9.31907   4
  -2   3   1 265.048 9.44757   4
   1   2   1 274.066 9.19669   4
  -3   1   1 267.118 7.75086   1
   1   2   1 265.620 8.99408  10
  -1  -2   1 274.207 9.29664   4
  -2   3   1 280.145 10.6708   6
   1   2   1 275.524 7.58610   9
   3  -1   1 260.297 12.9613  17
  -3   1   1 261.163 9.42937   4
  -2   3   1 262.140 7.69794   1
   3  -1   1 272.720 7.77159   1
  -1  -2   1 267.403 13.0152  17
  -2   3   1 262.729 7.56674   9
   2  -3   1 245.838 13.0589  17
  -3   1   1 273.265 7.62232   9
  -2   3   1 279.885 8.20944   8
   1   2   1 276.060 12.6155  14
   1   2   1 279.368 7.72054   1
   3  -1   1 272.067 7.63665   9
   2   1  -1 901.967 31.2255   4
  -1   3  -1 954.680 31.3420   4
   1  -3  -1 967.390 44.4554  17
   2   1  -1 945.685 25.7485   9
  -1   3  -1 884.642 26.1651   1
   3  -2  -1 890.052 25.7865   9
   3  -2  -1 922.061 44.4039  17
  -1   3  -1 894.502 35.9669   6
  -1   3  -1 908.298 27.6605   8
  -1   3  -1 928.547 31.1735   4
  -3   2  -1 931.219 26.1975   1
  -3   2  -1 949.755 25.7500   9
  -2  -1  -1 918.037 31.2406   4
   2   1  -1 941.277 26.1982   1
   2   1  -1 918.990 25.0541   2
   2   1  -1 953.395 31.3165   4
   2   1  -1 935.861 30.2229  10
  -3   2  -1 906.409 31.2905   4
   3  -2   1 915.845 44.1661  17
   2   1   1 915.736 31.0445   4
   2   1   1 956.220 31.0990   4
   3  -2   1 925.501 25.6660   9
   2   1   1 875.509 24.9287   2
   2   1   1 939.000 26.0609   1
  -3   2   1 927.094 26.0671   1
  -1   3   1 887.492 27.5337   8
   2   1   1 952.201 25.6147   9
   2   1   1 947.346 30.0840  10
   1  -3   1 965.480 44.2460  17
  -1   3   1 910.041 26.0268   1
  -3   2   1 911.692 31.1436   4
  -1   3   1 933.433 30.9884   4
   3  -2   1 919.079 26.1142   1
  -1   3   1 917.554 31.0845   4
  -3   2   1 922.804 25.6168   9
  -1   3   1 865.348 35.7839   6
  -2  -1   1 905.044 31.1276   4
  -3   0  -1 46.6350 2.31186   4
   3   0  -1 52.4430 2.05650  10
  -3   3  -1 53.1073 1.64993   1
   0   3  -1 52.2440 2.03025  10
   3   0  -1 55.1356 1.67164   9
   0  -3  -1 55.4401 2.74360  17
  -3   3  -1 52.4350 1.62141   9
   0   3  -1 54.3407 2.05350   4
   3  -3  -1 51.5997 1.81957   1
   0   3  -1 52.7449 2.38697   6
   3   0  -1 54.0030 1.69909   1
   3  -3  -1 52.4357 1.78570   9
   0   3  -1 45.3883 1.64244   1
   3   0  -1 51.0860 1.63124   2
  -3   3  -1 52.5744 2.25235   4
  -3   3  -1 52.6493 2.36389   6
   3  -3  -1 54.3832 2.75361  17
  -3   3   1 52.9067 2.41522   6
   3  -3   1 54.3872 1.81757   1
   3   0   1 53.7179 1.69539   9
  -3   3   1 52.6839 1.68068   1
   0   3   1 52.2035 1.68386   1
  -3   3   1 53.8874 1.65468   9
   0   3   1 52.2000 2.43209   6
   3   0   1 53.5019 1.72408   1
  -3   0   1 54.7287 2.43198   4
   3   0   1 55.0753 2.10990  10
   0  -3   1 56.2532 2.21718   4
   3  -3   1 54.4031 1.79008   9
   3  -3   1 53.3465 2.83793  17
   0   3   1 53.0659 2.27307   4
   0  -3   1 56.5041 2.84500  17
   0   3   1 54.0951 2.03340   4
  -3   3   1 51.4633 2.27604   4
  -3   4  -1 53.0045 2.54590   6
   1   3  -1 57.8840 2.27746   4
   1   3  -1 55.3281 1.77761   2
  -3   4  -1 55.9306 1.71624   3
  -3   4  -1 58.9967 2.30753  11
   1   3  -1 56.4167 1.76862   9
   1   3  -1 55.3513 2.19333  10
   1   3  -1 56.3214 1.79984   1
  -3   4  -1 56.2644 1.98104   8
  -3   4  -1 54.5167 1.77953   1
  -4   1  -1 55.8410 1.77421   3
  -4   1  -1 56.5889 2.94264   4
   4  -1  -1 54.2398 1.82013   9
   4  -1  -1 56.1851 1.86333   1
  -3   4  -1 55.3581 2.54066   4
   1   3   1 57.9126 2.23565  10
   3  -4   1 59.7965 3.11959  17
  -3   4   1 57.9891 2.55315   4
   1   3   1 58.2781 3.72999  14
  -4   1   1 55.9234 1.79476   3
  -3   4   1 59.9794 2.24033  16
   4  -1   1 59.7767 2.37803   7
  -4   1   1 49.6702 1.85541   9
  -3   4   1 55.4935 1.79232   1
   1   3   1 56.9913 1.80140   1
  -3   4   1 58.6524 2.31358  11
  -3   4   1 54.5897 1.71997   3
   4  -1   1 57.2308 1.85122   9
   1   3   1 61.0686 2.20185   4
   1   3   1 56.5858 1.83407   2
   4  -1   1 56.9700 1.87932   1
   4  -1   1 54.3704 2.08710  15
   3  -4   1 58.1157 2.10102   5
  -4   1   1 49.7858 1.89404   1
   1   3   1 58.1190 1.77259   9
  -3   4   1 55.9900 2.59345   6
  -4   1   1 55.7608 2.92213   4
  -3   4   1 55.0684 1.76006   9
  -2   4  -1 56.8625 1.89606   8
  -2   4  -1 52.7186 1.70517   1
  -4   2  -1 52.1529 2.59595   4
   2   2  -1 54.0037 1.69893   9
   2   2  -1 48.2998 2.09173  10
  -4   2  -1 53.6805 1.68630   3
   4  -2  -1 55.7452 2.83702  17
   2   2  -1 53.5741 1.68910   2
   4  -2  -1 52.2573 1.78746   1
  -2   4  -1 48.5975 2.27385   4
   2  -4  -1 55.0543 2.89756  17
  -2   4  -1 57.1298 2.23253  11
  -4   2  -1 55.8205 1.73212   9
  -4   2  -1 53.5655 1.75400   1
  -2   4  -1 57.0256 2.50178   6
   2   2  -1 52.7609 2.27598   4
  -2   4  -1 52.8754 1.66068   3
   4  -2  -1 50.6700 1.75503   9
   2   2  -1 53.7062 1.72631   1
   2   2  -1 52.7156 3.39066  14
   2   2   1 54.0666 1.68844   9
   2   2   1 52.5865 3.41954  14
   2   2   1 54.5047 1.71961   1
  -2   4   1 52.5686 1.66118   3
  -2   4   1 55.4093 2.20916  11
  -4   2   1 52.6495 1.68911   3
  -4   2   1 62.4227 1.77557   1
  -2   4   1 53.0450 1.89767   8
   2  -4   1 54.8231 2.93914  17
  -2   4   1 52.3641 1.69177   1
   4  -2   1 52.9143 2.25095   7
   2   2   1 55.3959 2.14257  10
   4  -2   1 50.0054 1.78002   1
  -2   4   1 53.3507 2.28200   4
  -2   4   1 57.6734 2.51244   6
   2   2   1 52.6979 1.70353   2
   2   2   1 54.0820 2.18769   4
   4  -2   1 50.7061 1.74940   9
   4  -2   1 49.8380 2.85418  17
  -4   2   1 52.6362 2.65954   4
   3   1  -1 9.42195 0.53774   2
  -4   3  -1 8.81208 0.49217   9
  -4   3  -1 9.78760 0.78404   6
   3   1  -1 10.2670 1.04855   4
   4  -3  -1 8.47642 0.62367   9
  -1   4  -1 8.56360 0.53925   8
   3   1  -1 8.92019 0.97473   7
  -1   4  -1 7.87132 0.76827  11
  -4   3  -1 8.83858 0.50459   1
   1  -4  -1 7.48999 0.80104  17
   3   1  -1 8.98508 0.50724   1
  -4   3  -1 8.87852 0.55219   3
   4  -3  -1 8.58445 0.63375   1
  -1   4  -1 10.5489 0.83343   6
  -4   3  -1 8.75071 1.26613   4
   3   1  -1 8.31921 0.76938  10
   4  -3  -1 6.98900 0.80092  17
   3   1  -1 9.42689 0.50466   9
  -1   4  -1 8.50340 0.89798   4
   3   1   1 8.35009 0.54347   2
  -1   4   1 8.55047 0.86587   4
  -4   3   1 8.27275 0.74323   6
  -4   3   1 8.31857 0.46565   9
  -4   3   1 9.57637 0.58984   3
   3   1   1 8.38825 0.48069   9
   3   1   1 8.83158 0.75948  10
   4  -3   1 8.62575 0.62282   1
   3   1   1 7.98863 0.95532   7
  -4   3   1 8.71739 0.48089   1
  -1   4   1 9.48530 0.82955   6
  -4   3   1 9.81859 1.29289   4
  -1   4   1 7.60249 0.73556  11
   3   1   1 9.15172 0.97444   4
  -1   4   1 7.72128 0.52953   8
   3   1   1 8.09203 0.49297   1
   4  -3   1 8.77724 0.58777   9
  -4   3   1 8.24345 0.90465  11
  -4   4  -1 64.5314 2.60605  11
   0   4  -1 62.5525 2.23770   8
   0   4  -1 66.0012 2.68481   4
  -4   4  -1 64.3338 2.06117   1
   4   0  -1 63.9443 2.07230   9
   0   4  -1 61.4522 2.48630  10
   0   4  -1 64.2406 2.71988  11
  -4   0  -1 64.8304 2.01443   3
  -4   4  -1 64.1809 3.19016   4
  -4   4  -1 65.1165 2.02752   9
   0  -4  -1 68.0533 3.56063  17
   0   4  -1 64.5337 2.05964   1
  -4   4  -1 63.4767 1.93397   3
   4   0  -1 62.8334 2.10722   1
   4   0  -1 67.1823 2.65775   7
   4   0  -1 62.7471 3.14028   4
  -4   4  -1 61.0296 2.89872   6
   4   0  -1 63.7412 2.03735   2
  -4   4   1 62.1489 2.85438   6
  -4   4   1 59.2967 3.10436   4
   4   0   1 65.5868 2.61282   7
   0   4   1 62.7546 2.45902  10
   4  -4   1 64.1423 2.28827   5
   0   4   1 55.4400 2.61494  11
   4  -4   1 61.3321 2.21206   1
   0   4   1 64.7708 2.21793   8
   4   0   1 61.4774 2.02158   9
  -4   4   1 62.7264 1.90953   3
  -4   0   1 58.2496 1.95346   3
  -4   4   1 63.2513 2.00966   1
   4   0   1 61.7878 3.02690   4
  -4   4   1 63.6974 1.98104   9
  -4   4   1 63.7946 2.54047  11
   0  -4   1 68.7391 3.53607  17
   0   4   1 64.3415 2.00014   1
   4  -4   1 60.4946 2.16859   9
   4   0   1 62.5590 2.05994   1
   0   4   1 64.5040 1.96921   9
   4  -4   1 67.4013 3.50471  17
   5  -1  -1 797.098 22.0300   9
   1   4  -1 789.224 22.2852   1
   4  -5  -1 828.915 38.0289  17
  -4   5  -1 816.920 27.8856  11
   5  -1  -1 773.711 27.6934   7
  -4   5  -1 706.360 22.3098   1
   4  -5  -1 811.383 24.2517   5
  -4   5  -1 766.625 30.6983   6
   1   4  -1 799.082 23.6766   8
   5  -1  -1 770.488 22.7937  15
  -5   1  -1 774.618 20.4493   3
   5  -1  -1 785.132 22.4119   1
  -4   5  -1 755.829 20.4344   3
   1   4  -1 788.121 25.8258  10
   1   4  -1 789.898 21.9026   9
  -4   5   1 769.115 20.4133   3
  -5   1   1 754.576 20.4277   3
   4  -5   1 791.989 24.2260   5
   1   4   1 798.196 23.6562   8
   1   4   1 805.166 22.2329   1
   5  -1   1 766.395 22.3782   1
   5  -1   1 779.521 21.9986   9
  -4   5   1 764.939 30.6411   6
   1   4   1 779.276 25.8017  10
   1   4   1 807.754 21.8508   9
  -4   5   1 821.099 27.8419  11
   5  -1   1 813.482 27.7092   7
  -4   5   1 708.511 22.2750   1
   5  -1   1 755.310 22.7755  15
   4  -5   1 824.755 38.0245  17
   5  -2  -1 46.4150 2.09312   7
  -3   5  -1 47.8196 2.08746  11
  -3   5  -1 47.2118 1.86978   8
   2   3  -1 48.8322 1.60647   2
   5  -2  -1 49.0732 1.72307   1
   2   3  -1 47.8290 1.58560   9
   3  -5  -1 46.1922 1.86929   5
   3  -5  -1 46.9134 2.84197  17
  -5   2  -1 50.1518 1.77897   1
  -3   5  -1 48.0064 1.56544   3
   2   3  -1 47.3491 2.03491  10
   2   3  -1 49.2444 1.61766   1
  -5   2  -1 48.6486 1.57367   3
  -3   5  -1 45.1413 1.61368   1
   5  -2  -1 47.7110 1.69133   9
  -5   2  -1 49.2689 1.72652   9
  -3   5  -1 49.7666 2.37549   6
   2   3   1 45.9869 2.00898  10
   3  -5   1 45.9494 2.82839  17
  -3   5   1 46.4234 2.04129  11
  -3   5   1 51.6939 2.36825   6
  -5   2   1 48.0477 1.55585   3
  -5   2   1 43.6885 4.29420   4
  -5   2   1 47.4560 1.68440   1
   5  -2   1 46.4538 2.06645   7
  -5   2   1 48.9234 1.65997   9
  -3   5   1 47.2671 1.86551   8
  -3   5   1 46.7578 1.53580   3
   3  -5   1 46.9192 1.89152   5
   5  -2   1 45.6704 1.65724   9
   2   3   1 47.4827 1.56579   1
   2   3   1 49.2212 1.61411   2
   2   3   1 47.7090 1.53829   9
   5  -2   1 46.0959 1.85237   5
   5  -2   1 44.3500 1.67007   1
  -3   5   1 46.8441 1.58203   1
  -2   5  -1 98.5246 3.38083   8
  -5   3  -1 104.649 3.11142   1
  -2   5  -1 94.5347 4.28604   4
   3   2  -1 99.9767 2.98517   2
   3   2  -1 102.786 3.72385  10
  -2   5  -1 94.3188 4.30424   6
   5  -3  -1 98.8125 3.17792   1
   5  -3  -1 103.240 3.85935   7
  -5   3  -1 97.6807 4.32182   6
  -5   3  -1 104.182 3.05524   9
  -5   3  -1 96.1126 2.85503   3
   2  -5  -1 104.174 5.29951  17
  -5   3  -1 96.6945 5.42482   4
   3   2  -1 94.8852 4.31672   4
   3   2  -1 97.0463 3.06896   1
   5  -3  -1 95.8219 3.10772   9
  -2   5  -1 104.471 3.93516  11
   3   2  -1 97.6536 3.01615   9
  -2   5   1 94.9185 4.28118   6
   2  -5   1 102.967 5.30815  17
   5  -3   1 102.543 3.40668   5
   3   2   1 99.7574 3.70170  10
   5  -3   1 100.087 3.16893   1
  -5   3   1 96.5634 3.01651   9
   3   2   1 99.5119 2.98283   2
   3   2   1 98.2809 3.04432   1
   3   2   1 99.8333 2.99507   9
  -5   3   1 101.285 3.08187   1
  -5   3   1 98.3107 2.85594   3
  -5   3   1 87.1383 5.23207   4
  -2   5   1 101.559 3.88321  11
  -5   3   1 93.4849 4.27826   6
  -2   5   1 98.6830 3.38626   8
   5  -3   1 101.201 3.11365   9
   5  -3   1 104.827 3.86734   7
  -2   5   1 94.4877 4.21369   4
  -1   5  -1 79.5499 3.60355  11
   5  -4  -1 93.0461 3.02816   1
   5  -4  -1 77.8801 3.52199   7
   4   1  -1 94.1734 2.79176   2
   5  -4  -1 90.3481 2.96368   9
   4   1  -1 91.6813 2.82413   9
  -4  -1  -1 96.1779 2.71247   3
  -5   4  -1 87.3564 2.84364   1
  -1   5  -1 104.541 3.45322  10
  -5   4  -1 87.8188 2.79862   9
   4   1  -1 91.1451 2.87038   1
  -1   5  -1 96.2895 2.84303   1
  -1   5  -1 89.3848 3.13246   8
  -5   4  -1 95.1224 2.65487   3
  -5   4  -1 77.5081 3.53484  11
  -1   5  -1 97.8032 4.05364   6
   4   1  -1 92.1516 3.59247   7
   4   1   1 91.6774 2.86498   1
  -1   5   1 97.0943 4.04023   6
  -4  -1   1 95.6251 2.70955   3
  -5   4   1 82.2133 2.81692   1
  -1   5   1 78.9488 3.58338  11
  -1   5   1 98.3925 2.82716   1
   4   1   1 92.3013 2.81755   9
  -5   4   1 96.2458 2.66242   3
  -1   5   1 102.535 3.45861  10
   4   1   1 90.7965 2.99620  15
   4   1   1 92.3875 3.60726   7
   5  -4   1 100.385 3.02080   1
  -1   5   1 92.7413 3.17054   8
  -5   4   1 80.4402 3.51040  11
   5  -4   1 76.0917 3.10863   5
  -5   4   1 85.7742 2.78039   9
   5  -4   1 80.4519 3.55823   7
   5  -4   1 100.490 2.97354   9
   0   5  -1 122.837 4.71363  10
   5   0  -1 138.953 5.03371   7
  -5   5  -1 129.264 3.68985   3
   0   5  -1 131.014 3.94774   1
   5  -5  -1 132.999 7.08566  17
   5   0  -1 130.639 3.98888   9
   5   0  -1 132.015 4.15805  15
   0   5  -1 134.505 4.41397   8
   0   5  -1 130.337 3.87781   9
  -5   5  -1 130.258 5.57196   6
   5  -5  -1 130.364 4.38662   5
  -5   5  -1 135.646 4.03110   1
   5   0  -1 131.917 4.05550   1
  -5   0  -1 131.476 3.71173   3
  -5   5  -1 132.816 4.99502  11
  -5   0   1 133.786 3.76031   3
   5   0   1 131.439 4.21068  15
   5   0   1 133.249 4.09386   1
   5   0   1 137.261 5.08571   7
   0   5   1 130.991 3.94938   1
  -5   5   1 136.118 5.04159  11
  -5   5   1 133.433 5.62751   6
  -5   5   1 134.499 4.05637   1
  -5   5   1 131.037 3.73253   3
   5   0   1 133.171 4.02197   9
   5  -5   1 135.727 7.20537  17
   0   5   1 134.058 3.88375   9
   5  -5   1 129.891 4.43585   5
   0   5   1 129.681 4.44710   8
   1   5  -1 3.12518 0.63894  15
   6  -1  -1 1.85207 0.39708   7
   6  -1  -1 2.28080 0.37654   9
   1   5  -1 2.44129 0.56546  10
  -5   6  -1 2.08170 0.29336   3
  -5   6  -1 2.69701 0.55663  11
   5  -6  -1 1.84724 0.37024   5
  -5   6  -1 3.04237 0.69710   6
  -5   6  -1 2.57993 0.40365   1
   6  -1  -1 2.00824 0.38589   1
  -6   1  -1 2.26684 0.35671   3
  -5   6   1 2.08539 0.34223   1
  -5   6   1 2.04017 0.49066  11
   6  -1   1 1.88241 0.32987   9
   1   5   1 2.92320 0.66045  15
   6  -1   1 1.57057 0.35997   7
  -5   6   1 1.81175 0.28946   3
   1   5   1 2.21210 0.53857  10
   6  -1   1 1.57569 0.35513   1
   5  -6   1 1.86748 0.34681   5
  -6   1   1 2.09141 0.32702   3
  -4   6  -1 68.1714 3.16991   6
  -6   2  -1 62.2016 2.04890   3
   2   4  -1 74.5237 2.36909  15
   4  -6  -1 69.1157 2.46477   5
   6  -2  -1 67.1744 2.32595   1
   6  -2  -1 70.4173 2.30012   9
  -4   6  -1 69.9724 2.85715  11
   2   4  -1 68.7497 2.73318  10
   2   4  -1 70.8758 2.17522   1
   2   4  -1 68.1021 2.59792   8
  -6   2  -1 72.9061 3.23079   6
   6  -2  -1 68.0555 2.82842   7
   2   4  -1 69.7535 2.13724   9
  -6   2   1 70.3905 2.09648   3
   6  -2   1 66.7906 2.83438   7
  -4   6   1 70.1898 3.19249   6
   4  -6   1 69.8726 2.49383   5
   2   4   1 67.0996 2.63831   8
  -6   2   1 71.8472 3.23205   6
   6  -2   1 69.1061 2.33594   1
  -4   6   1 69.4140 2.85430  11
   2   4   1 70.2619 2.14864   1
   6  -2   1 66.9237 2.28555   9
   2   4   1 72.5264 2.39022  15
   4  -6   1 70.7331 4.50526  17
   2   4   1 69.0257 2.74793  10
   2   4   1 70.8785 2.11325   9
  -6   3  -1 9.68916 0.90822   1
  -3   6  -1 7.69835 0.95023   6
   6  -3  -1 7.78774 0.73428   7
   6  -3  -1 7.95967 0.67578   5
   3   3  -1 7.35408 0.52708   1
   6  -3  -1 7.39277 0.66507   9
   3   3  -1 7.49450 0.52030   9
  -6   3  -1 8.63849 0.87058   9
   6  -3  -1 8.39342 0.69695   1
   3   3  -1 9.30619 0.84848  10
  -6   3  -1 7.65838 0.83110   6
  -3   6  -1 7.18188 0.73325  11
   3  -6  -1 7.74861 1.63491  17
   6  -3   1 7.14521 0.75154   7
  -3   6   1 7.74905 0.72198  11
   3   3   1 8.19800 0.53177   9
   6  -3   1 7.86170 0.65937   1
   3   3   1 7.20984 0.62906  15
  -6   3   1 7.63314 0.53769   3
   6  -3   1 7.47447 0.66359   9
   3   3   1 7.50484 0.82468  10
   6  -3   1 7.83841 0.69140   5
  -6   3   1 8.13897 0.85147   6
   3  -6   1 7.01244 1.66895  17
   3   3   1 7.42229 0.53996   1
  -6   3   1 8.10787 0.76952   1
  -6   3   1 6.98294 0.72319   9
  -6   4  -1 117.161 5.17648   6
  -6   4  -1 125.162 3.78267   1
  -2   6  -1 119.315 3.70409   1
   4   2  -1 123.811 3.65905   9
   6  -4  -1 127.975 4.64870   7
  -2   6  -1 124.237 4.74884  11
   6  -4  -1 125.330 3.90670   1
  -4  -2  -1 123.154 3.46065   3
   6  -4  -1 125.795 3.84422   9
   6  -4  -1 124.261 4.09201   5
  -2   6  -1 121.124 5.20884   6
  -6   4  -1 123.242 3.42815   3
   4   2  -1 113.488 3.85510  15
  -2   6  -1 117.607 4.38466  10
   4   2  -1 124.207 3.72061   1
  -2   6  -1 117.688 4.21839   8
   4   2   1 121.026 3.65207   1
   6  -4   1 119.799 3.74519   9
   6  -4   1 126.431 4.06271   5
  -2   6   1 116.358 3.62442   1
  -6   4   1 119.755 3.38088   3
   4   2   1 115.586 3.83058  15
  -2   6   1 119.019 4.17679   8
  -2   6   1 115.037 4.33832  10
  -4  -2   1 122.313 3.41716   3
  -6   4   1 117.898 5.10802   6
   6  -4   1 127.895 4.59492   7
  -2   6   1 120.253 4.66529  11
  -2   6   1 116.923 4.64206  16
  -6   4   1 122.287 3.70365   1
   6  -4   1 119.936 3.81142   1
   4   2   1 121.637 3.59154   9
  -6   4   1 122.212 3.64531   9
  -1   6  -1 9.76984 0.76970  10
  -6   5  -1 8.88368 0.91040   6
  -5  -1  -1 8.96464 0.76511   3
   5   1  -1 9.57205 0.59788   9
   5   1  -1 10.2997 0.67589  15
  -1   6  -1 9.49981 0.59999   9
  -6   5  -1 10.2580 0.55433   3
  -1   6  -1 9.30691 0.60468   1
   6  -5  -1 9.45367 0.64618   5
  -6   5  -1 11.0276 0.65070   1
   5   1  -1 8.93004 0.59898   1
   5   1  -1 9.55777 0.83100   7
   5   1   1 9.52668 0.60817   1
  -6   5   1 9.33229 0.53636   3
  -1   6   1 9.20964 0.77183  10
   5   1   1 9.70791 0.69511  15
  -6   5   1 9.48337 1.01908   6
  -5  -1   1 10.1857 0.65351   3
  -6   5   1 10.5718 0.63191   1
   6  -5   1 9.37167 0.66752   5
   5   1   1 11.2931 0.85708   7
   5   1   1 9.75216 0.60490   9
  -6   6  -1 77.0690 2.38781   1
   6   0  -1 73.5499 2.90676   7
   6   0  -1 73.4668 2.33199   9
   6  -6  -1 73.4132 2.55139   5
   0   6  -1 75.4313 2.79259  10
   6   0  -1 75.6830 2.43065  15
  -6   6  -1 75.9718 2.16067   3
  -6   6  -1 72.4688 3.32862   6
   6   0  -1 74.6029 2.37768   1
   6   0   1 74.6724 2.94266   7
   0   6   1 75.1606 2.81527  10
   6   0   1 76.6110 2.38706   1
  -6   6   1 76.3136 2.96702  11
  -6   0   1 76.6472 2.16973   3
  -6   6   1 75.5346 2.39001   1
   6  -6   1 73.5891 2.58019   5
   6   0   1 73.7996 2.45030  15
   6   0   1 75.2373 2.33791   9
  -6   6   1 75.1826 2.17045   3
   7  -2  -1 104.522 3.21407   1
   7  -2  -1 104.169 3.15918   9
   2   5  -1 107.623 3.22576  15
   7  -2  -1 99.9786 3.89819   7
  -7   2  -1 101.149 4.36934   6
   2   5  -1 104.430 3.71461  10
  -5   7  -1 107.705 3.95012  11
  -5   7   1 106.889 3.89464  11
   2   5   1 107.243 3.67278  10
   2   5   1 103.062 3.18128  15
   7  -2   1 105.178 3.16994   1
  -5   7   1 89.2104 3.60337  10
   7  -2   1 105.818 3.12062   9
   7  -2   1 100.880 3.86184   7
  -7   2   1 101.774 4.32709   6
  -7   2   1 105.651 2.81850   3
  -4   7  -1 92.4163 3.54385  11
   3   4  -1 92.4918 3.34017  10
  -7   3  -1 88.2336 3.90265   6
   7  -3  -1 92.5536 2.86280   9
  -4   7  -1 91.0657 3.29965  10
   7  -3  -1 89.1993 3.47819   7
  -4   7  -1 90.4972 2.80481   1
   7  -3  -1 92.3611 2.91157   1
  -7   3  -1 90.9100 2.53577   3
   3   4  -1 94.3938 2.90271  15
   7  -3   1 89.9864 3.50273   7
   7  -3   1 90.6007 2.86049   9
   3   4   1 97.5925 2.93118  15
  -4   7   1 90.5732 2.80296   1
   7  -3   1 92.4862 2.91426   1
   3   4   1 94.3841 3.35426  10
  -4   7   1 94.7534 3.56035  11
  -7   3   1 92.1809 2.55707   3
  -4   7   1 86.6587 3.29875  10
  -7   3   1 90.3514 3.93546   6
   7  -4  -1 11.8368 1.05150   9
   7  -4  -1 12.0883 1.07452   1
  -3   7  -1 11.0630 0.65271   1
  -7   4  -1 12.1937 0.54770   3
  -3   7  -1 10.7676 0.64390   9
   7  -4  -1 11.1411 0.74517   7
  -7   4  -1 13.2617 0.98370   6
  -3   7  -1 12.4645 0.74875  10
   4   3  -1 10.3155 0.61836  15
   7  -4  -1 9.33282 0.64360   5
   4   3   1 10.6206 0.61761  15
   7  -4   1 11.4024 0.94247   9
   7  -4   1 9.52553 0.66735   5
  -3   7   1 9.55557 0.73305  11
  -7   4   1 12.7376 1.05931   6
   7  -4   1 11.8025 0.95356   1
   7  -4   1 11.0802 0.76354   7
  -3   7   1 12.8312 0.76602  10
  -7   4   1 11.3594 0.53016   3
   5   2  -1 14.5166 0.73568   9
  -2   7  -1 13.5832 0.81758  10
   7  -5  -1 12.3778 0.67423   5
  -7   5  -1 16.2233 1.22473   6
   5   2  -1 14.2966 0.69494  15
  -7   5  -1 15.2794 0.58665   3
   5   2  -1 13.3677 0.73106   1
  -7   5  -1 14.8225 1.05961   1
   5   2   1 13.7961 0.69534  15
  -7   5   1 14.0161 0.84501   1
  -7   5   1 16.0331 0.57950   3
   7  -5   1 12.7246 0.69125   5
  -2   7   1 13.8249 0.80878  10
  -1   1  -2 1012.90 36.4068   4
   0   1  -2 1093.33 48.7635  14
   0  -1  -2 1019.52 48.8116  14
   0   1  -2 1106.35 36.4509   4
   0   1  -2 1106.47 36.4271   4
   1  -1  -2 1135.65 36.3967   4
   1   0  -2 1131.51 36.4420   4
   0  -1  -2 1036.97 36.3192   4
   0  -1  -2 1099.20 36.3122   4
  -1   0  -2 1066.68 51.9518  17
  -1   1  -2 1100.25 36.4271   4
  -1   1  -2 1048.15 32.3903   8
  -1   0  -2 1170.36 36.3941   4
   0   1   2 1013.89 49.1260  14
   1  -1   2 1066.59 36.6410   4
   0  -1   2 1109.79 36.6539   4
   0   1   2 1031.66 36.5627   4
  -1   1   2 1157.11 32.6599   8
   0  -1   2 1080.56 36.6515   4
   1  -1   2 1023.01 52.4358  17
   1   0   2 1139.70 36.6518   4
  -1   0   2 1141.91 36.6946   4
   0  -1   2 1113.86 52.4722  17
  -1   1   2 1104.31 36.5930  16
   0   1   2 1143.87 36.5625   4
  -1   1   2 1097.16 36.6542   4
   1  -2  -2 1161.60 56.0137  17
  -1   2  -2 1185.51 39.1601   4
   1   1  -2 1174.74 39.1504   4
   1   1  -2 1250.91 39.1812   4
  -1   2  -2 1128.60 34.7968   8
   1  -2  -2 1153.50 52.5635  14
  -1  -1  -2 1145.73 39.0613   4
  -2   1  -2 1149.41 39.1367   4
   1  -2  -2 1173.34 39.0940   4
  -1   2  -2 1192.89 39.1712   4
  -1  -1  -2 1156.32 55.7881  17
   2  -1  -2 1121.37 39.1924   4
  -1   2   2 1179.52 38.2505   4
   1  -2   2 1132.96 38.3362   4
  -1   2   2 1141.84 38.2651   4
  -1   2   2 1151.07 34.1979   8
  -1  -1   2 1177.99 38.3215   4
   2  -1   2 1134.52 38.3517   4
  -2   1   2 1107.10 38.3108   4
   1   1   2 1158.93 38.2258   4
   2  -1   2 1080.58 54.6874  17
   1  -2   2 1145.47 51.3497  14
   2  -2  -2 82.7673 4.18661  17
   2   0  -2 83.3477 2.49750   9
   0  -2  -2 85.1943 3.02042   4
  -2   0  -2 88.0043 3.09832   4
   0   2  -2 85.9347 3.03690   4
  -2   2  -2 81.3493 2.50771   1
  -2   2  -2 83.9053 2.90938  16
   0   2  -2 85.8151 3.15611   4
  -2   2  -2 84.6969 2.63970   8
   2   0  -2 81.8259 2.53956   1
   0  -2  -2 89.7746 4.16593  17
  -2   2  -2 82.5763 3.09943   4
   2   0  -2 85.6898 3.19318   4
  -2   2  -2 81.0464 2.46553   9
  -2   2  -2 89.0494 3.22816   4
  -2   0   2 86.1905 3.24311   4
   0   2   2 88.5215 4.35576  14
  -2   2   2 89.7581 2.54001   9
   0   2   2 89.1673 3.04285   4
   0  -2   2 89.4051 4.33940  17
   2   0   2 81.4960 2.55456   9
   2  -2   2 89.7205 4.34449  17
   0  -2   2 85.6499 3.14188   4
   0   2   2 87.2141 3.08964   4
   2   0   2 85.9474 3.20930   4
  -2   2   2 89.0522 3.19305   4
  -2   2   2 91.8378 2.58632   1
   2   0   2 82.8884 2.60147   1
  -2   2   2 89.1830 3.06083  16
  -2   3  -2 200.219 7.45880   4
  -3   1  -2 196.639 5.86488   9
   1   2  -2 210.806 5.94484   1
  -2   3  -2 206.914 5.82018   9
  -2   3  -2 212.455 7.23468   4
   1   2  -2 207.294 5.84059   9
   1   2  -2 231.995 9.75253  14
   3  -1  -2 212.357 5.72573   2
  -1  -2  -2 208.808 7.06780   4
  -2   3  -2 200.428 5.91608   1
  -1  -2  -2 183.016 9.91236  17
   1   2  -2 200.191 7.29743   4
   1   2  -2 212.071 7.16030   4
   2  -3  -2 184.103 9.98200  17
   1   2  -2 215.619 6.94221  10
   3  -1  -2 211.881 5.98372   1
   3  -1  -2 210.649 5.88036   9
   3  -1  -2 179.435 9.88778  17
  -2   3  -2 221.969 8.21497   6
  -3   1  -2 204.875 7.26355   4
  -3   1  -2 190.096 5.95743   1
  -2   3  -2 211.555 6.28587   8
   1   2   2 232.757 9.98967  14
   3  -1   2 187.581 10.0800  17
  -2   3   2 200.308 7.40768   4
  -1  -2   2 208.084 7.31494   4
  -2   3   2 215.027 6.42642   8
  -3   1   2 217.133 6.05971   1
   1   2   2 211.188 5.91176   9
   3  -1   2 210.088 5.97159   9
  -1  -2   2 196.807 10.1411  17
  -3   1   2 193.690 7.41577   4
   1   2   2 207.601 7.14587   4
  -2   3   2 223.418 8.36162   6
  -3   1   2 211.691 5.95249   9
   1   2   2 212.702 6.01593   1
   1   2   2 209.804 7.18259   4
  -2   3   2 202.355 6.00043   1
   1   2   2 219.352 7.06853  10
  -2   3   2 214.488 7.31303   4
   3  -1   2 206.100 6.07321   1
  -2   3   2 197.417 5.89557   9
  -3   2  -2 1116.69 45.6339   6
  -2  -1  -2 1156.23 39.5713   4
   1  -3  -2 1281.94 56.3816  17
   2   1  -2 1155.88 31.7775   2
   2   1  -2 1158.71 39.6135   4
  -1   3  -2 1106.58 45.6170   6
  -3   2  -2 1177.49 33.2451   1
  -1   3  -2 1174.49 39.5468   4
   2   1  -2 1228.97 39.7192   4
  -1   3  -2 1150.63 33.2245   1
   2   1  -2 1189.87 38.3278  10
  -3   2  -2 1165.21 39.6578   4
  -1   3  -2 1213.05 39.7511   4
  -1   3  -2 1166.57 35.1005   8
   3  -2  -2 1149.12 56.4546  17
   2   1  -2 1217.46 33.2562   1
   3  -2  -2 1153.57 33.2907   1
  -3   2  -2 1170.53 32.6731   9
   3  -2  -2 1141.42 32.7138   9
   2   1  -2 1237.88 32.6863   9
   2   1   2 1192.12 39.4838   4
  -2  -1   2 1188.38 39.5957   4
  -3   2   2 1153.76 32.5937   9
  -3   2   2 1144.36 33.1632   1
   2   1   2 1179.48 39.4547   4
   3  -2   2 1142.92 56.3173  17
  -1   3   2 1136.70 39.4619   4
  -1   3   2 1114.96 45.5233   6
   2   1   2 1228.19 32.5946   9
   2   1   2 1226.93 38.2615  10
   2   1   2 1208.48 33.1638   1
   3  -2   2 1145.39 33.2146   1
  -1   3   2 1163.40 33.1246   1
   2   1   2 1189.18 31.7370   2
  -1   3   2 1187.26 39.3949   4
  -3   2   2 1183.79 39.5961   4
   3  -2   2 1139.71 32.6426   9
  -1   3   2 1192.92 34.5513  12
   3  -3  -2 439.676 12.7070   9
  -3   0  -2 448.528 15.5286   4
   3   0  -2 454.781 12.8746   1
   0   3  -2 447.520 14.8649  10
   0   3  -2 463.788 15.3402   4
   3   0  -2 439.832 12.2980   2
  -3   3  -2 448.394 15.5113   4
   0   3  -2 445.933 12.8451   1
  -3   3  -2 452.491 12.6106   9
  -3   3  -2 426.516 11.7774   3
   0  -3  -2 473.589 21.7120  17
   3  -3  -2 446.200 12.9331   1
  -3   3  -2 440.202 12.8264   1
   3   0  -2 450.209 12.6507   9
   0   3  -2 443.989 17.6889   6
  -3   3  -2 453.515 17.6783   6
   3   0  -2 461.215 14.8912  10
   3  -3  -2 458.966 21.7344  17
   3   0   2 443.775 12.8239   1
   0   3   2 451.887 17.6439   6
  -3   0   2 457.771 15.6000   4
  -3   3   2 438.105 17.6115   6
  -3   3   2 449.301 12.5670   9
   3   0   2 441.284 12.6015   9
  -3   3   2 440.656 15.4541   4
   3  -3   2 444.937 21.7108  17
   0   3   2 458.588 15.2437   4
   0   3   2 441.593 13.3219  12
   0  -3   2 473.563 21.7173  17
   0   3   2 464.467 15.1694   4
   3   0   2 455.415 14.8594  10
   3   0   2 427.955 12.2829   2
   3  -3   2 440.007 12.6542   9
   0   3   2 446.225 12.7745   1
  -3   3   2 424.808 11.7489   3
   0   3   2 443.428 14.8312  10
  -3   3   2 459.072 12.7896   1
   0  -3   2 477.315 15.3750   4
   3  -3   2 440.883 12.8764   1
  -3   4  -2 1054.31 35.5947  11
   4  -1  -2 1009.07 27.2938   2
  -3   4  -2 1013.95 28.5180   1
  -3   4  -2 990.173 26.0864   3
   1   3  -2 1010.86 32.9148  10
   4  -1  -2 974.005 28.5687   1
  -3   4  -2 963.529 39.1469   6
   1   3  -2 996.230 33.9341   4
  -3   4  -2 956.437 30.1649   8
  -4   1  -2 1005.72 26.1240   3
   1   3  -2 1010.28 28.5169   1
   1   3  -2 1034.50 27.2540   2
   1   3  -2 999.463 28.0238   9
   4  -1  -2 974.689 28.0766   9
   3  -4  -2 1068.76 48.4093  17
  -3   4  -2 1033.76 34.2151   4
  -4   1  -2 997.329 34.3452   4
  -3   4   2 1010.61 34.4113   4
   4  -1   2 961.712 29.3337  15
  -3   4   2 995.694 28.6942   1
  -3   4   2 1047.79 35.8375  11
  -3   4   2 1046.32 34.0823  16
   1   3   2 1029.39 33.1766  10
  -1  -3   2 1015.73 48.6748  17
  -3   4   2 985.332 39.4391   6
   3  -4   2 1044.94 48.8223  17
   4  -1   2 1008.71 28.2914   9
  -4   1   2 1013.93 34.6857   4
   1   3   2 1032.22 28.6881   1
  -3   4   2 982.735 26.2734   3
  -4   1   2 1012.47 28.2677   9
  -4   1   2 1022.77 28.7630   1
   4  -1   2 999.810 28.7811   1
  -4   1   2 991.937 26.3245   3
   1   3   2 993.808 46.3744  14
   3  -4   2 1070.62 31.2232   5
  -3   4   2 973.193 28.1978   9
   4  -1   2 1018.03 35.6481   7
   1   3   2 1030.33 28.1948   9
  -4   2  -2 440.914 11.7221   3
   2  -4  -2 450.018 21.6160  17
   2   2  -2 443.428 12.2134   2
  -4   2  -2 461.933 12.7875   1
  -2   4  -2 443.727 17.5808   6
   4  -2  -2 442.384 12.8268   1
   2   2  -2 415.162 20.7686  14
  -2   4  -2 451.385 15.9660  11
  -4   2  -2 467.859 12.5703   9
  -2   4  -2 442.687 12.7507   1
  -2   4  -2 438.149 11.7140   3
  -2   4  -2 441.450 15.3849   4
  -2   4  -2 435.182 13.5291   8
   4  -2  -2 438.427 12.6022   9
  -4   2  -2 441.180 15.5934   4
   2   2  -2 467.068 15.3797   4
   2   2  -2 446.884 12.7646   1
   2   2  -2 442.215 12.5422   9
   2   2  -2 464.269 14.8080  10
   4  -2  -2 440.174 21.5113  17
   4  -2   2 411.812 15.6879   7
   4  -2   2 423.206 12.6827   1
  -2   4   2 445.001 12.5885   1
   4  -2   2 417.341 12.4615   9
  -4   2   2 448.162 12.6428   1
   2   2   2 454.564 15.0374   4
  -2   4   2 447.219 13.4277   8
  -2   4   2 435.911 15.1593   4
  -4   2   2 446.718 12.4283   9
  -2   4   2 453.522 15.7740  11
  -2   4   2 454.079 17.4063   6
   2   2   2 446.727 12.3881   9
   2   2   2 432.416 12.0966   2
   2  -4   2 449.521 21.4583  17
   2   2   2 448.186 12.6039   1
   2   2   2 474.573 14.6862  10
   2   2   2 422.214 20.6683  14
  -4   2   2 444.194 15.5096   4
  -4   2   2 434.701 11.6125   3
  -2   4   2 432.001 11.5857   3
  -4   3  -2 91.5188 2.47829   3
   3   1  -2 95.8971 3.55665   4
   3   1  -2 84.9830 2.59549   9
  -1   4  -2 85.2160 2.81755   8
  -4   3  -2 96.2329 3.71863   6
  -4   3  -2 77.2107 2.60714   1
   4  -3  -2 83.5998 2.71403   1
  -4   3  -2 74.8980 2.56028   9
   4  -3  -2 85.7000 2.67370   9
   3   1  -2 91.4518 2.55765   2
  -1   4  -2 83.6070 3.31910   4
   3   1  -2 85.7375 2.64344   1
  -4   3  -2 81.6167 3.61401   4
  -1   4  -2 71.9338 3.31970  11
   4  -3   2 87.4539 2.67015   1
   3   1   2 80.1172 3.30252   7
  -4   3   2 75.0539 3.54844   4
  -4   3   2 79.6326 2.51129   9
  -4   3   2 91.0444 2.43840   3
   3   1   2 69.7788 3.05579  10
   3   1   2 91.7252 2.54222   2
  -1   4   2 89.7858 3.15252   4
   4  -3   2 90.0113 2.63084   9
   3   1   2 87.3226 2.58199   1
   3   1   2 85.3490 2.53234   9
  -4   3   2 75.6636 3.23779  11
  -1   4   2 81.2784 2.77996   8
  -4   3   2 79.5243 2.55280   1
  -4   4  -2 615.721 22.8010   4
   4   0  -2 656.576 17.9906   2
   0   4  -2 676.060 23.5364  11
   4   0  -2 661.929 23.2960   7
  -4   4  -2 645.302 17.1799   3
   0   4  -2 641.205 18.7668   1
   4   0  -2 659.962 18.8234   1
   4  -4  -2 685.265 31.8683  17
   0   4  -2 668.788 19.8880   8
   0   4  -2 639.773 25.8303   6
  -4   4  -2 665.572 18.4551   9
   4   0  -2 647.244 22.8544   4
   4   0  -2 646.608 18.4937   9
   0   4  -2 638.828 21.6936  10
  -4   0  -2 663.775 17.2287   3
   0  -4  -2 694.281 31.8564  17
   0   4  -2 683.917 22.4319   4
  -4   4  -2 655.031 18.7709   1
  -4   4  -2 640.792 25.8015   6
  -4   4  -2 673.872 23.4166  11
  -4   4   2 669.691 23.2806  11
   4  -4   2 690.724 20.3295   5
   4   0   2 648.358 18.7116   1
   4   0   2 631.291 22.6271   4
   4   0   2 687.998 23.2211   7
   4  -4   2 681.964 31.7743  17
  -4   4   2 646.741 25.6559   6
   4   0   2 644.417 19.1041  15
  -4   4   2 635.205 22.7043   4
  -4   4   2 657.332 18.6594   1
  -4   4   2 650.554 17.1003   3
   0  -4   2 699.217 31.7613  17
   0   4   2 653.023 18.6251   1
   0   4   2 631.509 21.5984  10
  -4   4   2 641.219 18.3340   9
   4  -4   2 638.473 18.4601   9
   0   4   2 636.643 23.3599  11
  -4   0   2 657.592 17.1535   3
   0   4   2 651.403 18.3040   9
   4   0   2 648.289 18.3885   9
   4  -4   2 651.615 18.7865   1
   0   4   2 650.377 19.7987   8
  -4   5  -2 371.522 9.78321   3
  -5   1  -2 378.043 9.79328   3
   4  -5  -2 377.185 11.5904   5
   5  -1  -2 371.330 13.2509   7
  -4   5  -2 379.248 14.7231   6
   5  -1  -2 347.470 10.5325   9
  -4   5  -2 376.709 13.3152  11
   5  -1  -2 344.979 10.8882  15
   1   4  -2 367.651 10.6198   1
   1   4  -2 374.009 12.3940  10
   5  -1  -2 341.755 10.7070   1
   4  -5  -2 387.875 18.1871  17
   1   4  -2 370.752 10.4396   9
  -5   1   2 363.043 9.61209   3
   5  -1   2 364.372 13.0177   7
   1   4   2 370.729 12.1712  10
   1   4   2 372.388 11.1329   8
  -4   5   2 311.815 10.3879   1
  -4   5   2 372.500 13.0242  11
   1   4   2 387.731 10.7198  15
   1   4   2 373.650 10.3445   1
   4  -5   2 380.679 17.9005  17
  -4   5   2 358.569 9.57538   3
   4  -5   2 367.261 11.3783   5
   1   4   2 371.215 10.1664   9
   5  -1   2 347.357 10.7074  15
  -4   5   2 367.327 14.3810   6
   5  -1   2 302.720 10.2726   9
  -5   2  -2 294.536 7.84887   3
  -3   5  -2 276.666 8.52454   1
   3  -5  -2 315.707 14.5638  17
   2   3  -2 289.972 8.36820   9
  -3   5  -2 300.234 10.6977  11
   2   3  -2 293.591 8.51844   1
  -3   5  -2 288.391 11.8013   6
   2   3  -2 296.133 9.95144  10
  -3   5  -2 288.734 7.85490   3
   3  -5  -2 296.510 9.27737   5
   5  -2  -2 312.282 10.6304   7
   5  -2  -2 289.230 8.46978   9
  -3   5  -2 290.723 9.14524   8
   2   3  -2 291.679 8.16541   2
   5  -2  -2 284.661 8.61568   1
   2   3  -2 284.138 10.3876   4
   3  -5   2 297.179 9.37793   5
  -5   2   2 290.827 7.92454   3
  -5   2   2 304.232 8.48338   9
   2   3   2 297.130 8.38493   9
   2   3   2 301.486 8.53632   1
  -3   5   2 289.212 8.56369   1
  -3   5   2 292.401 7.90761   3
  -3   5   2 280.805 10.2637  16
   5  -2   2 307.793 8.70080   1
  -5   2   2 258.674 11.6098   4
   5  -2   2 302.119 8.54674   9
  -3   5   2 301.168 10.7527  11
  -3   5   2 289.892 9.23911   8
   5  -2   2 296.828 10.7123   7
   2   3   2 296.893 10.0473  10
  -5   2   2 295.180 8.62084   1
  -3   5   2 289.822 11.8728   6
   2   3   2 299.254 8.25149   2
   3  -5   2 315.256 14.7420  17
   5  -2   2 304.862 9.38705   5
  -5   3  -2 49.8742 1.70898   9
   5  -3  -2 52.2767 1.79811   9
  -5   3  -2 50.8546 1.74342   1
   3   2  -2 53.9192 1.69758   9
   5  -3  -2 52.2150 1.82908   1
   2  -5  -2 43.5949 2.90304  17
   3   2  -2 49.3798 2.13825  10
  -5   3  -2 40.3317 4.03494   4
  -2   5  -2 52.2696 1.94743   8
   3   2  -2 52.3190 1.72080   1
   3   2  -2 52.0204 1.67991   2
   5  -3  -2 47.2565 2.13968   7
  -2   5  -2 48.6022 2.20998  11
  -2   5  -2 49.8705 3.07805   4
  -2   5  -2 55.7729 2.49157   6
   3   2  -2 49.3398 2.98491   4
  -5   3  -2 52.1596 1.62824   3
  -5   3  -2 53.5663 2.47786   6
   5  -3   2 51.6785 1.81021   1
   5  -3   2 47.9818 1.92071   5
   2  -5   2 44.7957 2.96131  17
   3   2   2 55.0923 2.45063   7
  -2   5   2 50.5339 1.95633   8
  -5   3   2 44.4779 3.94086   4
   3   2   2 46.4508 2.10623  10
   3   2   2 51.4661 1.65067   9
  -2   5   2 46.5540 2.13954  11
   3   2   2 49.7886 1.68111   2
  -5   3   2 51.4190 1.62402   3
  -2   5   2 55.9462 2.48477   6
  -5   3   2 49.5805 1.68222   9
   5  -3   2 50.1089 2.17256   7
   3   2   2 51.2404 1.67685   1
  -5   3   2 50.8347 1.71513   1
   5  -3   2 51.7080 1.77267   9
  -5   3   2 53.4379 2.45359   6
  -1   5  -2 269.862 8.40950   8
  -1   5  -2 266.973 9.12365  10
   5  -4  -2 270.252 7.84527   9
  -4  -1  -2 272.193 7.22891   3
   5  -4  -2 268.981 7.97814   1
   5  -4  -2 282.648 9.72207   7
  -5   4  -2 277.897 7.85607   1
  -5   4  -2 272.286 7.19000   3
  -5   4  -2 254.267 10.7968   6
  -1   5  -2 276.167 9.88212  11
   4   1  -2 229.174 7.81589   1
  -1   5  -2 277.669 7.83503   1
   4   1  -2 232.731 7.68578   9
   5  -4  -2 270.805 13.3648  17
  -1   5  -2 250.678 10.8204   6
  -5   4  -2 273.493 7.71886   9
   1  -5  -2 283.125 13.3914  17
   4   1  -2 288.439 9.76280   7
   4   1  -2 273.183 7.54904   2
   5  -4   2 244.336 13.6171  17
  -1   5   2 266.832 9.30359  10
   4   1   2 277.034 7.84554   9
  -5   4   2 282.240 7.97344   1
  -5   4   2 279.973 7.83620   9
  -1   5   2 271.709 7.91395   1
   4   1   2 277.707 8.22919  15
  -5   4   2 272.361 7.32920   3
   5  -4   2 271.171 7.94860   9
  -1   5   2 273.045 8.57704   8
   4   1   2 277.034 9.35658  10
   5  -4   2 275.713 8.71486   5
  -1   5   2 268.334 10.0007  11
   5  -4   2 272.529 9.90698   7
  -5   4   2 276.704 9.90144  11
  -5   4   2 271.636 10.9917   6
  -4  -1   2 274.160 7.36756   3
   4   1   2 282.271 9.94998   7
   5  -4   2 274.638 8.09179   1
   4   1   2 268.603 7.97683   1
   1  -5   2 274.608 13.6525  17
   5   0  -2 129.271 4.81100   7
   0   5  -2 125.517 3.73278   9
  -5   5  -2 126.716 4.80406  11
   5  -5  -2 132.333 6.82162  17
   5   0  -2 125.754 3.89305   1
   5   0  -2 125.360 3.97968  15
  -5   5  -2 119.997 3.52847   3
   0   5  -2 123.381 3.79355   1
   0   5  -2 126.200 4.23145   8
   5  -5  -2 126.546 4.20643   5
  -5   5  -2 127.314 3.86849   1
   0   5  -2 128.658 4.55607  10
  -5   0  -2 124.253 3.55390   3
  -5   5  -2 120.886 5.33811   6
   5   0  -2 124.398 3.82563   9
   5  -5   2 126.622 4.19611   5
   0   5   2 120.457 3.67904   1
   0   5   2 120.908 3.61718   9
   5   0   2 125.891 3.98175  15
   0   5   2 124.599 4.52726  10
  -5   5   2 128.480 4.73785  11
  -5   5   2 124.473 3.51237   3
   5  -5   2 121.184 6.80124  17
   5   0   2 125.555 3.85623   1
  -5   0   2 123.720 3.54417   3
  -5   5   2 128.290 3.81255   1
   5   0   2 126.669 3.79205   9
  -5   5   2 122.510 5.28731   6
   5   0   2 127.521 4.79686   7
   0   5   2 123.389 4.20485   8
   5  -6  -2 25.5235 1.14833   5
   1   5  -2 25.0776 1.16639  15
   1   5  -2 24.8661 1.30573  10
   6  -1  -2 25.1018 1.29445   7
   6  -1  -2 26.1353 1.07982   9
  -5   6  -2 28.1613 1.56310   6
  -5   6  -2 25.4653 1.31645  11
   1   5  -2 27.0570 0.98788   1
  -6   1  -2 28.2972 1.02313   3
   6  -1  -2 26.2940 1.10029   1
   1   5  -2 26.2484 0.96215   9
   6  -1   2 26.2513 1.07046   9
   6  -1   2 26.2782 1.32750   7
  -5   6   2 27.0654 0.97480   3
   6  -1   2 26.8573 1.09500   1
  -6   1   2 28.3521 0.99652   3
   1   5   2 25.5234 1.30641  10
  -5   6   2 26.0958 1.03134   1
  -5   6   2 27.4207 1.31200  11
   5  -6   2 25.0304 1.15635   5
   6  -2  -2 58.9017 2.43865   7
   2   4  -2 58.0901 2.27433   8
   4  -6  -2 57.6730 2.11999   5
   2   4  -2 57.7452 2.37179  10
   6  -2  -2 59.2398 1.99453   9
   2   4  -2 57.2259 1.86972   1
  -6   2  -2 59.3440 1.79367   3
  -6   2  -2 56.2172 2.75471   6
   6  -2  -2 56.7677 2.01397   1
   2   4  -2 58.2835 1.84147   9
  -4   6  -2 58.5695 2.74735   6
  -4   6  -2 58.1364 2.46832  11
  -6   2   2 57.9149 1.77738   3
   4  -6   2 60.1995 2.13165   5
   6  -2   2 55.9909 1.98106   1
   2   4   2 56.5719 2.02376  15
   6  -2   2 54.6180 2.39848   7
   2   4   2 54.8797 2.32875   8
   2   4   2 57.0733 2.34573  10
  -6   2   2 58.1917 2.73068   6
  -4   6   2 56.9537 2.74528   6
  -4   6   2 57.0187 2.39505  11
   6  -2   2 57.0405 1.94990   9
   3  -6  -2 146.071 7.73863  17
  -6   3  -2 139.175 6.11094   6
   3   3  -2 146.733 4.36553   1
   3   3  -2 146.793 4.23064   2
   3   3  -2 146.272 5.20782  10
  -6   3  -2 145.392 4.03044   3
  -3   6  -2 148.756 5.57187  11
   6  -3  -2 141.926 4.42156   9
   3   3  -2 144.292 4.28483   9
   6  -3  -2 146.984 4.51426   1
   6  -3  -2 151.526 4.80771   5
   6  -3  -2 144.959 5.46483   7
  -3   6  -2 144.822 6.11908   6
  -3   6   2 144.262 6.19843   6
  -6   3   2 153.977 4.44382   9
  -6   3   2 139.020 6.17377   6
  -6   3   2 147.111 4.10919   3
   3  -6   2 142.032 7.87025  17
   6  -3   2 144.498 4.47978   9
   6  -3   2 156.351 4.91640   5
   3   3   2 149.492 4.36910   1
   3   3   2 149.622 4.29584   9
   3   3   2 148.145 4.63540  15
   6  -3   2 146.697 5.57310   7
   3   3   2 144.170 4.93554   8
  -3   6   2 151.629 5.62679  11
  -6   3   2 154.426 4.52099   1
   3   3   2 150.711 5.31070  10
   6  -3   2 144.634 4.55874   1
  -2   6  -2 92.3470 3.68700  11
  -6   4  -2 87.5646 4.00702   6
  -6   4  -2 88.8844 2.63550   3
  -2   6  -2 90.8544 4.04162   6
   6  -4  -2 95.0503 3.57718   7
   6  -4  -2 93.5685 3.07924   1
   4   2  -2 91.7251 2.82603   9
  -6   4  -2 96.6178 2.95773   1
   6  -4  -2 94.0429 3.02973   9
  -2   6  -2 88.6697 3.33409   8
   6  -4  -2 92.4235 3.15862   5
   4   2  -2 91.2384 2.87199   1
  -2   6  -2 87.7559 3.39423  10
   4   2  -2 90.6817 2.99377  15
  -2   6  -2 89.0761 2.85947   1
  -4  -2  -2 96.3627 2.76842   3
  -6   4   2 89.8184 3.99174   6
  -4  -2   2 86.9081 2.66013   3
   4   2   2 91.0180 2.81736   1
   6  -4   2 90.4063 2.99259   1
  -6   4   2 94.6205 2.89262   1
  -6   4   2 95.8074 2.84448   9
  -2   6   2 93.1753 3.64215  11
  -2   6   2 91.0679 2.80444   1
  -2   6   2 91.1622 3.35300   8
   4   2   2 90.5647 3.01430  15
  -6   4   2 87.3110 2.62648   3
   6  -4   2 94.3355 3.18813   5
  -2   6   2 88.9046 3.41028  10
   6  -4   2 91.3727 2.95125   9
   6  -4   2 93.1946 3.57558   7
  -2   6   2 88.5744 3.68835  16
   4   2   2 91.3828 2.77492   9
  -6   5  -2 82.1980 2.58786   1
   5   1  -2 82.1241 2.55824   1
   6  -5  -2 80.9823 2.77686   5
  -6   5  -2 77.2867 3.52919   6
   5   1  -2 80.0918 2.64573  15
  -6   5  -2 77.0878 2.31578   3
  -1   6  -2 79.8144 2.43293   9
  -1   6  -2 79.4823 2.47210   1
  -1   6  -2 79.1930 3.01794  10
   5   1  -2 81.3295 2.51981   9
   5   1  -2 79.7732 3.15557   7
  -6   5   2 77.0935 3.55521   6
   5   1   2 79.4971 3.17700   7
   5   1   2 79.1549 2.66726  15
  -6   5   2 83.8753 2.56676   1
  -6   5   2 78.4804 2.32395   3
  -5  -1   2 79.1222 2.34404   3
   5   1   2 81.4349 2.49080   9
   5   1   2 81.0737 2.53005   1
  -1   6   2 81.2031 3.04151  10
   6  -5   2 78.8288 2.79362   5
   6  -6  -2 16.6011 0.80106   5
   6   0  -2 16.6029 0.93559   7
  -6   6  -2 16.7390 0.67840   3
   6   0  -2 16.6290 0.77726   9
   6   0  -2 17.3074 0.79584   1
   0   6  -2 17.6255 0.99034  10
   6   0  -2 17.4371 0.86484  15
  -6   6  -2 17.4979 1.22604   6
  -6   0   2 17.9844 0.75611   3
  -6   6   2 17.1223 0.76588   1
  -6   6   2 16.6691 0.67522   3
   0   6   2 16.9634 0.96137  10
   6   0   2 16.6138 0.75419   9
   6   0   2 17.0988 0.76644   1
   6   0   2 17.1730 0.95145   7
   6  -6   2 16.7333 0.82450   5
  -6   6   2 17.1192 1.02206  11
   7  -2  -2 52.6669 1.70310   9
   7  -2  -2 51.5940 1.72819   1
  -7   2  -2 50.2323 2.32877   6
   2   5  -2 48.9305 2.03872  10
   2   5  -2 51.9769 1.70827  15
   7  -2  -2 48.3302 2.02625   7
   7  -2   2 49.9197 1.67084   9
   7  -2   2 50.4596 1.70141   1
   7  -2   2 48.9653 2.03422   7
   2   5   2 49.0134 1.98169  10
  -7   2   2 50.5754 2.34788   6
  -5   7   2 51.2067 1.94625  10
  -5   7   2 50.6126 2.04735  11
  -7   2   2 52.3637 1.48415   3
   2   5   2 49.7424 1.72536  15
  -4   7  -2 37.5150 1.65474  11
  -7   3  -2 37.9097 1.86151   6
   7  -3  -2 36.9041 1.60716   7
   3   4  -2 38.9105 1.36336  15
  -4   7  -2 35.3470 1.96019   6
  -4   7  -2 37.8742 1.31715   1
  -7   3  -2 38.0854 1.19587   3
  -4   7  -2 36.0321 1.55057  10
   7  -3  -2 37.9082 1.43347   1
   7  -3  -2 38.2983 1.42894   9
  -3  -4   2 38.8958 1.27691   3
  -7   3   2 37.1928 1.91848   6
  -7   3   2 36.9820 1.17901   3
   3   4   2 38.9577 1.38639  15
   7  -3   2 37.4491 1.37972   9
  -4   7   2 38.9950 1.66025  11
  -4   7   2 37.5638 1.29982   1
  -4   7   2 37.0433 1.56385  10
   3   4   2 38.0080 1.62212  10
   7  -3   2 37.9418 1.41278   1
   7  -3   2 36.6004 1.62099   7
   7  -4  -2 23.2309 1.35988   9
  -3   7  -2 23.3076 0.92591   9
   7  -4  -2 23.6732 1.38312   1
  -3   7  -2 22.6920 0.93330   1
   4   3  -2 23.9551 0.95387   9
  -7   4  -2 23.5990 1.35491   6
   4   3  -2 24.0331 0.95832   1
  -7   4  -2 24.2561 0.84002   3
   4   3  -2 23.5855 0.97001  15
   7  -4  -2 24.2072 1.01141   5
   7  -4  -2 23.9543 1.13784   7
  -3   7  -2 24.5779 1.13123  10
   7  -4   2 24.4327 1.03368   5
  -3   7   2 23.1482 1.12854  10
   4   3   2 23.4478 0.97566  15
   7  -4   2 23.6553 1.15164   7
   7  -4   2 23.8377 1.14752   9
  -4  -3   2 24.1289 0.99324   3
   7  -4   2 23.9930 1.18615   1
  -7   4   2 22.4445 1.48869   6
  -3   7   2 24.0509 1.18151  11
  -7   4   2 23.5848 0.82750   3
  -7   5  -2 79.3552 2.21265   3
   5   2  -2 79.2249 2.51751  15
   5   2  -2 79.0722 2.37604   9
   7  -5  -2 79.9565 2.64988   5
  -7   5  -2 76.3044 3.41336   6
  -2   7  -2 80.5014 2.87063  10
   5   2  -2 77.9180 2.40674   1
  -7   5   2 79.4202 2.51241   1
  -2   7   2 75.7284 2.85669  10
  -7   5   2 80.1734 2.21325   3
   5   2   2 79.7966 2.53160  15
   7  -5   2 78.6201 2.65248   5
   0   0  -3 0.41571 0.07515   4
   0   0   3 0.50039 0.07984   4
  -1   1  -3 3247.32 111.350   8
  -1   0  -3 3557.52 179.033  17
   0  -1  -3 3176.39 167.752  14
   0   1  -3 3925.79 125.203   4
   0   1  -3 3994.00 125.283   4
  -1   1  -3 3518.57 125.196   4
   1  -1  -3 4227.20 125.212   4
   0   1  -3 3920.33 167.644  14
   1   0  -3 4145.60 125.258   4
  -1   1   3 4290.39 136.859   4
   0  -1   3 4100.93 136.924   4
   0  -1   3 3867.24 136.863   4
   1  -1   3 3713.78 195.885  17
  -1   1   3 3982.06 136.785  16
   0  -1   3 4213.62 195.947  17
   1   0   3 4449.74 136.855   4
  -1   1   3 4124.55 121.903   8
  -1   0   3 4123.33 136.927   4
  -1   2  -3 2972.31 99.6601   4
  -1  -1  -3 3063.11 99.5556   4
   1  -2  -3 2720.94 133.544  14
   2  -1  -3 2765.22 99.6435   4
   1   1  -3 3291.69 99.6965   4
  -1  -1  -3 3072.49 142.382  17
   1   1  -3 2994.25 99.7042   4
   1  -2  -3 3095.40 99.5774   4
  -1   2  -3 2982.05 99.7139   4
  -2   1  -3 2823.04 99.6828   4
   2  -1   3 2695.23 143.192  17
   1  -2   3 2859.49 134.146  14
   1   1   3 3270.99 100.023   4
   2  -1   3 2894.57 100.148   4
   1   1   3 3140.65 100.030   4
  -1   2   3 3093.16 100.083   4
  -1   2   3 3082.24 100.070   4
  -2   1   3 2916.84 100.153   4
   1  -2   3 2956.98 100.114   4
   1  -2   3 2928.44 143.339  17
  -1   2   3 2998.28 89.2578   8
  -1  -1   3 3066.54 100.238   4
  -2   2  -3 1237.21 40.7560   4
   0  -2  -3 1219.39 58.0213  17
   2   0  -3 1298.16 40.7595   4
  -2   2  -3 1147.70 34.1600   1
   0   2  -3 1215.25 40.7170   4
  -2   2  -3 1176.18 33.5754   9
   2   0  -3 1249.88 33.6103   9
  -2   2  -3 1178.95 40.6534   4
   2   0  -3 1242.28 34.1975   1
  -2   2  -3 1147.22 36.1100   8
   0   2  -3 1187.27 40.6272   4
  -2   0  -3 1219.26 40.6101   4
   0  -2   3 1249.97 41.1211   4
  -2   2   3 1200.63 40.9998  16
   2   0   3 1191.90 34.5868   1
   0   2   3 1314.84 40.9878   4
  -2   2   3 1187.05 41.1287   4
   2   0   3 1271.41 41.1482   4
   0   2   3 1179.76 55.2018  14
   0  -2   3 1224.30 58.8244  17
   2   0   3 1200.23 33.9919   9
   2  -2   3 1158.85 58.7861  17
  -2   2   3 1204.95 33.9723   9
  -2   0   3 1273.19 41.2241   4
  -2   2   3 1227.78 34.5684   1
   0   2   3 1262.12 40.9909   4
   3  -1  -3 211.117 10.7541  17
   1   2  -3 223.962 7.77268   4
   1   2  -3 221.583 7.50459  10
   1   2  -3 228.977 6.34752   9
  -1  -2  -3 219.846 7.60982   4
   2  -3  -3 209.814 10.8436  17
  -1  -2  -3 208.725 10.7621  17
   3  -1  -3 227.322 6.37493   9
  -2   3  -3 232.392 8.89480   6
  -2   3  -3 230.864 6.81246   8
  -2   3  -3 222.128 6.43244   1
  -3   1  -3 222.527 7.85621   4
   1   2  -3 224.216 6.45320   1
   1   2  -3 233.721 10.4901  14
   1   2  -3 223.065 7.97958   4
   3  -1  -3 224.214 6.48501   1
  -2   3  -3 223.711 7.83082   4
   3  -1  -3 225.064 6.19364   2
   3  -1   3 214.313 10.8691  17
   1   2   3 229.635 10.6877  14
   2  -3   3 199.131 10.9833  17
   1   2   3 235.175 7.67561   4
  -1  -2   3 228.218 7.89035   4
   1   2   3 227.127 7.65198   4
  -2   3   3 238.026 8.99853   6
  -2   3   3 219.773 6.34641   9
  -2   3   3 222.267 6.45795   1
  -2   3   3 233.204 7.85629   4
  -2   3   3 222.710 7.94123   4
   3  -1   3 218.695 6.41498   9
  -2   3   3 231.481 6.91717   8
   3  -1   3 222.688 6.52825   1
  -1  -2   3 217.939 10.9365  17
  -3   1   3 231.171 6.40387   9
   1   2   3 232.348 6.46707   1
   1   2   3 228.451 6.35253   9
  -3   1   3 206.774 7.96867   4
  -3   1   3 236.491 6.51785   1
   1   2   3 232.002 7.59659  10
   2   1  -3 898.734 24.7304   1
  -1   3  -3 881.704 29.4478   4
   2   1  -3 872.444 28.5170  10
  -3   2  -3 892.290 29.5551   4
   2   1  -3 905.350 24.3051   9
  -2  -1  -3 883.575 29.4543   4
   2   1  -3 818.980 29.4853   4
  -3   2  -3 830.577 33.9454   6
   2   1  -3 874.194 29.6400   4
   3  -2  -3 915.150 41.8589  17
  -3   2  -3 878.249 24.7185   1
   3  -2  -3 852.125 24.3341   9
  -1   3  -3 842.016 33.9360   6
   2   1  -3 855.330 23.6250   2
  -1   3  -3 870.792 26.0916   8
  -3   2  -3 904.656 24.2987   9
  -1   3  -3 878.643 29.6867   4
   3  -2  -3 847.335 24.7605   1
   2   1   3 864.762 23.6871   2
   1  -3   3 895.000 41.9992  17
   3  -2   3 838.508 24.7871   1
  -1   3   3 883.490 25.7757  12
   2   1   3 883.995 29.4398   4
  -1   3   3 808.953 33.9632   6
  -2  -1   3 865.709 29.6087   4
  -3   2   3 891.227 29.6186   4
   2   1   3 903.509 28.5731  10
   2   1   3 885.331 24.7299   1
   3  -2   3 849.031 24.3623   9
  -3   2   3 879.244 24.3175   9
   3  -2   3 858.828 41.9458  17
  -1   3   3 890.891 24.6954   1
   2   1   3 923.841 29.4799   4
   2   1   3 877.791 24.3016   9
  -1   3   3 852.469 29.3663   4
   0  -3  -3 506.578 23.6235  17
   0   3  -3 487.232 17.5463  11
  -3   3  -3 489.739 19.2358   6
   3   0  -3 470.841 16.1770  10
   0   3  -3 483.058 13.9887   1
   0   3  -3 520.983 16.7299   4
   3   0  -3 481.461 13.3798   2
  -3   3  -3 476.980 13.9658   1
   3  -3  -3 515.227 23.6670  17
  -3   0  -3 505.998 16.8844   4
   0   3  -3 479.483 19.2417   6
  -3   3  -3 481.413 16.8642   4
   3   0  -3 483.523 13.7691   9
  -3   3  -3 480.890 13.7283   9
   0   3  -3 494.129 16.1735  10
   3   0  -3 497.451 14.0175   1
  -3   3  -3 476.546 12.8165   3
   3   0   3 504.583 16.4166  10
  -3   3   3 482.863 17.6872  11
   0   3   3 496.432 14.9774   8
  -3   0   3 493.355 17.1964   4
   3   0   3 496.245 14.1782   1
   0  -3   3 511.546 16.9991   4
   0   3   3 490.953 14.1130   1
   3   0   3 490.127 13.5852   2
   0   3   3 485.151 19.4831   6
   3  -3   3 495.878 24.0256  17
  -3   3   3 498.435 14.1394   1
   3  -3   3 502.352 13.9911   9
  -3   0   3 477.714 13.9474   9
   0  -3   3 544.204 24.0404  17
  -3   0   3 485.631 14.1917   1
   0   3   3 495.550 16.3915  10
   0   3   3 519.627 16.7114   4
   0   3   3 490.956 16.7298   4
   3   0   3 489.018 13.9300   9
   0   3   3 500.462 14.7362  12
  -3   3   3 511.728 19.4778   6
  -3   3   3 504.864 13.8982   9
  -3   3   3 467.771 17.0277   4
   3  -3   3 506.941 14.2373   1
  -3   3   3 472.418 12.9845   3
  -3   4  -3 636.907 26.7060   6
  -4   1  -3 686.366 17.8413   3
  -4   1  -3 685.380 23.6108   4
   1   3  -3 676.422 19.1169   9
  -3   4  -3 682.710 20.5935   8
   1   3  -3 680.650 18.5772   2
   1   3  -3 731.366 23.2577   4
   1   3  -3 668.091 19.4485   1
   4  -1  -3 654.835 19.4968   1
   4  -1  -3 687.502 18.6261   2
   3  -4  -3 705.071 32.9802  17
   4  -1  -3 650.571 19.1597   9
   1   3  -3 688.438 22.4788  10
  -3   4  -3 669.532 17.8023   3
  -3   4  -3 703.559 23.4830   4
  -3   4  -3 681.444 19.4509   1
  -3   4  -3 722.096 24.3007  11
  -4   1   3 680.382 17.8885   3
  -3   4   3 686.423 19.1095   9
  -3   4   3 707.853 24.3062  11
   4  -1   3 678.305 19.5328   1
   4  -1   3 666.294 19.9373  15
  -3   4   3 703.888 23.1368  16
   1   3   3 652.906 31.6827  14
  -4   1   3 671.546 19.5016   1
  -3   4   3 678.027 23.4294   4
   1   3   3 695.274 22.5428  10
   4  -1   3 665.585 19.1898   9
  -3   4   3 672.897 19.4384   1
  -3   4   3 680.857 17.8341   3
   1   3   3 693.888 19.0867   9
   3  -4   3 697.870 33.1273  17
  -4   1   3 686.346 19.1717   9
   1   3   3 695.348 19.4217   1
  -3   4   3 682.506 26.7686   6
   4  -1   3 673.899 24.1908   7
   3  -4   3 719.997 21.2001   5
  -4   1   3 679.789 23.7325   4
  -4   2  -3 380.028 10.2549   9
  -2   4  -3 363.129 10.3991   1
  -4   2  -3 366.934 10.4231   1
   2   2  -3 365.832 10.4050   1
  -4   2  -3 345.256 12.7611   4
   2   2  -3 366.060 10.2276   9
   2   2  -3 322.556 12.5309   4
   4  -2  -3 374.456 17.4982  17
   2   2  -3 355.783 9.94382   2
  -2   4  -3 335.075 11.0110   8
  -2   4  -3 367.019 12.6225   4
   4  -2  -3 352.287 10.4578   1
  -2   4  -3 374.266 13.0281  11
   2   2  -3 369.358 17.0767  14
  -4   2  -3 357.604 9.55920   3
  -2   4  -3 372.211 9.57137   3
  -2   4  -3 362.152 14.3419   6
   4  -2  -3 351.308 10.2766   9
   2  -4  -3 374.734 17.5995  17
   2   2  -3 375.365 12.0834  10
   2  -4   3 366.607 11.6736   5
  -2   4   3 370.681 14.6986   6
   2   2   3 376.106 10.6273   1
  -2   4   3 379.154 13.3162  11
   2   2   3 380.538 12.6431   4
   4  -2   3 363.199 10.5388   9
   4  -2   3 366.820 13.2845   7
  -2   4   3 374.323 10.6157   1
   2  -4   3 360.137 18.1158  17
   2   2   3 375.457 10.4425   9
  -4   2   3 373.780 13.1913   4
  -4   2   3 377.196 10.4923   9
  -2   4   3 381.897 12.8296   4
  -4   2   3 374.953 10.6747   1
   4  -2   3 368.402 10.7246   1
  -2   4   3 367.932 11.3531   8
   2   2   3 377.066 12.4066  10
  -4   2   3 369.525 9.82140   3
   2   2   3 368.435 17.6035  14
   2   2   3 363.914 10.2281   2
   4  -2   3 375.878 11.6526   5
  -2   4   3 353.622 9.78107   3
   3   1  -3 66.3043 2.04241   9
   3   1  -3 73.7264 2.94863   4
   4  -3  -3 65.1112 2.16183   1
   3   1  -3 55.4353 2.45829  10
  -4   3  -3 59.7346 2.00436   9
  -1   4  -3 61.7781 2.67235   4
  -4   3  -3 63.8231 2.99639   4
  -4   3  -3 69.2983 1.94210   3
  -4   3  -3 73.6015 2.93660   6
  -1   4  -3 65.8276 2.20818   8
  -1   4  -3 56.2916 2.62429  11
   3   1  -3 71.8148 2.01330   2
   4  -3  -3 65.4950 2.12119   9
  -4   3  -3 57.4632 2.02704   1
   3   1  -3 58.0017 2.64834   7
   3   1  -3 67.2014 2.08497   1
   3   1   3 65.4602 2.71408   7
   4  -3   3 69.2329 2.16959   1
   4  -3   3 55.2810 2.67586   7
  -4   3   3 64.3713 2.05799   1
   4  -3   3 69.7618 2.13406   9
   3   1   3 66.9764 2.03401   9
  -4   3   3 64.9179 2.02690   9
  -1   4   3 67.1869 2.26488   8
  -4   3   3 60.3131 2.98013   4
   3   1   3 58.8803 2.50720  10
   3   1   3 74.2495 2.75928   4
  -1   4   3 69.9682 2.50616   4
  -4   3   3 60.7430 2.61024  11
  -1   4   3 55.0347 2.59734  11
   3   1   3 69.5682 2.05903   2
  -4   3   3 67.7835 1.96919   3
   3   1   3 67.5533 2.07018   1
  -4   4  -3 445.958 12.9241   1
   4   0  -3 444.461 12.3931   2
   4  -4  -3 468.341 21.9114  17
   4   0  -3 432.124 12.9629   1
  -4   4  -3 460.710 16.1340  11
   4   0  -3 446.586 15.9611   4
  -4   0  -3 449.159 11.8834   3
   0   4  -3 464.692 16.2495  11
  -4   4  -3 420.975 15.8834   4
   0  -4  -3 473.663 21.9091  17
   0   4  -3 438.608 17.8178   6
   0   4  -3 457.546 15.5392   4
  -4   4  -3 444.589 17.7922   6
   0   4  -3 440.989 14.9648  10
   0   4  -3 456.475 12.9359   1
   4   0  -3 440.203 12.7443   9
  -4   4  -3 447.619 11.8429   3
   4   0  -3 466.622 16.0497   7
  -4   4   3 451.605 12.9167   1
   4   0   3 446.345 15.8319   4
   4  -4   3 445.813 12.8243   9
   0   4   3 449.043 13.7494   8
  -4   0   3 446.032 11.9080   3
   0   4   3 427.714 14.9987  10
   0   4   3 448.986 12.8636   1
   0   4   3 433.778 16.1941  11
  -4   4   3 452.950 12.6981   9
   4  -4   3 470.615 22.0483  17
  -4   4   3 438.553 11.8529   3
  -4   4   3 438.073 17.7709   6
   0  -4   3 472.272 22.0250  17
   4   0   3 445.588 13.2728  15
   0   4   3 452.470 12.6441   9
   4  -4   3 452.901 13.0512   1
  -4   4   3 460.786 16.1237  11
   4   0   3 464.056 12.7563   9
  -4   4   3 436.242 15.9226   4
   4  -4   3 454.465 14.0954   5
   4   0   3 458.416 12.9772   1
   4   0   3 466.628 16.1183   7
   1   4  -3 16.7478 0.75672   1
   5  -1  -3 14.1373 0.78165   9
   5  -1  -3 14.0843 1.03753  15
  -4   5  -3 17.1136 0.76062   3
  -4   5  -3 16.5857 1.01690  11
   1   4  -3 16.3553 1.02460  10
   5  -1  -3 13.3156 0.77811   1
   4  -5  -3 15.0390 1.43926  17
  -4   5  -3 14.6372 0.74010   1
  -5   1  -3 17.6064 0.86689   3
   1   4  -3 16.4216 0.74456   9
   4  -5  -3 15.8750 0.88464   5
   5  -1  -3 14.0656 0.99822   7
   5  -1   3 16.9824 1.09994   7
   4  -5   3 14.4346 0.96484   5
  -4   5   3 19.7789 1.31767   6
  -4   5   3 15.7826 0.96847  11
   1   4   3 17.5539 1.05129  10
   4  -5   3 14.0159 1.57960  17
  -4   5   3 15.7773 0.72974   1
   1   4   3 18.4425 0.74073   1
   5  -1   3 15.2292 0.80130   9
   5  -1   3 14.2184 0.81133   1
   1   4   3 15.9104 0.94832   8
  -4   5   3 17.6123 0.74909   3
   5  -1   3 15.5976 1.02275  15
   1   4   3 18.0789 0.73385   9
  -5   1   3 17.8662 0.82113   3
   1   4   3 18.7744 1.01118  15
   2   3  -3 238.577 7.03418   1
   3  -5  -3 240.071 7.65948   5
   5  -2  -3 241.963 8.77099   7
   2   3  -3 243.294 6.91911   9
   2   3  -3 240.008 8.75113   4
   5  -2  -3 239.848 7.13794   1
   5  -2  -3 237.081 7.00955   9
  -3   5  -3 240.218 7.57752   8
  -3   5  -3 248.559 8.86586  11
  -5   2  -3 229.106 6.46833   3
  -3   5  -3 233.975 9.76068   6
   2   3  -3 248.850 8.24880  10
   2   3  -3 232.311 6.73259   2
   3  -5  -3 251.154 12.0024  17
   5  -2   3 236.568 8.60725   7
   3  -5   3 238.753 7.52608   5
  -5   2   3 241.533 6.91827   1
   2   3   3 239.585 8.08634  10
   5  -2   3 222.763 6.83195   9
   3  -5   3 248.458 11.8466  17
  -3   5   3 234.091 9.51968   6
   2   3   3 237.469 6.80404   1
  -5   2   3 232.779 6.36307   3
  -3   5   3 231.103 6.33699   3
  -3   5   3 226.533 8.25475  16
   5  -2   3 244.288 7.53997   5
  -3   5   3 242.384 8.60655  11
  -3   5   3 223.121 6.83410   1
   5  -2   3 220.339 6.94825   1
   2   3   3 236.449 6.68587   9
  -5   2   3 242.815 6.79858   9
  -5   2   3 224.253 9.70630   4
   3   2  -3 24.6789 0.93000   2
  -2   5  -3 22.9562 1.10430   8
   5  -3  -3 22.6239 1.05567   1
  -5   3  -3 21.4551 0.95957   9
   3   2  -3 20.7479 0.88746   9
  -2   5  -3 20.0107 1.21729  11
   3   2  -3 21.4085 0.91894   1
  -5   3  -3 23.5473 0.90579   3
  -5   3  -3 21.3364 0.97316   1
  -5   3  -3 19.3802 2.49815   4
   5  -3  -3 23.5468 1.03338   9
   3   2  -3 19.0320 1.22374  10
   3   2   3 22.7057 0.88816   1
  -2   5   3 22.5922 1.15340   8
   5  -3   3 22.5808 0.99592   9
  -5   3   3 20.7029 0.89545   9
   5  -3   3 20.6689 1.24123   7
   3   2   3 23.2522 1.06067  15
   3   2   3 26.1233 1.55429   7
   5  -3   3 22.4898 1.01196   1
  -5   3   3 21.1680 0.92119   1
  -5   3   3 24.2197 0.92469   3
  -5   3   3 24.8668 1.39402   6
   3   2   3 19.3464 1.19492  10
   3   2   3 23.0459 0.87081   9
  -2   5   3 18.6442 1.15511  11
   5  -3   3 20.9312 1.08802   5
   4   1  -3 65.3013 2.13611   2
  -5   4  -3 66.3437 2.03139   3
  -4  -1  -3 68.2413 2.13791   3
  -1   5  -3 65.1600 2.62718  10
   4   1  -3 58.7297 2.19217   1
   4   1  -3 58.0767 2.14960   9
  -5   4  -3 66.3322 3.09021   6
  -1   5  -3 67.8308 2.44871   8
   5  -4  -3 77.2512 3.93749  17
   4   1  -3 70.4099 2.78899   7
   5  -4  -3 67.4595 2.73795   7
  -5   4  -3 69.1490 2.21865   1
  -1   5  -3 65.1025 3.11077   6
  -1   5  -3 69.1299 2.86362  11
   1  -5  -3 74.6088 3.89844  17
  -5   4   3 63.8414 2.94740   6
  -1   5   3 63.6042 2.02754   1
  -5   4   3 66.8384 1.96438   3
   5  -4   3 67.7389 2.24421   1
  -5   4   3 56.6822 2.05318   1
  -1   5   3 65.4218 2.37607   8
   5  -4   3 65.6099 2.19813   9
  -5   4   3 55.6063 2.01308   9
   4   1   3 66.2542 2.60192  10
  -1   5   3 66.3218 2.68561  11
   4   1   3 54.4402 2.02274   9
   5  -4   3 68.6958 2.36295   5
   5  -4   3 64.2705 2.70969   7
   5  -4   3 66.4681 3.90305  17
  -1   5   3 62.0201 2.52522  10
  -5   4   3 67.6708 2.59739  11
   4   1   3 64.4005 2.25493  15
   1  -5   3 67.4036 3.79027  17
  -4  -1   3 63.2768 2.00114   3
   4   1   3 55.3011 2.05851   1
   4   1   3 65.2189 2.68889   7
   0   5  -3 80.0443 2.50747   9
  -5   0  -3 80.8002 2.43218   3
   5  -5  -3 83.1503 4.68644  17
  -5   5  -3 77.8222 2.38003   3
   0   5  -3 83.3522 2.91484   8
  -5   5  -3 82.5287 3.26940  11
   0   5  -3 79.5853 2.54565   1
  -5   5  -3 80.2091 2.60835   1
   5   0  -3 81.6772 2.64408   1
  -5   5  -3 78.9734 3.62009   6
   5   0  -3 83.4459 3.25094   7
   5   0  -3 81.5204 2.59416   9
   5   0  -3 79.6656 2.69578  15
   5  -5  -3 79.1340 2.82449   5
   0   5  -3 81.4964 3.09822  10
  -5   5   3 81.7372 3.63984   6
   0   5   3 80.5033 2.93538   8
   5   0   3 81.9339 3.27318   7
  -5   5   3 79.9068 2.38225   3
  -5   5   3 78.4617 2.50727   9
  -5   5   3 78.9318 2.55371   1
   5   0   3 81.2036 2.61985   1
   5  -5   3 79.5934 4.83926  17
   5   0   3 81.8416 2.57156   9
  -5   0   3 83.9108 2.44232   3
   5   0   3 79.2254 2.72997  15
   5  -5   3 84.7616 2.89845   5
  -5   5   3 81.1992 3.18655  11
   0   5   3 78.3047 3.09538  10
   6  -1  -3 34.3909 1.60631   7
   6  -1  -3 34.2550 1.34922   1
   1   5  -3 34.8273 1.22766   1
  -5   6  -3 35.0322 1.87324   6
   1   5  -3 35.3165 1.39227  15
  -6   1  -3 37.0813 1.26466   3
   5  -6  -3 36.1748 1.43046   5
   6  -1  -3 34.9516 1.33596   9
  -5   6  -3 37.2603 1.65900  11
   1   5  -3 35.3747 1.60385  10
   1   5  -3 34.6827 1.20650   9
   6  -1   3 33.2163 1.29962   1
   6  -1   3 33.5844 1.60649   7
   6  -1   3 34.6968 1.28451   9
  -5   6   3 34.7528 1.24656   1
  -6   1   3 34.1800 1.17753   3
  -5   6   3 35.6941 1.56985  11
   1   5   3 35.2955 1.57502  10
   5  -6   3 35.1974 1.41384   5
  -5   6   3 33.6198 1.17239   3
   2   4  -3 54.8936 2.02928   2
   6  -2  -3 65.8908 2.21691   1
   2   4  -3 65.6043 2.07272   1
   6  -2  -3 64.7281 2.65533   7
  -6   2  -3 66.5333 1.96313   3
   4  -6  -3 58.6565 2.29732   5
  -4   6  -3 64.2926 3.00235   6
   2   4  -3 66.8287 2.48067   8
   2   4  -3 65.7813 2.03533   9
   2   4  -3 67.4677 2.59458  10
  -4   6  -3 67.2299 2.71865  11
   6  -2  -3 67.1278 2.18951   9
  -6   2  -3 66.8273 3.04840   6
   2   4   3 66.9290 2.65682  10
   4  -6   3 67.8518 2.41850   5
  -6   2   3 68.2521 3.10426   6
   2   4   3 69.3981 2.31264  15
   6  -2   3 63.0836 2.73521   7
   2   4   3 64.7513 2.65876   8
   6  -2   3 66.3490 2.24961   1
  -4   6   3 66.0772 2.72546  11
   6  -2   3 64.9101 2.20612   9
  -6   2   3 69.0751 2.03493   3
   3   3  -3 9.48651 0.95590  10
   6  -3  -3 9.74901 0.76792   7
   3  -6  -3 9.81933 1.71338  17
  -6   3  -3 10.0250 0.60175   3
   3   3  -3 9.24947 0.58130   1
  -6   3  -3 8.71098 0.88607   6
  -3   6  -3 11.3963 1.28799   8
   3   3  -3 9.40155 0.57517   9
  -3   6  -3 9.25507 0.96237   6
   3   3  -3 9.95680 0.63167   2
   6  -3  -3 9.81492 0.73372   9
   6  -3  -3 9.69277 0.75573   1
  -3   6  -3 10.2024 0.81986  11
   6  -3  -3 10.1525 0.72866   5
   3   3   3 8.78927 0.58418   1
  -6   3   3 10.3968 0.58786   3
   3   3   3 9.28966 0.87292  10
  -3   6   3 7.67157 1.19368   6
   3   3   3 9.38474 0.58045   9
  -3   6   3 9.09237 0.77906  11
  -6   3   3 11.2889 0.75116   1
   6  -3   3 7.93528 0.68374   1
  -3   6   3 8.60553 0.78944  10
   6  -3   3 8.97242 0.78810   7
   6  -3   3 9.32042 0.68978   9
   3  -6   3 11.4662 1.85119  17
  -6   3   3 11.1563 0.71554   9
   3   3   3 10.9412 0.73391  15
   6  -3   3 9.25449 0.74542   5
  -6   3   3 8.41942 0.93755   6
  -2   6  -3 67.2390 2.69316  10
   4   2  -3 69.6333 2.27182   1
  -2   6  -3 68.6238 3.20747   6
   4   2  -3 69.3362 2.23214   9
  -6   4  -3 71.7852 2.35912   1
   6  -4  -3 72.4811 2.48022   9
  -2   6  -3 67.2447 2.25837   1
  -2   6  -3 66.6971 2.72636   8
  -2   6  -3 71.5056 2.93989  11
   6  -4  -3 74.4627 2.52299   1
  -6   4  -3 68.4700 3.18404   6
   6  -4  -3 71.4923 2.50353   5
  -6   4  -3 69.3268 2.08477   3
   6  -4  -3 72.4318 2.81559   7
   4   2   3 72.1215 2.18961   9
   6  -4   3 70.4270 2.40847   1
  -2   6   3 69.6263 2.20250   1
  -2   6   3 67.4447 2.73844   8
   6  -4   3 71.6489 2.85405   7
  -2   6   3 71.4987 2.89716  11
  -6   4   3 69.9905 2.28126   1
  -6   4   3 69.3335 2.09567   3
  -6   4   3 70.1500 3.19227   6
   4   2   3 70.8152 2.79073  10
   4   2   3 69.2039 2.42049  15
   6  -4   3 74.0504 2.55929   5
  -4  -2   3 67.9340 2.12912   3
   4   2   3 71.8395 2.22546   1
  -2   6   3 66.9570 2.72036  10
  -6   4   3 69.8998 2.24928   9
   6  -4   3 69.3905 2.36170   9
  -2   6   3 69.0085 3.02855  16
  -6   5  -3 5.97095 0.74675   6
  -6   5  -3 4.82745 0.55714   1
  -1   6  -3 5.58267 0.66585  10
   5   1  -3 5.49436 0.50270   1
   5   1  -3 5.42028 0.50235   9
  -6   5  -3 5.13317 0.43853   3
   5   1  -3 4.67556 0.53764  15
  -1   6  -3 4.78195 0.48290   1
   5   1  -3 4.82995 0.73140   7
  -1   6  -3 4.97606 0.48140   9
   6  -5   3 5.24897 0.54498   5
   5   1   3 5.28930 0.72031   7
   5   1   3 5.38966 0.48717   1
   5   1   3 5.00880 0.56228  15
  -6   5   3 6.35698 1.12234   6
  -5  -1   3 5.55648 0.52014   3
  -1   6   3 5.37120 0.63793  10
  -6   5   3 5.27363 0.42416   3
   5   1   3 5.25156 0.49676   9
  -6   5   3 4.23022 0.82273  11
  -6   5   3 5.87419 0.49012   1
   0   6  -3 26.1066 1.24895  10
  -6   6  -3 25.5608 1.47858   6
   6   0  -3 26.3104 1.00103   9
   6   0  -3 23.6578 1.08048  15
   6  -6  -3 24.6289 1.04665   5
   6   0  -3 24.8763 1.20189   7
   6   0  -3 25.2806 1.01118   1
   6   0   3 24.5278 0.98227   1
  -6   0   3 25.6358 0.90179   3
  -6   6   3 26.8810 1.71753  11
  -6   6   3 25.9037 0.97791   1
  -6   6   3 25.5986 0.88188   3
   6   0   3 24.5963 1.23090   7
   0   6   3 23.5982 1.18709  10
   6  -6   3 24.1304 1.05903   5
   6   0   3 25.0848 0.96933   9
   7  -2  -3 13.8204 0.74610   9
  -7   2  -3 13.8975 0.95381   6
   7  -2  -3 13.4530 0.77323   7
   2   5  -3 14.3110 1.16018  10
   7  -2  -3 13.6257 0.76969   1
   2   5  -3 15.9180 0.75308  15
   2   5   3 14.5885 0.88303  10
   7  -2   3 13.6992 0.79581   7
  -5   7   3 13.8604 0.81521  10
  -5   7   3 14.6029 0.81045  11
   7  -2   3 14.3415 0.72855   1
  -7   2   3 13.6165 1.11246   6
  -7   2   3 13.6990 0.58423   3
   7  -2   3 14.2434 0.70922   9
   7  -3  -3 19.7969 1.00060   7
  -7   3  -3 20.1892 1.22487   6
   7  -3  -3 20.1782 1.00557   1
   3   4  -3 19.9601 0.87024  15
  -4   7  -3 20.2655 0.85070   1
  -4   7  -3 17.9615 1.32061   6
  -4   7  -3 20.0655 1.00946  10
  -7   3  -3 21.1882 0.82293   3
   7  -3  -3 21.4447 0.99048   9
  -7   3   3 19.6477 1.36068   6
  -7   3   3 19.3864 0.73017   3
  -4   7   3 21.2814 1.04545  11
  -3  -4   3 20.4767 0.84024   3
   7  -3   3 20.3535 0.90837   9
  -4   7   3 19.4754 0.99925  10
  -4   7   3 20.2889 0.84549   1
   7  -3   3 19.8282 0.92258   1
   7  -3   3 19.4564 1.02212   7
   3   4   3 20.5097 1.07280  10
   3   4   3 20.5368 0.89956  15
  -3   7  -3 10.5966 0.60944   1
  -3   7  -3 10.7672 0.60210   9
   7  -4  -3 10.8595 0.63367   5
  -7   4  -3 10.7075 0.86973   6
  -7   4  -3 10.3716 0.54846   3
   4   3  -3 9.96866 0.63497   1
   4   3  -3 10.8001 0.63247   9
  -3   7  -3 10.8079 0.71578  10
   4   3  -3 9.64100 0.58649  15
   7  -4  -3 10.0889 0.69145   7
  -7   4   3 10.8759 0.50564   3
  -3   7   3 10.9551 0.75039  11
   7  -4   3 10.9657 0.86344   9
   7  -4   3 11.3871 0.87591   1
  -7   4   3 10.2451 1.00585   1
   7  -4   3 10.6479 0.76315   7
   4   3   3 10.7113 0.62535  15
  -3   7   3 11.5162 0.72863  10
  -4  -3   3 10.2524 0.67582   3
   7  -4   3 10.1516 0.67878   5
   5   2  -3 4.45066 0.43603  15
  -2   7  -3 4.67074 0.61038  10
  -7   5  -3 5.39033 0.41299   3
   5   2  -3 4.92993 0.53221   9
   7  -5  -3 4.99938 0.43468   5
   5   2  -3 5.99496 0.53315   1
  -7   5  -3 3.85776 0.80822   6
   7  -5   3 4.50637 0.44391   5
   5   2   3 5.00158 0.45545  15
  -2   7   3 4.89038 0.55752  10
  -7   5   3 4.26811 0.60476   1
  -7   5   3 5.36502 0.34445   3
   0   0  -4 0.32787 0.07299   4
   0   0   4 0.13245 0.06848   4
   0   0   4 0.11575 0.07793  16
   0   1  -4 544.139 18.4843   4
  -1   1  -4 553.548 16.3700   8
   1  -1  -4 566.839 18.4724   4
   0  -1  -4 519.090 24.8067  14
  -1   0  -4 547.675 18.4255   4
  -1   1  -4 513.263 18.4662   4
  -1   1  -4 545.184 18.5070   4
   1   0  -4 580.506 18.5416   4
   0   1  -4 543.062 24.6580  14
   0   1  -4 579.957 18.5541   4
   1  -1   4 546.582 18.4144   4
   1  -1   4 535.996 26.2246  17
   0  -1   4 534.879 26.2823  17
   0  -1   4 547.378 18.4402   4
  -1   1   4 554.145 18.3268  16
   0   1   4 513.139 24.6673  14
   0  -1   4 567.551 18.4101   4
   1   0   4 547.811 18.3457   4
   0   1   4 550.577 16.3182   8
  -1   1   4 573.148 18.3791   4
  -1   0   4 542.059 18.4379   4
   1  -2  -4 190.421 6.32914   4
  -2   1  -4 181.461 6.38843   4
   1   1  -4 186.157 6.41718   4
   1   1  -4 191.889 6.50450   4
   1   1  -4 183.554 5.24381   9
   2  -1  -4 181.028 6.47825   4
   1  -2  -4 180.206 8.73065  14
  -1   2  -4 177.750 6.37511   4
  -1   2  -4 189.365 6.48618   4
   1   1  -4 180.490 5.33298   1
  -1  -1  -4 185.277 6.26604   4
  -1   2   4 187.988 5.55077   8
  -1   2   4 187.862 6.23392   4
   1   1   4 183.835 8.53760  14
   1  -2   4 184.295 8.87526  17
  -2   1   4 161.815 6.33730   4
   2  -1   4 183.031 8.82702  17
   1  -2   4 189.518 8.46006  14
  -1  -1   4 177.344 6.36534   4
  -1   2   4 186.297 6.23308   4
   2  -1   4 178.898 5.18172   9
   2  -1   4 181.120 6.37360   4
   2  -1   4 176.849 5.27300   1
   1   1   4 184.615 6.17897   4
   1   1   4 186.300 6.17451   4
   2   0  -4 329.948 11.1697   4
   0   2  -4 302.256 12.6754   6
   0   2  -4 327.924 11.0156   4
  -2   2  -4 326.410 9.68429   8
   0  -2  -4 337.368 15.5182  17
  -2   2  -4 318.427 9.04341   9
   2   0  -4 331.097 9.23760   1
  -2   0  -4 323.234 10.9913   4
   0   2  -4 325.812 11.1577   4
  -2   2  -4 315.255 11.0483   4
   2   0  -4 325.399 9.07620   9
  -2   2  -4 304.125 9.19502   1
  -2   2   4 316.901 9.08269   9
  -2   2   4 315.862 9.24078   1
   2  -2   4 330.690 15.6958  17
   2   0   4 331.251 11.1041   4
   0  -2   4 335.666 15.6959  17
   2  -2   4 313.803 9.30804   1
   0  -2   4 326.220 11.1037   4
  -2   0   4 322.223 11.2052   4
   2   0   4 320.088 9.10610   9
  -2   2   4 326.455 10.9813  16
   0   2   4 330.229 15.0081  14
   2   0   4 327.339 9.26868   1
   0   2   4 320.779 9.77280   8
   2  -2   4 319.520 9.15200   9
  -2   2   4 331.462 11.1080   4
   3  -1  -4 39.8032 1.32458   9
  -1  -2  -4 36.4096 2.02373  17
   1   2  -4 39.7649 1.69762   4
   1   2  -4 38.9956 1.29468   9
  -2   3  -4 43.5091 1.86602   6
  -2   3  -4 38.9387 1.29356   1
  -2   3  -4 40.4520 1.74069   4
   2  -3  -4 38.2533 2.10983  17
   3  -1  -4 41.2064 1.35487   1
   1   2  -4 44.7129 2.32717  14
   1   2  -4 37.6137 1.28316   2
  -3   1  -4 40.3997 1.77923   4
   3  -1  -4 36.6599 2.02944  17
   1   2  -4 39.8313 1.32219   1
   1   2  -4 38.4926 2.25263   4
   3  -1  -4 41.5634 1.31456   2
  -2   3  -4 40.6104 1.37100   8
   1   2  -4 41.7355 1.67863  10
   3  -1   4 38.9083 1.33502   1
   1   2   4 40.8061 1.47520  12
  -2   3   4 39.3204 1.68134   4
   2  -3   4 44.3042 1.46986   9
   1   2   4 42.7339 2.47955  14
  -1  -2   4 46.7145 2.17161  17
  -2   3   4 37.9843 1.23669   9
  -3   1   4 42.6265 1.31317   9
   1   2   4 37.5611 1.24785   9
   2  -3   4 43.5111 1.49607   1
  -2   3   4 37.8296 1.25648   1
  -3   1   4 42.5817 1.33776   1
  -2   3   4 35.7139 1.83542   4
   3  -1   4 37.8671 1.30718   9
   1   2   4 38.3430 1.27370   1
   1   2   4 39.8642 1.63820  10
  -1  -2   4 39.6559 1.78414   4
  -2   3   4 45.5586 2.00192   6
  -3   1   4 35.5844 1.84521   4
  -2   3   4 40.2048 1.42866   8
  -1   3  -4 260.536 9.50490   4
  -2  -1  -4 269.133 9.13840   4
   1  -3  -4 283.790 12.8126  17
  -3   2  -4 259.802 7.60226   1
   2   1  -4 257.158 9.45783   4
   2   1  -4 263.144 7.27855   2
  -1   3  -4 257.749 10.4866   6
   3  -2  -4 276.900 12.7946  17
  -3   2  -4 268.573 9.25566   4
  -3   2  -4 259.997 10.5017   6
   2   1  -4 258.892 8.91336  10
   2   1  -4 250.787 9.21644   4
   2   1  -4 268.494 7.48580   9
  -1   3  -4 265.600 9.15702   4
   3  -2  -4 260.627 7.52268   9
  -3   2  -4 258.563 7.47295   9
   2   1  -4 265.630 7.61389   1
   3  -2  -4 262.790 7.65307   1
   3  -2   4 266.304 12.7497  17
   3  -2   4 264.819 7.59043   1
   2   1   4 260.796 9.03396   4
  -3   2   4 262.676 7.40651   9
  -1   3   4 242.602 10.3887   6
   1  -3   4 268.222 12.7964  17
  -2  -1   4 249.847 9.21597   4
   2   1   4 261.290 7.38817   9
   3  -2   4 265.746 7.45897   9
   2   1   4 262.472 7.51823   1
  -3   2   4 260.585 9.20386   4
   2   1   4 264.092 9.00548   4
  -1   3   4 262.706 9.00488   4
   2   1   4 256.357 7.26244   2
  -3   2   4 266.285 7.53747   1
  -1   3   4 270.007 7.48069   1
  -1   3   4 262.807 8.00027   8
   2   1   4 258.619 8.78141  10
  -1   3   4 272.582 7.85690  12
  -1   3   4 260.287 8.94508   4
  -3   3  -4 802.497 28.9478   4
   3   0  -4 861.989 29.0485   4
  -3   3  -4 847.728 33.2166   6
   0   3  -4 832.761 33.2219   6
   3   0  -4 861.862 23.1267   2
   0   3  -4 847.455 23.1068   2
  -3   3  -4 829.438 23.7601   9
  -3   0  -4 855.382 28.9475   4
  -3   3  -4 822.375 22.1267   3
   3   0  -4 872.500 24.2230   1
   0  -3  -4 916.889 40.9516  17
   0   3  -4 869.547 30.2761  11
   3  -3  -4 867.135 40.9832  17
   0   3  -4 840.840 24.1984   1
   3   0  -4 866.075 23.8031   9
   0   3  -4 872.871 28.8391   4
   0   3  -4 849.710 27.8983  10
  -3   3  -4 829.770 24.1754   1
   3   0   4 859.435 23.8815   9
   3   0   4 873.619 24.3027   1
   3  -3   4 845.545 24.3528   1
  -3   3   4 837.184 23.8395   9
  -3   3   4 855.835 30.3184  11
  -3   0   4 852.488 24.3110   1
   0   3   4 856.353 25.6773   8
  -3   3   4 835.828 24.2547   1
   0   3   4 857.848 25.2919  12
   0  -3   4 885.700 41.2332  17
   0   3   4 829.568 24.2249   1
   0  -3   4 900.415 29.0275   4
  -3   3   4 851.909 33.3399   6
   3   0   4 872.657 28.0650  10
  -3   3   4 848.923 22.2389   3
  -3   3   4 875.653 29.1015   4
   3  -3   4 853.987 26.4116   5
  -3   0   4 836.837 23.8885   9
   3  -3   4 868.329 41.2489  17
  -3   0   4 845.336 29.2267   4
   3  -3   4 851.777 23.9349   9
   0   3   4 848.324 28.0364  10
   1   3  -4 205.985 5.99489   1
  -3   4  -4 199.944 7.47515   4
   1   3  -4 208.835 5.71946   2
   1   3  -4 209.270 7.31453   4
  -3   4  -4 208.466 5.52133   3
   1   3  -4 201.328 5.88670   9
   4  -1  -4 206.074 5.75432   2
   1   3  -4 209.726 6.99526  10
   4  -1  -4 202.016 5.93635   9
  -4   1  -4 201.536 7.72473   4
  -3   4  -4 192.402 8.25464   6
  -3   4  -4 205.499 6.36533   8
  -4   1  -4 198.554 5.55387   3
  -3   4  -4 206.797 7.50694  11
   4  -1  -4 205.992 6.04405   1
   3  -4  -4 207.226 10.0894  17
  -3   4  -4 199.712 5.97985   1
  -3   4   4 201.219 5.81539   9
  -3   4   4 204.904 7.42817   4
   1   3   4 201.440 10.3104  14
  -4   1   4 200.047 5.88730   9
  -3   4   4 203.591 5.49991   3
  -3   4   4 200.520 5.91550   1
  -4   1   4 198.336 7.75526   4
  -3   4   4 206.863 8.25815   6
   4  -1   4 205.512 7.48179   7
   3  -4   4 211.003 6.55649   5
  -3   4   4 201.455 7.11481  16
   3  -4   4 210.749 10.2013  17
   1   3   4 202.521 5.88258   1
  -4   1   4 206.658 5.55651   3
   4  -1   4 207.048 6.02238   1
   1   3   4 203.590 5.78367   9
   4  -1   4 201.520 5.91196   9
  -3   4   4 210.370 7.45492  11
   4  -1   4 196.253 6.20694  15
   1   3   4 202.285 6.99613  10
  -4   1   4 203.204 5.98994   1
   2   2  -4 132.601 4.00217   1
  -2   4  -4 138.664 5.06241  11
   2  -4  -4 140.745 6.71506  17
   2   2  -4 132.831 3.83048   2
   4  -2  -4 130.617 3.99068   9
   2   2  -4 132.621 3.93639   9
  -4   2  -4 135.830 3.96427   9
  -2   4  -4 131.073 5.55675   6
   4  -2  -4 134.237 4.06313   1
   4  -2  -4 138.737 6.62420  17
  -4   2  -4 133.921 3.72498   3
   2   2  -4 137.396 4.71854  10
  -2   4  -4 131.210 5.02730   4
  -2   4  -4 123.143 4.23745   8
  -4   2  -4 129.972 5.21813   4
  -4   2  -4 135.574 4.03510   1
   2   2  -4 137.933 6.93305  14
   2   2  -4 135.455 5.04390   4
  -2   4  -4 135.335 3.72547   3
  -2   4  -4 128.326 3.98706   1
  -4   2   4 134.176 3.98048   1
  -2   4   4 138.432 4.31354   8
  -4   2   4 126.545 5.02891  11
   4  -2   4 129.991 4.03162   1
   2   2   4 141.041 4.64391   4
  -2   4   4 131.999 3.68992   3
   2   2   4 137.665 3.93130   1
  -2   4   4 136.019 4.97295  11
  -2   4   4 114.511 5.48759   6
   2  -4   4 127.948 4.46084   5
   2  -4   4 133.813 6.78826  17
  -4   2   4 137.096 5.31670   4
   4  -2   4 135.110 4.41781   5
   2   2   4 126.017 6.97495  14
  -2   4   4 136.453 3.91907   1
   2   2   4 135.674 3.86031   9
  -4   2   4 135.673 3.72423   3
  -4   2   4 135.396 3.91418   9
   4  -2   4 129.405 5.01140   7
   2   2   4 140.588 4.73100  10
   4  -2   4 128.294 3.95940   9
   2   2   4 136.220 3.86571   2
  -2   4   4 136.782 4.88390   4
   4  -3  -4 185.383 5.64313   1
   4  -3  -4 188.041 5.54213   9
   3   1  -4 189.808 6.51011  10
   4  -3  -4 197.190 9.32554  17
  -1   4  -4 188.238 5.89528   8
   3   1  -4 187.776 5.32650   2
   3   1  -4 186.561 7.00275   4
   3   1  -4 187.746 5.57868   1
  -4   3  -4 190.675 7.10570   4
  -1   4  -4 196.882 6.86001   4
   1  -4  -4 189.247 9.33044  17
  -4   3  -4 185.874 5.11186   3
  -1   4  -4 180.716 7.68293   6
   3   1  -4 197.035 6.94406   7
  -4   3  -4 188.458 5.55661   1
   3   1  -4 188.761 5.48057   9
  -4   3  -4 179.069 7.67617   6
  -4   3  -4 186.963 5.46338   9
  -1   4  -4 191.947 7.01989  11
   4  -3   4 190.289 5.55018   9
   3   1   4 200.383 6.58739  10
   3   1   4 191.449 5.55498   1
  -1   4   4 181.979 5.95378   8
   4  -3   4 188.615 9.45027  17
  -1   4   4 190.105 6.53880  10
   4  -3   4 192.450 5.65002   1
  -1   4   4 184.692 7.71008   6
  -4   3   4 188.002 5.45833   9
  -4   3   4 182.440 7.13693   4
   3   1   4 193.062 7.01075   7
   3   1   4 186.264 6.78672   4
  -1   4   4 194.216 6.98010  11
   4  -3   4 179.118 6.97467   7
   4  -3   4 195.279 6.13412   5
  -4   3   4 185.905 5.54912   1
   1  -4   4 192.981 9.49142  17
  -4   3   4 185.696 7.68946   6
  -3  -1   4 191.837 7.47288   4
   3   1   4 189.459 5.45911   9
  -4   3   4 196.140 6.96858  11
  -4   3   4 188.125 5.14761   3
   4   0  -4 315.517 8.78386   2
  -4   4  -4 317.799 11.4321  11
  -4   4  -4 300.178 11.4645   4
   4  -4  -4 330.749 15.4921  17
  -4   4  -4 318.797 9.16559   1
   4   0  -4 313.462 9.04271   9
  -4   0  -4 312.564 8.44116   3
   0   4  -4 315.127 9.16453   1
   0   4  -4 311.975 11.0962   4
   0   4  -4 306.566 12.6438   6
  -4   4  -4 301.670 12.6063   6
   0  -4  -4 335.930 15.4915  17
   0   4  -4 305.667 10.6122  10
  -4   4  -4 322.203 8.40117   3
   4   0  -4 315.397 9.20134   1
   4   0  -4 330.949 11.3718   7
   4   0  -4 310.768 11.5206   4
   4   0   4 281.914 11.0608   7
  -4   4   4 303.711 8.15540   3
   4   0   4 315.157 8.76840   9
  -4   4   4 299.282 11.1315   4
   0   4   4 310.842 10.3615  10
   0   4   4 283.034 11.1155  11
  -4   4   4 316.492 8.71484   9
   0  -4   4 319.324 15.1364  17
  -4   0   4 309.778 8.21768   3
   4  -4   4 318.489 9.71728   5
   4  -4   4 325.468 15.1959  17
   0   4   4 307.183 9.47614   8
   4  -4   4 300.400 8.83332   9
  -4   4   4 318.099 11.0769  11
   4   0   4 269.604 9.11623  15
  -4   4   4 315.613 8.86429   1
   0   4   4 310.234 8.63941   9
  -4   4   4 300.190 12.2129   6
   4  -4   4 302.209 8.99106   1
   0   4   4 306.504 8.78748   1
   4   0   4 321.039 8.92304   1
  -4   5  -4 692.104 28.0119   6
  -4   5  -4 745.641 25.4658  11
   5  -1  -4 750.221 20.4652   1
   1   4  -4 693.018 19.4277   2
  -5   1  -4 718.159 18.6360   3
   5  -1  -4 728.133 20.1049   9
   1   4  -4 655.155 20.3373   1
   5  -1  -4 692.714 20.7676  15
   5  -1  -4 770.472 25.2913   7
  -4   5  -4 688.289 18.6436   3
   1   4  -4 733.637 23.5589  10
   1   4  -4 646.254 19.9836   9
  -4   5  -4 718.645 20.3976   1
   4  -5  -4 758.025 34.6461  17
  -4   5   4 725.212 25.6878  11
   5  -1   4 711.800 21.0782  15
  -4   5   4 673.049 28.2747   6
  -4   5   4 729.581 20.5756   1
   1   4   4 710.528 23.8571  10
  -5   1   4 685.566 18.8854   3
   5  -1   4 737.363 20.3238   9
  -4   5   4 695.748 18.8475   3
   1   4   4 720.988 21.0545  15
   1   4   4 725.223 21.8808   8
   4  -5   4 768.411 35.2070  17
   5  -1   4 756.779 20.6889   1
   5  -1   4 724.848 25.6112   7
   4  -5   4 745.691 22.4216   5
   5  -2  -4 62.4510 2.18892   1
   2   3  -4 61.9985 2.09543   1
   3  -5  -4 64.2260 2.35625   5
  -3   5  -4 64.7735 2.70738  11
   2   3  -4 63.5887 2.06944   9
  -5   2  -4 63.6747 1.97735   3
  -3   5  -4 63.7901 2.36817   8
   3  -5  -4 68.4336 3.62306  17
   2   3  -4 70.2931 2.04463   2
   5  -2  -4 64.1402 2.15647   9
   2   3  -4 64.8396 2.58078  10
  -5   2  -4 63.0168 3.04146   6
  -3   5  -4 64.2243 3.01534   6
   2   3   4 62.9838 2.54951  10
  -3   5   4 63.5632 2.62568  16
   2   3   4 63.2543 1.99062   1
   2   3   4 64.4207 1.95802   9
  -3   5   4 65.1498 2.61056  11
   5  -2   4 64.0517 2.12091   9
  -5   2   4 61.4078 1.97651   3
   5  -2   4 61.8539 2.14444   1
   5  -2   4 65.0010 2.37675   5
  -5   2   4 68.7197 2.12915   1
   2   3   4 61.9926 2.22208  15
  -3   5   4 62.7579 2.02367   1
   3  -5   4 63.5235 2.35457   5
  -5   2   4 60.1287 4.62896   4
   5  -2   4 64.7376 2.68289   7
  -3   5   4 62.0260 1.94449   3
   3  -5   4 65.2694 3.69934  17
   2   3   4 62.9566 2.26221   8
  -5   2   4 68.1852 2.08931   9
  -3   5   4 58.9765 2.94185   6
  -2   5  -4 50.2605 2.52402   6
   3   2  -4 51.4010 1.77993   1
  -2   5  -4 50.3591 1.97801   8
   2  -5  -4 53.9033 3.03255  17
  -5   3  -4 50.8025 4.39217   4
   5  -3  -4 53.2326 1.88997   1
   5  -3  -4 53.6397 1.86216   9
  -5   3  -4 49.5107 2.50802   6
  -5   3  -4 52.8084 1.78987   9
  -5   3  -4 52.3377 1.66538   3
   3   2  -4 53.4185 2.21477  10
  -5   3  -4 55.5223 1.83705   1
   3   2  -4 51.0045 1.71733   2
   3   2  -4 52.5673 1.75276   9
  -2   5  -4 54.9360 2.31671  11
   5  -3   4 52.0856 1.81608   9
  -5   3   4 50.7832 1.66053   3
  -5   3   4 52.7515 1.72969   9
   3   2   4 52.3976 1.70688   1
   3   2   4 52.2428 1.68186   9
   5  -3   4 49.3669 1.97450   5
   5  -3   4 52.8516 2.27870   7
  -2   5   4 52.8393 2.02324   8
   3   2   4 51.3978 2.19136  10
  -2   5   4 52.2363 2.55564   6
  -2   5   4 53.5848 2.22937  11
   3   2   4 53.6405 1.91737  15
  -5   3   4 50.7076 2.23176  11
  -5   3   4 52.7604 1.75372   1
   2  -5   4 53.3063 3.14750  17
   3   2   4 51.6417 2.40087   7
   5  -3   4 52.2667 1.85126   1
  -5   3   4 48.6157 2.46666   6
  -5   4  -4 63.2631 1.85006   3
  -1   5  -4 64.2115 2.85574   6
   4   1  -4 58.0827 1.96977   9
   4   1  -4 60.3078 2.00739   1
   4   1  -4 59.5325 1.93273   2
   4   1  -4 50.0197 2.44925   7
  -5   4  -4 55.0589 1.98595   1
  -1   5  -4 57.8895 2.20491   8
  -1   5  -4 64.7227 2.00589   1
  -1   5   4 54.8096 2.07320   8
  -5   4   4 59.6713 1.70551   3
   4   1   4 45.2671 2.18982  10
   4   1   4 50.6775 1.74663   9
   5  -4   4 54.2873 2.38338   7
  -1   5   4 46.2299 2.26155  11
  -4  -1   4 58.6707 1.76461   3
   4   1   4 50.9300 1.77354   1
   4   1   4 57.7873 1.97894  15
  -5   4   4 51.7831 1.73776   9
  -5   4   4 51.6917 1.76446   1
   5  -5  -4 88.1022 3.07088   5
   0   5  -4 88.8091 3.14496   8
   5  -5  -4 88.9353 5.03316  17
   0   5  -4 88.1622 2.78425   1
  -5   5  -4 89.5916 3.55302  11
   0   5  -4 88.4562 2.74111   9
  -5   5  -4 91.0486 2.84857   1
  -5   5  -4 86.6260 2.59408   3
   0   5  -4 90.0267 3.34841  10
   5   0  -4 88.6691 2.86462   1
   5   0  -4 92.1742 3.51211   7
   5   0  -4 89.8371 2.82221   9
  -5   5  -4 87.5882 3.93586   6
   5   0  -4 86.2640 2.90567  15
   5   0   4 90.8525 2.97534  15
   0   5   4 90.7749 3.18405   8
   5  -5   4 87.6036 5.26429  17
   5   0   4 89.1653 3.54555   7
  -5   5   4 90.5408 3.46505  11
   0   5   4 87.6346 3.35828  10
  -5   5   4 87.1445 2.72192   9
   5   0   4 87.6252 2.82510   1
  -5   5   4 87.5536 2.77116   1
   5   0   4 88.6196 2.77835   9
  -5   0   4 88.3487 2.62914   3
   5  -5   4 89.1446 3.11435   5
  -5   5   4 87.1042 2.58144   3
   5  -6  -4 104.313 3.47731   5
   6  -1  -4 103.646 3.27408   1
  -5   6  -4 99.8149 4.45649   6
   1   5  -4 103.222 3.12761   1
   1   5  -4 104.213 3.78755  10
   6  -1  -4 101.582 3.97630   7
  -6   1  -4 102.709 4.52833   6
   1   5  -4 102.238 3.07265   9
   1   5  -4 106.187 3.27743  15
   6  -1  -4 104.473 3.21697   9
  -5   6  -4 108.386 4.03590  11
   6  -1   4 99.0249 3.09234   9
   1   5   4 101.195 3.70033  10
   5  -6   4 100.618 3.40498   5
   6  -1   4 98.5885 3.14683   1
  -6   1   4 100.245 2.86314   3
  -5   6   4 99.4386 2.85983   3
   6  -1   4 99.8692 3.90932   7
  -5   6   4 102.042 3.09139   1
  -5   6   4 102.773 3.86663  11
   2   4  -4 59.0651 2.31133   8
   6  -2  -4 58.6362 2.05567   1
   2   4  -4 59.4633 1.90533   2
   4  -6  -4 61.3590 2.16134   5
   2   4  -4 61.0084 2.42022  10
  -4   6  -4 60.0768 2.80636   6
   6  -2  -4 59.4743 2.02547   9
   2   4  -4 57.5870 1.88618   9
  -4   6  -4 53.2702 2.47878  11
  -6   2  -4 60.1931 2.83560   6
   6  -2  -4 57.5152 2.44197   7
   2   4  -4 59.8462 1.93121   1
  -6   2  -4 62.1222 1.82951   3
   2   4   4 62.5959 2.07181  15
   6  -2   4 54.9494 2.44030   7
   6  -2   4 56.9660 2.00107   1
   2   4   4 61.0458 2.38719  10
  -6   2   4 57.5045 2.74330   6
   6  -2   4 57.1668 1.96466   9
  -6   2   4 58.7115 1.80198   3
  -4   6   4 60.2276 2.42350  11
   4  -6   4 53.2996 2.12955   5
   2   4   4 55.6819 2.49153   8
  -6   3  -4 74.7219 2.18587   3
   3   3  -4 76.6780 2.90486  10
  -6   3  -4 70.7453 3.34717   6
  -3   6  -4 70.9609 2.91106   8
   3  -6  -4 72.3328 4.35878  17
   3   3  -4 74.8948 2.29900   2
   6  -3  -4 75.4450 2.60111   5
   3   3  -4 71.5371 2.31060   9
   6  -3  -4 74.6828 2.49877   1
  -3   6  -4 71.9959 3.34518   6
  -3   6  -4 73.8156 3.04565  11
   3   3  -4 73.6252 2.35299   1
   6  -3  -4 75.8618 2.96534   7
   6  -3  -4 72.9459 2.44430   9
   3   3   4 75.2149 2.55287  15
  -3   6   4 72.1984 2.87440  10
   3  -6   4 72.1179 4.51130  17
   3   3   4 76.1153 2.94416  10
   6  -3   4 72.3762 2.44935   9
  -6   3   4 76.4362 2.44624   1
   6  -3   4 74.3989 2.65843   5
  -6   3   4 77.3945 2.40593   9
  -6   3   4 73.7419 3.38456   6
   6  -3   4 73.0767 3.01972   7
  -6   3   4 76.9976 2.23614   3
   6  -3   4 72.5216 2.48531   1
  -3   6   4 76.0693 3.03613  11
   4   2  -4 50.1231 1.67454   2
  -6   4  -4 52.8994 1.84273   1
  -2   6  -4 49.5176 1.71339   1
  -2   6  -4 47.5660 2.19203   8
   4   2  -4 49.7650 1.68467   9
  -6   4  -4 50.8187 1.57507   3
   6  -4  -4 50.0684 1.87765   5
  -2   6  -4 50.0354 2.45867   6
   6  -4  -4 52.5460 2.11511   7
  -2   6  -4 48.2750 2.04724  10
  -6   4  -4 48.7960 2.42339   6
   4   2  -4 48.7835 1.70917   1
   6  -4   4 51.8841 1.81547   9
   6  -4   4 48.9462 1.90818   5
  -2   6   4 42.9419 2.12148  11
  -6   4   4 49.0387 1.66559   9
  -4  -2   4 49.7624 1.61789   3
   4   2   4 49.3010 2.10876  10
   4   2   4 51.2310 1.62107   9
  -2   6   4 49.4226 2.06345  10
   6  -4   4 49.5188 1.82568   1
  -6   4   4 50.6569 1.70123   1
   6  -4   4 50.7495 2.16061   7
   4   2   4 49.9839 1.84826  15
   4   2   4 50.6316 1.64756   1
  -6   4   4 49.0186 2.42672   6
  -2   6   4 48.7541 2.16126   8
  -6   4   4 49.9523 1.57803   3
  -2   6   4 48.8050 2.38333  16
  -2   6   4 49.9570 1.62708   1
  -1   6  -4 48.3916 1.60175   9
  -6   5  -4 49.5895 1.73202   1
   5   1  -4 48.8680 1.66022   9
   5   1  -4 49.2749 1.74514  15
  -1   6  -4 48.8839 2.01250  10
  -6   5  -4 48.9763 2.35394   6
   5   1  -4 48.4828 1.68491   1
  -6   5  -4 50.0778 1.53637   3
   5   1  -4 50.2842 2.08989   7
  -1   6  -4 47.4470 1.62294   1
   6  -5  -4 46.6668 1.80510   5
   5   1   4 51.0941 2.16170   7
  -1   6   4 47.9660 2.03783  10
   5   1   4 50.1542 1.63934   9
  -6   5   4 50.6922 2.10558  11
   5   1   4 49.7784 1.66510   1
  -6   5   4 49.8690 1.55222   3
  -5  -1   4 50.4496 1.58696   3
   6  -5   4 48.5249 1.87463   5
   5   1   4 48.7334 1.80638  15
  -6   5   4 49.5329 1.68533   1
   6   0  -4 37.3645 1.35948   1
   0   6  -4 38.2191 1.63480  10
   6   0  -4 38.5601 1.63690   7
   6  -6  -4 37.3736 1.43669   5
   6   0  -4 40.0376 1.43614  15
  -6   6  -4 37.0183 1.90912   6
   6   0  -4 38.3749 1.34637   9
   6   0   4 37.9891 1.30461   9
   6   0   4 37.0806 1.31890   1
   6   0   4 38.4251 1.67025   7
  -6   6   4 38.6696 1.64778  11
   0   6   4 36.7558 1.59790  10
  -6   6   4 39.3373 1.32278   1
  -6   6   4 37.6576 1.20573   3
  -6   0   4 38.2070 1.21340   3
   6  -6   4 36.8955 1.45034   5
  -5   7  -4 22.2914 1.50615   6
  -7   2  -4 23.8658 1.33531   6
   7  -2  -4 25.0598 1.12163   7
   7  -2  -4 24.5601 1.02141   9
   7  -2  -4 24.8537 1.03691   1
   2   5  -4 24.8952 0.97752  15
   7  -2   4 22.6987 1.09329   7
   2   5   4 23.6079 1.13313  10
  -7   2   4 22.9813 0.78396   3
  -5   7   4 23.0767 1.08144  10
  -5   7   4 23.9818 1.08790  11
  -7   2   4 20.0512 1.44117   6
   7  -2   4 22.8156 0.94332   1
   7  -2   4 22.8676 0.92244   9
   7  -3  -4 56.7362 2.24984   7
   7  -3  -4 56.6493 1.94233   9
  -4   7  -4 55.4998 2.15694  10
  -4   7  -4 54.1964 2.58693   6
   3   4  -4 56.6444 1.88044  15
  -4   7  -4 57.2507 1.84431   1
   7  -3  -4 57.2370 1.97183   1
  -7   3  -4 56.3889 2.57367   6
  -4   7   4 54.9510 1.78504   1
  -3  -4   4 56.9950 1.68246   3
  -4   7   4 56.1546 2.28194  11
   3   4   4 58.8214 1.91290  15
   7  -3   4 56.0711 1.89822   1
   7  -3   4 55.0645 2.25826   7
  -4   7   4 56.9367 2.15618  10
   3   4   4 56.5434 2.19516  10
  -7   3   4 53.4383 2.64722   6
  -7   3   4 56.7144 1.65019   3
   7  -3   4 56.3898 1.86985   9
  -3   7  -4 21.4651 0.87719   1
  -3   7  -4 21.5948 0.87092   9
   4   3  -4 21.8308 0.87110   1
  -7   4  -4 21.5948 1.26723   6
  -3   7  -4 22.0887 1.05975  10
   4   3  -4 20.5794 0.89412  15
   7  -4  -4 21.4940 0.93393   5
   7  -4  -4 21.6752 1.04225   7
   4   3  -4 21.6934 0.87408   9
  -7   4  -4 22.8325 0.82142   3
   7  -4   4 20.9111 0.96989   5
  -3   7   4 22.3488 1.07226  10
   4   3   4 22.2420 0.94186  15
  -3   7   4 22.5125 1.10866  11
  -7   4   4 23.0738 0.78109   3
   7  -4   4 21.6741 1.05161   9
   7  -4   4 21.7182 1.08333   1
   7  -4   4 21.5673 1.10960   7
  -7   4   4 21.9617 1.14538   1
  -4  -3   4 21.8471 0.84997   3
   7  -5  -4 1.68358 0.27995   5
  -2   7  -4 2.76394 0.54311  10
   5   2  -4 2.34569 0.37992  15
  -7   5  -4 3.34129 0.64483   6
   5   2  -4 1.98040 0.36973   1
   5   2  -4 2.88991 0.38375   9
  -7   5  -4 2.71556 0.28730   3
  -5  -2   4 2.62893 0.36434   3
  -7   5   4 2.30078 0.42201   1
   5   2   4 2.35623 0.38710  15
  -2   7   4 2.10133 0.43564  10
   7  -5   4 2.25535 0.38326   5
  -7   5   4 2.22407 0.28857   3
   0   0  -5 0.14968 0.08207  14
   0   0  -5 0.20876 0.11400   4
   1   0  -5 59.8268 2.17788   4
   0  -1  -5 56.5523 2.88155  14
  -1   1  -5 57.9227 2.10080   4
   0   1  -5 57.9642 2.11771   4
  -1   1  -5 57.7424 2.14768   4
  -1   0  -5 57.6004 2.04348   4
  -1   1  -5 59.7160 1.76191   8
   1  -1  -5 57.4629 2.09316   4
   0   1  -5 59.4374 2.19407   4
   1   0  -5 56.0318 2.13550   4
   1   0   5 58.5131 2.07237   4
   0  -1   5 57.9650 2.18835   4
   1  -1   5 57.5648 2.15242   4
  -1   1   5 58.7502 2.11549   4
   0   1   5 59.7569 1.81972   8
   0  -1   5 57.9260 2.14310   4
   1  -1   5 57.4561 2.92403  17
  -1   1   5 59.4704 2.07905  16
   0  -1   5 59.8163 2.93348  17
   1   1  -5 441.003 15.3517   4
  -1   2  -5 434.398 12.8404   1
   1  -2  -5 463.434 15.2364   4
  -1  -1  -5 449.231 15.1572   4
   1   1  -5 482.319 15.4726   4
  -2   1  -5 451.966 15.3178   4
   1  -2  -5 440.766 20.7138  14
   1   1  -5 461.058 12.6438   9
   1   1  -5 451.545 12.8617   1
  -1   2  -5 452.269 15.4330   4
  -1   2  -5 440.130 15.3141   4
   1   1   5 461.131 15.2999   4
  -1   2   5 467.281 15.3825   4
  -1   2   5 456.967 13.6998   8
   1  -2   5 445.507 21.9896  17
   2  -1   5 442.017 21.9387  17
  -1  -1   5 463.916 15.5536   4
   1   1   5 459.822 15.3081   4
  -2   1   5 462.851 15.5433   4
  -2   1   5 437.324 12.7350   9
   2  -1   5 463.683 12.7684   9
   2  -1   5 450.394 12.9879   1
   2  -1   5 463.675 15.5383   4
   1  -2   5 454.418 20.6847  14
  -2   1   5 443.624 12.9593   1
   1   1   5 474.635 20.8392  14
   0   2  -5 82.8449 2.98703   4
   2   0  -5 84.8392 3.24126   4
  -2   2  -5 77.7438 3.00541   4
  -2   2  -5 86.2657 2.51835   8
   2   0  -5 83.4582 2.46373   1
  -2   0  -5 80.1450 2.93419   4
  -2   2  -5 77.7419 3.39337   6
  -2   2  -5 79.1975 2.38578   9
   0   2  -5 81.3855 3.20554   4
  -2   2  -5 76.7566 2.42056   1
   2   0  -5 83.0012 2.41929   9
   0   2  -5 78.2060 3.39570   6
   0   2   5 79.8301 2.61205   8
   2  -2   5 82.0082 2.53882   1
  -2   2   5 88.1915 2.42590   9
   0  -2   5 82.1959 4.18344  17
  -2   0   5 84.3410 3.18786   4
   0  -2   5 81.5041 3.07262   4
   2  -2   5 81.7927 2.49549   9
   2   0   5 81.4640 2.44005   9
   2  -2   5 85.8911 4.19832  17
  -2   2   5 83.7491 3.07513   4
   2   0   5 80.8564 3.05783   4
  -2   2   5 82.0590 2.95677  16
   2   0   5 82.9258 2.48432   1
  -2   2   5 90.1243 2.46882   1
   1   2  -5 92.4103 4.23081  14
  -2   3  -5 77.1824 3.15484   4
   1   2  -5 84.2593 3.15785   4
  -2   3  -5 89.8073 3.51264   6
  -2   3  -5 85.3103 2.63962   8
   1   2  -5 84.7966 3.02645  10
   1   2  -5 80.3495 2.48247   9
   1   2  -5 87.4481 3.53029   6
   1   2  -5 77.6578 2.41097   2
   3  -1  -5 83.4513 2.43621   2
   2  -3  -5 74.7330 4.14754  17
   3  -1  -5 83.2474 2.51067   9
   1   2  -5 83.4190 2.53175   1
   3  -1  -5 83.1877 2.55303   1
   1   2  -5 74.7061 3.69909   4
  -3   1  -5 79.8607 3.17169   4
   3  -1   5 83.7200 2.55806   9
  -2   3   5 87.5962 3.09556  16
  -1  -2   5 87.0860 3.30710   4
   3  -1   5 82.6812 2.59907   1
  -2   3   5 78.0278 2.51510   1
  -2   3   5 80.6179 2.76356   8
  -2   3   5 75.4950 3.25750   4
  -3   1   5 74.6044 3.34176   4
  -2   3   5 79.0280 2.47341   9
   1   2   5 80.8397 2.46868   9
   2  -3   5 92.2101 2.70101   1
  -3   1   5 90.3257 2.54302   9
   2  -3   5 93.2120 2.65761   9
   1   2   5 85.4119 3.08394  10
   1   2   5 86.4054 2.74596  12
  -2   3   5 98.2448 3.71739   6
   1   2   5 93.4777 4.53848  14
   1   2   5 80.6616 2.51156   1
  -3   1   5 91.9315 2.59216   1
  -2  -1  -5 616.354 20.2714   4
   2   1  -5 619.838 16.7460   9
   1  -3  -5 618.162 28.7909  17
   3  -2  -5 584.996 17.0618   1
  -3   2  -5 603.067 16.7288   9
  -1   3  -5 572.299 23.3779   6
   3  -2  -5 593.209 16.7728   9
  -3   2  -5 604.178 17.0208   1
  -1   3  -5 598.341 20.3393   4
  -3   2  -5 604.605 20.4195   4
  -3   2  -5 567.310 23.3856   6
   2   1  -5 612.293 17.0346   1
   2   1  -5 578.507 20.4108   4
  -1   3  -5 603.853 20.7303   4
   2   1  -5 597.416 16.2649   2
   2   1   5 617.894 16.9224   9
  -1   3   5 607.938 17.1719   1
   2   1   5 641.915 20.5225   4
   3  -2   5 603.630 17.2922   1
   2   1   5 613.666 17.2182   1
  -1   3   5 539.091 23.6708   6
   2   1   5 601.140 16.5371   2
  -2  -1   5 602.507 20.7713   4
   2   1   5 610.683 20.4923   4
   2   1   5 613.445 19.9490  10
  -3   2   5 576.370 17.2279   1
  -3   2   5 588.143 16.9348   9
   3  -2   5 618.257 29.2444  17
   1  -3   5 632.382 29.3025  17
   3  -2   5 594.210 16.9906   9
  -3   2   5 625.846 20.7685   4
  -1   3   5 635.853 20.4421   4
  -1   3   5 604.732 20.4665   4
  -1   3   5 612.710 17.9589  12
  -1   3   5 597.123 18.2514   8
  -3   3  -5 54.4106 1.70174   1
   0  -3  -5 46.2993 2.70987  17
   0   3  -5 52.6037 2.41391   6
  -3   3  -5 52.2924 2.40433   6
   0   3  -5 52.6866 1.66639   2
  -3   0  -5 54.1621 2.40416   4
   3   0  -5 54.0969 1.65625   2
   3   0  -5 54.0347 1.73812   1
  -3   3  -5 52.0958 1.63579   3
   0   3  -5 52.7904 2.29963  11
   3   0  -5 54.7043 1.70829   9
   0   3  -5 52.8060 2.06559  10
   0   3  -5 54.7149 2.18912   4
  -3   3  -5 52.8742 2.31685   4
   3   0  -5 54.7922 2.39454   4
   0   3  -5 51.8376 1.71527   1
   3  -3  -5 54.6650 2.79069  17
  -3   3  -5 52.8704 1.66841   9
  -3   0   5 54.3704 1.73856   9
   3  -3   5 51.4724 1.78929   1
  -3   3   5 54.7164 1.68583   1
   3   0   5 52.7914 2.38513   7
   3  -3   5 53.4806 2.00359   5
   3  -3   5 52.7584 2.91877  17
  -3   0   5 52.1421 2.50846   4
   3   0   5 54.6499 1.69594   9
   0   3   5 51.5004 2.08323  10
   3  -3   5 51.8690 1.75853   9
  -3   0   5 54.2632 1.77039   1
   0  -3   5 55.0717 2.91505  17
   3   0   5 56.0833 1.72808   1
  -3   3   5 53.6539 2.34629   4
   0   3   5 59.6696 1.86113   8
   0   3   5 52.4046 1.65306   1
  -3   3   5 55.6464 1.66267   9
  -3   3   5 50.9895 2.42497   6
   0  -3   5 52.7401 2.30781   4
  -3   3   5 52.8097 1.65617   3
   0   3   5 57.1868 1.80519  12
  -3   3   5 52.7076 2.20540  11
   3   0   5 54.7002 2.11941  10
   3  -4  -5 105.642 5.04435  17
  -3   4  -5 97.8638 4.00955   4
   1   3  -5 96.6213 3.01580   1
  -3   4  -5 100.009 3.21594   8
   1   3  -5 96.4322 2.96393   9
  -3   4  -5 91.0683 4.16589   6
   4  -1  -5 94.5439 3.00060   9
   4  -1  -5 97.4014 2.89973   2
  -3   4  -5 100.368 3.01556   1
  -4   1  -5 95.9597 2.87749   3
   1   3  -5 101.709 3.83311   4
   1   3  -5 101.570 3.57228  10
   1   3  -5 90.6965 2.85447   2
  -4   1  -5 99.3017 4.37870   4
   4  -1  -5 97.3140 3.06409   1
  -3   4  -5 102.650 3.81482  11
  -3   4  -5 96.4326 2.79746   3
   1   3   5 96.5487 3.56972  10
   4  -1   5 97.2944 2.97735   9
  -3   4   5 97.4375 4.20042   6
  -3   4   5 99.2577 2.88785   9
  -3   4   5 93.4567 2.76791   3
   3  -4   5 101.909 5.15797  17
   3  -4   5 90.2106 3.07524   9
   4  -1   5 96.5940 3.02939   1
  -3   4   5 99.8647 3.61288  16
   1   3   5 102.762 3.17931  12
  -4   1   5 98.4360 3.01094   1
  -4   1   5 95.7310 2.83239   3
  -3   4   5 99.9725 3.92558   4
  -3   4   5 97.7600 3.73079  11
   3  -4   5 93.6828 3.13397   1
   1   3   5 95.9042 2.89043   1
   4  -1   5 93.6812 3.20685  15
   4  -1   5 105.953 3.84156   7
  -3   4   5 98.5627 2.93415   1
   1   3   5 97.8078 3.18886   8
   1   3   5 96.7875 2.84105   9
   1   3   5 102.196 3.19489  15
  -4   1   5 88.0596 4.33453   4
  -4   1   5 96.6190 2.95703   9
   3  -4   5 101.922 3.35160   5
   2   2  -5 11.5360 0.59825   2
   2   2  -5 10.9488 1.76118  14
  -4   2  -5 10.6879 1.47180   4
   2   2  -5 12.8725 0.94653  10
  -4   2  -5 13.1070 0.74386   9
   2   2  -5 11.2867 1.13746   4
  -2   4  -5 11.0424 0.64510   8
   2  -4  -5 12.2316 0.92897  17
  -4   2  -5 13.2781 0.75198   1
   4  -2  -5 12.8001 0.91537  17
   2   2  -5 14.8077 0.62920   9
   2   2  -5 14.5236 0.64092   1
  -2   4  -5 12.3812 0.89504  11
  -4   2  -5 11.1437 0.76648   3
   4  -2  -5 13.5972 0.70268   1
   4  -2  -5 12.9822 0.69248   9
  -2   4  -5 14.1142 1.11327   4
  -2   4  -5 12.3252 0.91989   6
  -4   2   5 11.6280 1.51465   4
  -2   4   5 12.3475 1.04331   6
   4  -2   5 11.2678 0.62094   1
   2   2   5 12.2915 0.55389   9
   2  -4   5 10.3530 1.11094   5
   2   2   5 11.1730 1.75931  14
   4  -2   5 11.6852 0.92919   7
   4  -2   5 10.6792 0.59819   9
  -2   4   5 12.5798 1.01518   4
  -2   4   5 11.7287 0.51013   1
  -4   2   5 11.4571 1.01283  11
  -2   4   5 11.5717 0.76599  11
   4  -2   5 12.2861 0.89315   5
   2   2   5 11.4471 0.55558   1
   2  -4   5 12.8463 1.04888  17
   2   2   5 13.3981 0.85919  12
  -2   4   5 11.5017 0.66795   3
   2   2   5 11.4702 0.69456   2
   2   2   5 13.2012 0.84457  10
  -4   2   5 11.7219 0.66123   3
  -4   3  -5 11.2587 0.60009   9
   4  -3  -5 9.95385 0.89483  17
   3   1  -5 10.9442 0.60867   1
  -1   4  -5 11.0565 0.89549  11
  -4   3  -5 11.3287 0.61002   1
   3   1  -5 10.3390 0.98661   7
  -4   3  -5 12.1764 0.66387   3
   3   1  -5 9.99128 0.91181  10
   3   1  -5 11.8835 1.29030   4
   4  -3  -5 12.4838 0.82050   9
   4  -3  -5 12.9933 0.83857   1
  -1   4  -5 13.0619 0.65813   8
  -1   4  -5 13.5754 0.93354   6
  -4   3  -5 14.7641 1.54687   4
  -1   4  -5 11.7974 1.12341   4
  -4   3  -5 12.7460 0.92671   6
   3   1  -5 11.2633 0.60253   9
   3   1  -5 12.0892 0.59016   2
   3   1   5 12.0635 0.57070   9
   3   1   5 14.6631 2.16026  14
  -4   3   5 13.8860 0.99433   6
   4  -3   5 10.5738 1.15444   7
   3   1   5 12.1169 0.57837   1
   4  -3   5 11.9584 0.66200   9
  -1   4   5 11.4148 0.68954   8
   3   1   5 10.9593 0.83893  10
   4  -3   5 11.6417 0.67322   1
  -4   3   5 13.1655 0.57330   1
  -4   3   5 12.4006 0.55752   9
  -4   3   5 12.0383 1.53574   4
   4  -3   5 10.1294 1.07255  17
  -4   3   5 12.5692 0.64447   3
  -1   4   5 10.5285 0.82296  11
  -1   4   5 12.8008 1.03349   6
   3   1   5 13.9182 1.10414   4
  -3  -1   5 12.4381 2.01043   4
   3   1   5 11.5343 1.03429   7
   4  -3   5 9.92066 0.78254   5
  -4   3   5 12.8506 0.89476  11
  -4   4  -5 276.971 8.08347   1
   4   0  -5 275.149 8.11354   1
   0   4  -5 279.547 7.67992   2
  -4   4  -5 268.202 10.0735  11
  -4   4  -5 265.506 11.1186   6
   4   0  -5 273.167 7.97343   9
   0   4  -5 280.870 9.87333   4
   0   4  -5 271.819 11.1558   6
   0   4  -5 276.510 9.36614  10
   4   0  -5 275.631 10.2938   4
   4   0  -5 269.951 9.99576   7
   0  -4  -5 297.874 13.6347  17
   0   4  -5 264.318 8.07215   1
  -4   4  -5 274.984 10.2521   4
   4   0  -5 280.255 7.73921   2
  -4   4  -5 284.542 7.40693   3
   4  -4  -5 291.379 13.6361  17
   0   4   5 283.664 8.42917  12
  -4   4   5 279.590 7.47566   3
   0   4   5 252.887 10.1733  11
  -4   4   5 271.827 11.1744   6
  -4   4   5 279.433 8.10176   1
  -4   4   5 276.862 7.96176   9
   4   0   5 287.805 10.1807   7
   4  -4   5 286.228 8.11437   9
   4   0   5 282.936 8.16165   1
   4   0   5 282.616 8.01926   9
   4  -4   5 293.005 13.9335  17
  -4   4   5 274.534 10.3057   4
  -4   0   5 283.390 7.53557   3
   0   4   5 267.726 8.67271   8
  -4   4   5 285.199 10.1372  11
   0   4   5 276.759 8.01371   1
   4  -4   5 284.106 8.91057   5
   0   4   5 281.675 7.87925   9
   0   4   5 275.579 9.48559  10
   0  -4   5 286.559 13.8680  17
   4   0   5 279.197 8.40279  15
   4  -4   5 280.697 8.25071   1
   1   4  -5 974.792 28.1518   1
  -5   1  -5 966.927 25.7262   3
  -4   5  -5 968.467 25.7581   3
   5  -1  -5 990.350 27.7522   9
   1   4  -5 996.687 27.6746   9
   1   4  -5 1029.82 32.5077  10
   4  -5  -5 1048.51 47.8537  17
  -4   5  -5 949.706 38.6796   6
   5  -1  -5 953.417 28.6773  15
   5  -1  -5 984.378 34.8831   7
   1   4  -5 991.205 26.8725   2
  -4   5  -5 1022.88 35.1801  11
  -4   5  -5 985.345 28.1935   1
   5  -1  -5 1001.70 28.2424   1
   1   4   5 995.520 32.3781  10
   4  -5   5 995.405 30.4308   5
   4  -5   5 1038.33 47.7767  17
   5  -1   5 966.774 27.5813   9
  -4   5   5 994.337 34.9086  11
  -4   5   5 972.497 27.9592   1
   1   4   5 997.525 29.6988   8
  -4   5   5 963.763 27.4772   9
  -5   1   5 956.952 25.6513   3
   5  -1   5 973.998 34.7662   7
  -4   5   5 951.709 25.6009   3
   5  -1   5 984.372 28.0701   1
   1   4   5 997.822 28.5945  15
   5  -1   5 1002.69 28.6213  15
  -3   5  -5 88.3118 3.42394  11
  -5   2  -5 85.2337 3.80359   6
   2   3  -5 86.0344 2.55210   2
   2   3  -5 83.6096 2.61905   9
   2   3  -5 86.3606 3.21009  10
  -3   5  -5 87.6987 2.97008   8
   3  -5  -5 73.6399 4.46256  17
   2   3  -5 83.6203 2.66347   1
  -5   2  -5 85.2888 2.49241   3
   3  -5  -5 83.2745 2.92198   5
  -3   5  -5 88.3639 3.78622   6
   5  -2  -5 78.6043 2.72950   1
  -3   5   5 88.3513 2.68514   1
   5  -2   5 81.0466 2.79553   1
  -5   2   5 89.3983 2.76348   1
   5  -2   5 85.8175 3.49375   7
  -3   5   5 88.6612 2.56194   3
   2   3   5 83.3720 3.29583  10
   2   3   5 97.2295 2.64342   1
   2   3   5 87.3253 2.97343   8
   2   3   5 97.1460 2.60085   9
  -5   2   5 94.1058 2.61290   3
  -3   5   5 82.9578 3.86352   6
  -3   5   5 86.5220 3.41679  11
   2   3   5 88.9714 2.92269  15
   3  -5   5 87.8508 3.07385   5
   5  -2   5 87.6185 3.08808   5
   3  -5   5 74.0254 4.75336  17
   5  -2   5 84.2450 2.75853   9
  -3   5   5 84.9063 3.38615  16
  -5   2   5 86.8534 2.71309   9
  -2   5  -5 170.789 5.63179   8
   3   2  -5 172.700 5.02223   2
  -5   3  -5 183.208 5.29434   1
  -5   3  -5 173.004 4.81165   3
   2  -5  -5 179.302 8.88583  17
  -2   5  -5 165.082 7.26095   6
   3   2  -5 173.276 5.25648   1
  -2   5  -5 180.417 6.64491  11
   3   2  -5 184.585 6.17887  10
  -5   3  -5 162.425 7.24649   6
   5  -3  -5 176.342 5.25092   9
   3   2  -5 176.533 5.16953   9
   5  -3  -5 177.182 5.34789   1
  -5   3  -5 185.900 5.20544   9
   3   2   5 174.541 6.62543   7
   3   2   5 172.922 5.09646   9
   3   2   5 172.592 5.18680   1
  -2   5   5 177.513 5.73865   8
  -5   3   5 162.886 7.22943   6
   5  -3   5 175.287 5.34886   1
   5  -3   5 181.810 6.59557   7
   3   2   5 186.009 6.26003  10
   3   2   5 174.986 5.47209  15
   2  -5   5 180.956 9.08156  17
  -5   3   5 181.820 5.26312   1
  -5   3   5 176.617 4.86074   3
   5  -3   5 177.580 5.26225   9
  -5   3   5 181.570 5.17254   9
  -5   3   5 177.548 6.53289  11
  -2   5   5 166.781 7.26800   6
  -2   5   5 180.256 6.58259  11
   5  -3   5 177.263 5.78573   5
  -1   5  -5 130.095 5.43149   6
   4   1  -5 126.366 3.73423   2
  -5   4  -5 132.176 3.56620   3
   4   1  -5 117.185 4.78517   7
  -1   5  -5 124.810 4.20175   8
  -5   4  -5 139.225 5.43498   6
  -1   5  -5 138.113 4.58234  10
   4   1  -5 126.623 3.90443   1
  -1   5  -5 129.323 3.89125   1
   4   1  -5 121.238 3.82628   9
  -5   4  -5 108.010 3.86008   1
  -5   4   5 127.373 3.39480   3
  -5   4   5 114.250 3.56573   9
  -5   4   5 107.186 4.48173  11
  -1   5   5 135.254 4.40050  10
   4   1   5 122.769 3.64572   1
   4   1   5 105.602 4.33894  10
   5  -4   5 124.277 3.78246   1
   5  -4   5 128.081 3.72964   9
  -5   4   5 110.471 3.61802   1
   1  -5   5 108.746 6.35865  17
  -4  -1   5 123.931 3.44408   3
   4   1   5 122.780 3.86408  15
  -1   5   5 107.998 4.57330  11
  -1   5   5 127.442 3.55525   1
  -1   5   5 117.794 4.03263   8
   4   1   5 131.693 4.65462   7
   5  -4   5 104.965 4.01187   5
   5  -4   5 121.733 4.63178   7
   4   1   5 123.621 3.58432   9
   5   0  -5 43.4039 1.54619   9
   0   5  -5 40.5208 1.46838   9
   5   0  -5 42.5067 1.60428  15
  -5   5  -5 43.9071 2.00325  11
   5   0  -5 43.0718 1.89285   7
   5  -5  -5 42.0981 2.93842  17
   0   5  -5 43.1054 1.79862   8
   0   5  -5 43.9553 1.86627  10
  -5   5  -5 41.4133 1.41211   3
  -5   5  -5 42.4216 1.55124   1
   5   0  -5 42.4348 1.56457   1
  -5   5  -5 44.0772 2.18355   6
   0   5  -5 42.2107 1.50446   1
  -5   5   5 42.2225 1.44813   1
  -5   5   5 42.3648 1.81712  11
   5   0   5 40.9399 1.92576   7
   0   5   5 40.4534 1.82360   8
  -5   0   5 41.4832 1.43603   3
   5   0   5 41.4971 1.63616  15
   5  -5   5 40.7138 3.30812  17
  -5   5   5 41.3546 1.42201   9
   5  -5   5 43.8525 1.70641   5
   5   0   5 42.7651 1.51385   1
   0   5   5 42.7939 1.85970  10
   5   0   5 42.0885 1.48953   9
  -5   5   5 40.8145 1.37756   3
  -5   6  -5 79.6669 3.61416   6
  -6   1  -5 78.8856 3.65289   6
   6  -1  -5 86.6177 2.62474   9
   1   5  -5 82.7761 3.08640  10
   1   5  -5 79.8168 2.63050  15
   6  -1  -5 83.6236 2.66234   1
   1   5  -5 78.9501 2.51662   1
   5  -6  -5 80.9875 2.78961   5
   6  -1  -5 81.7966 3.21379   7
  -5   6  -5 84.1048 3.27080  11
   1   5  -5 81.0772 2.48119   9
   5  -6   5 79.0664 2.81893   5
   6  -1   5 81.3809 2.60819   1
  -5   6   5 81.3569 2.54233   1
  -5   6   5 81.2741 2.36700   3
   1   5   5 81.1056 3.07476  10
   6  -1   5 81.3151 2.56461   9
   6  -1   5 80.3525 3.23712   7
  -5   6   5 83.6978 3.19274  11
  -6   1   5 81.3433 2.37175   3
  -4   6  -5 18.3877 1.09173  11
  -6   2  -5 19.8965 1.24997   6
   2   4  -5 17.6554 0.78616   1
   2   4  -5 17.9426 0.83071   2
  -6   2  -5 19.6304 0.88451   3
   2   4  -5 14.0517 1.12905  10
   4  -6  -5 14.2087 0.94553   5
   2   4  -5 17.9162 0.78024   9
   6  -2  -5 18.3253 0.92782   1
   6  -2  -5 16.7385 0.89267   9
   4  -6   5 17.3374 0.98023   5
  -4   6   5 19.0380 0.77872   1
   2   4   5 18.0032 0.92601  15
  -6   2   5 17.1093 0.78089   3
   2   4   5 16.4123 1.72232   8
   6  -2   5 16.8960 1.05924   7
  -6   2   5 19.9856 1.26687   6
   6  -2   5 18.7497 0.89071   1
   2   4   5 14.1905 1.02458  10
   6  -2   5 17.4499 0.86897   9
  -6   3  -5 7.84803 0.84395   6
  -3   6  -5 8.58832 1.11150   8
   6  -3  -5 8.06586 0.74931   1
   6  -3  -5 8.61406 0.71725   7
  -6   3  -5 7.16570 0.58706   3
   3  -6  -5 8.07804 1.74639  17
   6  -3  -5 7.95205 0.73884   9
  -3   6  -5 8.40735 0.88446   6
   3   3  -5 7.83967 0.55241   1
   3   3  -5 8.60029 0.55760   9
   6  -3  -5 8.57987 0.67224   5
   3   3  -5 7.60810 0.57795   2
  -3   6  -5 9.33799 0.79088  11
   3   3  -5 8.17685 1.03378  10
  -3   6   5 6.78687 0.71894  10
  -6   3   5 8.30533 0.98104   6
   3  -6   5 6.99015 1.83546  17
   3   3   5 7.94729 0.79888  10
  -6   3   5 7.98217 0.53261   3
   3   3   5 8.53692 0.68451  15
   6  -3   5 7.67535 0.64972   1
   6  -3   5 7.69261 0.73164   5
  -3   6   5 8.39481 0.71039  11
   6  -3   5 7.55917 0.75438   7
  -6   3   5 7.93514 0.65249   1
  -6   3   5 8.56426 0.62639   9
   6  -3   5 7.90876 0.62406   9
  -2   6  -5 175.494 6.05618   8
  -6   4  -5 175.004 7.55566   6
   4   2  -5 185.206 5.38277   9
   6  -4  -5 193.962 6.76134   7
   4   2  -5 181.238 5.47162   1
   4   2  -5 180.945 5.25255   2
  -2   6  -5 176.921 6.35981  10
  -6   4  -5 188.085 4.99819   3
  -6   4  -5 195.387 5.59093   1
  -2   6  -5 180.833 5.47494   1
   6  -4  -5 194.261 5.96687   5
  -2   6  -5 176.578 7.57512   6
  -2   6   5 173.174 6.24979  10
  -2   6   5 180.967 5.96100   8
  -2   6   5 169.873 6.55427  16
   6  -4   5 183.260 5.86536   5
   6  -4   5 160.494 6.59655   7
  -6   4   5 150.507 7.31318   6
   4   2   5 187.774 5.16664   9
  -2   6   5 191.639 6.72228  11
   6  -4   5 179.025 5.36061   9
   4   2   5 182.139 5.55900  15
  -6   4   5 175.843 4.89933   3
  -6   4   5 182.783 5.34178   1
   4   2   5 186.942 5.25440   1
  -6   4   5 186.906 5.25740   9
   4   2   5 186.991 6.32966  10
  -4  -2   5 187.120 4.95184   3
   6  -4   5 182.961 5.46020   1
  -1   6  -5 39.9516 1.40396   1
  -6   5  -5 41.5253 1.52479   1
   6  -5  -5 39.6360 1.54638   5
  -6   5  -5 40.9681 1.31559   3
   5   1  -5 39.6504 1.49323  15
  -1   6  -5 40.4722 1.38474   9
   5   1  -5 40.8028 1.78919   7
   5   1  -5 40.6720 1.43656   9
  -6   5  -5 40.5402 2.02412   6
   5   1  -5 40.0965 1.45504   1
  -1   6  -5 41.3385 1.74306  10
  -1   6   5 40.0105 2.07353  16
   5   1   5 42.2374 1.84458   7
  -1   6   5 39.4325 1.73913  10
  -5  -1   5 41.9165 1.35284   3
   6  -5   5 40.1817 1.84788   1
   5   1   5 40.5103 1.39329   1
   6  -5   5 39.0002 1.59366   5
   5   1   5 39.3230 1.36853   9
  -6   5   5 41.7160 1.77534  11
  -6   5   5 39.6249 1.40770   1
  -6   5   5 40.5285 1.30863   3
   5   1   5 38.9175 1.54782  15
   6  -5   5 41.0635 1.83854   9
  -6   5   5 40.6822 1.38587   9
   0   6  -5 63.2277 2.45262  10
   6   0  -5 63.4255 2.06544   9
   6   0  -5 64.8322 2.14225  15
   6   0  -5 63.5697 2.10016   1
   6  -6  -5 67.0918 2.25194   5
   6   0  -5 64.7489 2.53732   7
  -6   6  -5 65.1095 2.89541   6
  -6   6   5 64.8282 1.90348   3
   6   0   5 63.8544 2.03822   9
  -6   6   5 68.2348 2.58021  11
   6   0   5 63.9031 2.60818   7
   0   6   5 65.9082 2.49477  10
  -6   0   5 66.1319 1.90647   3
   6   0   5 64.6267 2.07600   1
   6  -6   5 64.4998 2.28218   5
  -6   6   5 67.2649 2.08835   1
   2   5  -5 51.8643 1.67086  15
  -7   2  -5 48.9855 2.28968   6
   7  -2  -5 51.7237 1.70534   9
   7  -2  -5 50.2791 2.00490   7
  -5   7  -5 46.0411 2.34050   6
   7  -2  -5 51.7889 1.73577   1
   2   5   5 50.7827 1.96141  10
  -5   7   5 50.8864 2.00882  11
  -7   2   5 47.0969 1.43804   3
   7  -2   5 49.5546 1.66172   1
  -5   7   5 51.3899 1.91851  10
   7  -2   5 48.5537 2.01286   7
   7  -2   5 48.6840 1.62772   9
   7  -3  -5 92.0629 2.92416   1
   3   4  -5 87.4849 2.67011   9
  -4   7  -5 90.1760 3.25342  10
   7  -3  -5 91.3433 3.43331   7
  -4   7  -5 88.0455 3.86363   6
   3   4  -5 94.8736 2.85526  15
  -7   3  -5 89.5550 3.87434   6
   3   4  -5 89.0321 2.71946   1
  -4   7  -5 90.7843 2.79773   1
   7  -3  -5 92.0537 2.87281   9
   3   4   5 95.7619 2.93836  15
   3   4   5 93.9938 3.36444  10
  -4   7   5 93.3894 3.54847  11
   7  -3   5 90.3434 3.52077   7
   7  -3   5 92.2449 2.90842   1
  -3  -4   5 93.9240 2.59471   3
  -4   7   5 89.9995 3.31664  10
  -7   3   5 92.5327 2.57474   3
   7  -3   5 90.3690 2.85332   9
   7  -4  -5 25.1522 1.06364   5
   7  -4  -5 25.0985 1.18643   7
  -3   7  -5 27.3869 1.20953  10
   4   3  -5 25.3322 0.96501   9
  -3   7  -5 26.6056 0.98915   9
   4   3  -5 25.9328 0.98708   1
  -7   4  -5 27.5575 1.42941   6
  -3   7  -5 26.8337 1.00904   1
  -7   4  -5 26.5008 0.95577   3
   4   3  -5 26.0237 1.02142  15
  -3   7   5 26.1747 1.17751  10
  -7   4   5 25.0874 1.16944   1
   4   3   5 25.0588 1.03261  15
   7  -4   5 24.1559 1.06487   5
  -4  -3   5 25.4105 0.91138   3
   7  -4   5 25.2664 1.14941   1
  -7   4   5 26.0064 0.86296   3
  -3   7   5 24.2925 1.20113  11
   7  -4   5 26.4745 1.15368   9
   7  -4   5 26.1669 1.23952   7
  -7   5  -5 24.7403 1.35898   6
   5   2  -5 24.2552 0.95212  15
  -2   7  -5 23.8646 1.15737  10
   5   2  -5 24.7140 0.93035   9
   5   2  -5 23.8263 0.94485   1
   7  -5  -5 24.9852 0.98833   5
   7  -5   5 24.5738 1.01726   5
  -5  -2   5 26.1825 0.89697   3
  -7   5   5 25.2092 1.02005   1
  -2   7   5 23.8961 1.13405  10
   5   2   5 24.9079 0.99141  15
  -7   5   5 24.9943 0.82988   3
   0   0  -6 7075.36 224.524   4
   0   0  -6 6368.46 224.433   4
   0   0   6 6465.43 217.309   4
   0   0   6 6765.41 217.222  16
   0   0   6 6293.76 217.331   4
  -1   1  -6 229.331 7.92326   4
   1   0  -6 230.358 7.94590   4
  -1   0  -6 232.862 7.80220   4
  -1   0  -6 241.376 7.83202   4
   1  -1  -6 234.746 7.85983   4
  -1   1  -6 220.355 7.85604   4
   0   1  -6 223.094 7.88222   4
   0  -1   6 220.958 7.87077   4
   1  -1   6 231.183 7.84202   4
   1   0   6 231.066 7.74064   4
   0   1   6 224.031 10.4881  14
   0  -1   6 222.450 7.81587   4
   0  -1   6 230.853 11.0447  17
   1  -1   6 227.561 7.79600   4
  -1   0   6 226.008 7.85356   4
   0   1   6 232.772 6.86244   8
  -1   1   6 233.735 7.79563   4
  -1   1   6 225.796 7.73623  16
   1  -1   6 231.004 11.0418  17
  -1   2  -6 297.637 10.3257   4
   1   1  -6 324.727 10.5270   4
   1  -2  -6 289.828 14.1842  14
   1   1  -6 305.471 8.64652   1
   1   1  -6 309.791 8.50066   9
  -1   2  -6 300.535 10.4765   4
   1   1  -6 294.066 10.3588   4
   1  -2  -6 300.642 10.2136   4
  -1   2  -6 286.635 8.62391   1
  -2   1  -6 304.187 10.3203   4
   2  -1   6 299.896 8.41271   9
   1  -2   6 293.808 14.4841  17
   2  -1   6 298.744 8.56117   1
   1   1   6 297.132 13.7893  14
  -1  -1   6 288.967 10.3015   4
  -2   1   6 300.487 8.53391   1
  -2   1   6 293.767 10.2994   4
   1  -2   6 296.796 10.2431   4
  -2   1   6 294.327 8.38494   9
  -1   2   6 308.462 10.1311   4
   1  -2   6 302.898 13.6188  14
  -1   2   6 305.399 9.03455   8
   2  -1   6 298.494 10.2969   4
   2  -1   6 304.468 14.4353  17
  -2   2  -6 84.4532 2.50446   8
   2   0  -6 83.5982 2.42292   9
   0   2  -6 80.9644 2.99995   4
  -2   0  -6 81.8146 2.93287   4
   0   2  -6 79.2551 3.39649   6
   2   0  -6 82.7656 2.46527   1
  -2   2  -6 78.1375 3.01463   4
   0   2  -6 78.9385 3.27258   4
   2   0  -6 81.7709 3.08724   4
  -2   2  -6 79.3599 3.39681   6
  -2   2  -6 76.6553 2.43084   1
  -2   0   6 76.4634 2.42700   1
   0   2   6 83.1675 2.54737   8
  -2   2   6 78.0127 2.51096  12
   0  -2   6 77.6978 3.00135   4
  -2   2   6 82.1675 2.38770   1
   2  -2   6 81.0173 2.46146   1
  -2   2   6 81.7598 2.34595   9
   2  -2   6 82.4836 2.42210   9
  -2   0   6 77.6625 3.10171   4
   0   2   6 79.4256 2.56388  12
   2  -2   6 83.1649 4.08554  17
  -2   2   6 78.4778 2.98372   4
   2   0   6 80.7639 2.96524   4
   0  -2   6 81.5917 4.07656  17
  -2   2   6 80.2892 2.87682  16
   2   0   6 82.1432 2.36834   9
  -2   0   6 79.7029 2.39042   9
   2   0   6 83.4662 2.41105   1
   1   2  -6 235.714 6.70620   2
  -2   3  -6 250.609 7.39095   8
   3  -1  -6 245.561 6.72212   2
   1   2  -6 241.677 8.52052   4
   1   2  -6 247.158 8.18784  10
  -1  -2  -6 224.754 11.7001  17
   3  -1  -6 242.798 7.05729   1
   3  -1  -6 249.270 6.94211   9
   1   2  -6 266.279 11.3529  14
   1   2  -6 253.271 9.70024   6
  -2   3  -6 258.099 9.68448   6
   1   2  -6 224.977 7.02527   1
   2  -3  -6 235.737 11.8175  17
  -2   3  -6 234.108 8.53419   4
  -3   1  -6 246.584 8.53128   4
  -2   3  -6 244.058 7.02217   1
   1   2  -6 226.258 6.90746   9
   2  -3   6 208.899 12.0576  17
  -2   3   6 239.761 8.66094   4
   1   2   6 245.451 6.91263   9
  -2   3   6 246.217 8.48246  16
  -3   1   6 227.055 8.76703   4
   1   2   6 257.177 7.46737  12
   1   2   6 252.514 8.30446  10
   3  -1   6 227.330 7.12770   1
  -3   1   6 264.373 7.00529   9
   2  -3   6 269.350 7.21612   1
   3  -1   6 223.771 7.00161   9
  -2   3   6 249.193 7.06072   1
  -2   3   6 240.911 7.57139   8
  -1  -2   6 260.411 8.72249   4
   1   2   6 245.428 7.03325   1
  -2   3   6 239.702 8.56346   4
  -3   1   6 257.728 7.12382   1
   1   2   6 255.630 11.7615  14
   2  -3   6 271.077 7.09523   9
  -2   3   6 250.525 6.94177   9
  -3   2  -6 1172.54 31.9257   9
  -1   3  -6 1205.33 38.7125   4
  -1   3  -6 1083.74 44.5466   6
   3  -2  -6 1144.90 31.9622   9
  -3   2  -6 1165.49 32.4833   1
   3  -2  -6 1133.23 32.5199   1
   2   1  -6 1117.34 32.4794   1
   2   1  -6 1141.16 38.7805   4
   2   1  -6 1101.04 31.9187   9
  -2  -1  -6 1197.01 38.5665   4
  -3   2  -6 1112.70 44.5618   6
   2   1  -6 1153.75 31.0181   2
  -3   2  -6 1129.05 38.7434   4
   1  -3  -6 1205.73 55.0387  17
  -3   2   6 1160.77 39.2656   4
   3  -2   6 1125.40 32.8792   1
   1  -3   6 1220.77 55.8035  17
   2   1   6 1198.49 32.2424   9
  -3   2   6 1115.78 32.8168   1
  -1   3   6 1043.84 45.0406   6
   2   1   6 1209.25 32.8094   1
  -3   2   6 1102.05 32.2512   9
  -2  -1   6 1132.05 32.3048   9
  -1   3   6 1229.54 38.9046   4
  -1   3   6 1194.77 32.1948   9
  -1   3   6 1182.95 34.2094  12
  -3   2   6 1160.31 45.0799   6
  -1   3   6 1152.89 38.9060   4
   2   1   6 1162.95 37.8790  10
   2   1   6 1207.19 38.9644   4
  -1   3   6 1177.47 32.7570   1
  -1   3   6 1162.48 34.7686   8
   3  -2   6 1116.33 55.7138  17
   3  -2   6 1137.06 32.3130   9
  -2  -1   6 1164.45 39.2989   4
  -2  -1   6 1139.48 32.8742   1
   2   1   6 1205.60 38.9669   4
   3   0  -6 136.912 3.88199   2
   0  -3  -6 135.168 6.70235  17
   0   3  -6 132.421 5.61174   6
   3  -3  -6 139.447 6.76890  17
   0   3  -6 138.931 4.74306  10
   3   0  -6 134.715 5.17937   4
   0   3  -6 138.558 5.19422  11
   0   3  -6 138.095 3.87691   2
   0   3  -6 137.729 4.98404   4
  -3   3  -6 132.317 5.11231   4
  -3   0  -6 135.127 5.10519   4
   0   3  -6 134.617 4.06630   1
  -3   3  -6 134.469 5.61064   6
  -3   3  -6 131.547 3.74826   3
  -3   3  -6 140.152 4.05424   1
   3   0  -6 136.841 4.00741   9
   3   0  -6 137.209 4.07859   1
   3   0   6 134.870 4.00775   1
  -3   3   6 135.384 5.04106  11
   3  -3   6 123.821 3.98325   9
   0   3   6 136.510 4.72748  10
  -3   3   6 136.909 3.97587   1
   3   0   6 135.245 4.23617  15
   0  -3   6 134.553 5.03160   4
   0  -3   6 136.708 6.80981  17
   3  -3   6 137.910 6.83765  17
   3   0   6 135.684 5.09810   7
   3  -3   6 135.472 4.45309   5
   3   0   6 141.706 4.75808  10
  -3   0   6 137.895 4.03116   1
  -3   3   6 136.300 3.73196   3
  -3   0   6 138.691 3.96144   9
   3   0   6 136.367 3.94334   9
   0   3   6 133.018 3.91755   1
  -3   3   6 132.622 5.55595   6
  -3   3   6 132.692 5.03773   4
  -3   0   6 128.653 5.22320   4
   3  -3   6 126.663 4.06103   1
  -3   3   6 140.043 3.91051   9
   0   3   6 141.210 4.18229  12
  -3   4  -6 68.3500 1.95649   3
   4  -1  -6 63.1706 1.98631   2
   4  -1  -6 63.4990 2.11185   1
  -3   4  -6 63.7739 2.94821   4
   1   3  -6 61.3372 2.72149   4
  -3   4  -6 61.0947 2.19086   8
   1   3  -6 61.6461 2.02958   9
   1   3  -6 65.1903 1.96132   2
  -3   4  -6 62.4114 2.05545   1
  -3   4  -6 64.0363 2.64329  11
   1   3  -6 62.6009 2.07129   1
   4  -1  -6 61.2704 2.06751   9
  -3   4  -6 70.6733 2.92782   6
   1   3  -6 66.3392 2.49199  10
   1   3   6 63.2773 1.92152   1
  -3   4   6 59.6521 2.52476  11
  -3   4   6 71.6797 2.97245   6
   4  -1   6 63.1430 2.07083   1
  -4   1   6 64.6860 2.01506   9
   3  -4   6 69.6262 2.21768   1
  -3   4   6 65.1666 1.90706   3
  -4   1   6 61.5169 3.31625   4
   1   3   6 62.6539 2.47480  10
  -3   4   6 60.1974 2.78147   4
   4  -1   6 62.6348 2.63568   7
   4  -1   6 62.3770 2.26099  15
   4  -1   6 61.3901 2.02862   9
   3  -4   6 61.7294 2.31802   5
   3  -4   6 61.8200 3.53212  17
   1   3   6 62.9761 2.17929   8
  -3   4   6 62.6904 2.48577  16
  -4   1   6 66.4384 2.05440   1
   1   3   6 59.0639 2.12179  12
   1   3   6 67.8221 2.25642  15
   3  -4   6 69.6650 2.18020   9
  -3   4   6 59.2861 1.92557   9
  -4   1   6 63.2736 1.96397   3
  -3   4   6 59.2431 1.95644   1
   2   2  -6 334.078 11.5845   4
   2  -4  -6 329.903 15.9615  17
   2   2  -6 314.126 9.46621   1
  -2   4  -6 328.263 10.0091   8
  -4   2  -6 319.074 9.33144   9
   2   2  -6 318.360 15.4836  14
  -2   4  -6 321.206 13.0372   6
   4  -2  -6 319.289 9.51099   1
   4  -2  -6 320.662 9.35007   9
  -2   4  -6 348.726 11.8973  11
   2   2  -6 337.738 9.04350   2
   2   2  -6 328.349 10.9700  10
   4  -2  -6 341.568 15.8839  17
  -4   2  -6 313.183 8.67899   3
  -4   2  -6 327.987 11.6876   4
  -4   2  -6 338.904 13.1030   6
  -2   4  -6 331.713 11.5613   4
   2   2  -6 323.546 9.31081   9
  -4   2  -6 326.452 9.49952   1
  -4   2   6 318.761 11.8088  11
  -4   2   6 319.714 8.70770   3
  -2   4   6 321.834 9.20544   9
   2   2   6 335.801 9.88547  12
   4  -2   6 318.031 9.50253   1
   4  -2   6 331.622 11.8169   7
   2   2   6 336.727 11.0189  10
   2  -4   6 345.240 16.1445  17
   2   2   6 332.196 9.37792   1
   2   2   6 321.048 11.8747   7
  -2   4   6 331.731 9.37010   1
  -4   2   6 330.587 9.45096   1
   2   2   6 335.440 9.21806   9
  -4   2   6 325.815 11.8275   4
   2   2   6 333.604 9.75177  15
  -2   4   6 309.060 12.9956   6
  -2   4   6 331.758 10.1030   8
   2  -4   6 328.233 10.3607   5
   2   2   6 305.437 15.6572  14
   4  -2   6 318.691 9.33830   9
  -2   4   6 335.722 11.3247   4
  -2   4   6 335.440 11.7880  11
  -2   4   6 325.917 8.67832   3
   4  -2   6 332.173 10.3461   5
  -4   2   6 329.599 9.28989   9
   3   1  -6 371.670 10.5073   9
  -1   4  -6 344.548 14.6726   6
   3   1  -6 379.073 10.2048   2
   4  -3  -6 367.296 10.7515   1
   4  -3  -6 357.723 10.5584   9
  -4   3  -6 367.351 13.1677   4
  -1   4  -6 380.523 12.9599   4
   3   1  -6 371.700 13.1241   4
   3   1  -6 372.490 10.6922   1
  -1   4  -6 383.459 13.4048  11
  -4   3  -6 355.522 14.6905   6
  -4   3  -6 363.371 9.76068   3
   1  -4  -6 383.412 17.9844  17
  -4   3  -6 379.041 10.4916   9
   3   1  -6 335.006 12.3253  10
  -4   3  -6 373.704 10.6739   1
   4  -3  -6 402.646 17.9922  17
  -1   4  -6 367.789 11.2770   8
   3   1   6 395.340 13.3005   7
   4  -3   6 374.017 18.0789  17
   4  -3   6 365.722 10.5255   9
  -1   4   6 374.929 13.2682  11
  -1   4   6 345.588 14.6238   6
   4  -3   6 358.133 10.7032   1
   3   1   6 372.033 10.9559  15
   4  -3   6 364.536 13.2592   7
  -1   4   6 378.369 11.0553  12
  -1   4   6 351.460 12.3412  10
  -4   3   6 368.525 10.6192   1
   3   1   6 377.729 12.4064  10
   3   1   6 359.611 17.7196  14
  -1   4   6 367.560 11.3313   8
  -3  -1   6 348.765 13.3047   4
   4  -3   6 389.768 11.6353   5
  -4   3   6 358.466 9.76581   3
  -4   3   6 371.227 10.4417   9
  -4   3   6 382.492 13.2832  11
   1  -4   6 391.616 18.1446  17
   3   1   6 370.057 12.7251   4
   3   1   6 374.674 10.6117   1
  -4   3   6 359.650 13.1769   4
  -4   3   6 361.465 14.6225   6
   3   1   6 370.907 10.4265   9
  -4   4  -6 89.5146 2.54539   3
   0   4  -6 88.0482 3.24613  10
   4  -4  -6 92.8905 4.57892  17
   4   0  -6 89.4184 2.64231   2
  -4   4  -6 86.8444 2.74812   1
   4   0  -6 86.9802 2.77925   1
   4   0  -6 86.5845 2.73150   9
  -4   4  -6 85.2336 3.81535   6
  -4   4  -6 84.2749 4.12783   4
   0   4  -6 85.0909 3.83970   6
   0   4  -6 87.3119 2.75496   1
   0   4  -6 85.7620 3.65942   4
   4   0  -6 86.1836 4.11239   4
   0   4  -6 87.7146 2.59324   2
   0  -4  -6 88.6735 4.58701  17
  -4   4  -6 80.9176 3.46871  11
  -4   0   6 89.5232 2.65543   3
   4   0   6 85.0843 2.96779  15
   4  -4   6 91.9966 3.13745   5
   4  -4   6 90.7549 4.88125  17
  -4   4   6 86.9548 2.58756   3
   4  -4   6 91.8085 2.92756   1
   4   0   6 89.8253 2.76392   9
   0   4   6 83.9051 3.02490   8
  -4   4   6 87.2359 2.74341   1
  -4   4   6 89.4433 2.70293   9
  -4   4   6 91.4264 3.48009  11
  -4   4   6 88.1829 3.90204   6
   0  -4   6 91.5965 4.83761  17
   4   0   6 92.8693 3.58134   7
  -4   4   6 84.3529 4.13762   4
   0   4   6 92.1670 2.87722  12
   4  -4   6 92.2820 2.87764   9
   0   4   6 86.1200 3.33316  10
   4   0   6 90.5329 2.81328   1
   0   4   6 92.1137 3.58886  11
   4  -5  -6 550.702 26.0390  17
   5  -1  -6 521.591 15.6138  15
  -4   5  -6 512.517 14.0307   3
   1   4  -6 538.374 14.6170   2
   5  -1  -6 536.462 15.4078   1
   5  -1  -6 544.633 15.1469   9
   1   4  -6 518.953 15.3212   1
   1   4  -6 522.492 15.0622   9
   5  -1  -6 532.409 18.9884   7
  -4   5  -6 529.486 21.1095   6
  -4   5  -6 539.603 19.1634  11
  -4   5  -6 544.311 15.3731   1
   1   4  -6 549.877 17.7352  10
   5  -1   6 525.175 15.1226   1
   1   4   6 536.404 16.0472   8
   1   4   6 522.425 15.4229  15
  -5   1   6 516.562 13.8367   3
  -4   5   6 530.996 18.7623  11
   5  -1   6 528.153 14.8599   9
   1   4   6 521.682 17.4836  10
   5  -1   6 524.185 18.7542   7
  -4   5   6 521.204 14.7518   9
  -4   5   6 529.517 15.0112   1
  -4   5   6 522.265 13.7861   3
   4  -5   6 533.882 16.4054   5
   4  -5   6 537.235 25.7972  17
   5  -1   6 498.451 15.4221  15
   5  -2  -6 481.998 13.7396   1
   5  -2  -6 475.422 13.4961   9
   2   3  -6 477.785 13.4266   9
  -3   5  -6 486.098 17.1039  11
   2   3  -6 487.638 13.0444   2
   2   3  -6 477.975 13.6616   1
  -5   2  -6 440.336 18.8241   6
  -3   5  -6 445.100 18.7883   6
   3  -5  -6 493.485 23.1529  17
   2   3  -6 489.891 15.8147  10
  -3   5  -6 470.555 14.5189   8
  -5   2  -6 468.290 12.4814   3
  -3   5   6 486.394 16.8297  11
  -5   2   6 470.445 13.5028   1
  -5   2   6 455.688 12.3922   3
   3  -5   6 484.902 23.1047  17
   3  -5   6 484.158 14.7038   5
   5  -2   6 480.071 14.7051   5
  -3   5   6 454.765 12.3548   3
  -5   2   6 472.884 13.2753   9
   5  -2   6 457.841 13.5654   1
  -3   5   6 474.985 16.1169  16
   2   3   6 449.531 15.6669  10
   5  -2   6 470.079 16.8067   7
   5  -2   6 452.669 13.3262   9
   2   3   6 465.257 14.3107   8
  -3   5   6 472.138 13.4263   1
   2   3   6 478.148 13.8571  15
  -5   3  -6 41.6828 1.63940   1
   5  -3  -6 42.6758 1.64347   9
   3   2  -6 43.9071 1.47914   2
  -2   5  -6 43.6628 1.73536   8
   3   2  -6 43.1530 1.55233   1
  -5   3  -6 45.5650 1.46060   3
   3   2  -6 42.0652 1.51891   9
  -2   5  -6 43.7043 2.01912  11
  -5   3  -6 46.9465 2.21821   6
   5  -3  -6 43.1346 1.67661   1
  -5   3   6 38.8074 1.88088  11
  -5   3   6 40.9965 1.49092   1
   5  -3   6 43.5170 1.59809   1
  -5   3   6 40.0289 1.45698   9
   5  -3   6 40.7901 1.95655   7
   3   2   6 43.0904 1.43678   1
   3   2   6 43.6704 1.41856   9
  -5   3   6 44.4825 1.44325   3
  -5   3   6 47.7693 2.19627   6
  -2   5   6 43.3728 1.94720  16
  -2   5   6 42.5887 1.77413   8
   5  -3   6 43.1692 1.56764   9
   3   2   6 45.0674 1.68755  15
  -5   4  -6 190.814 5.01544   3
  -5   4  -6 185.195 7.57757   6
  -1   5  -6 185.851 5.88710   8
  -5   4  -6 184.342 5.50109   1
   1  -5  -6 173.597 9.28292  17
  -1   5  -6 184.735 7.60356   6
   4   1  -6 186.261 6.75751   7
   4   1  -6 181.959 5.49587   1
  -1   5  -6 184.596 6.36959  10
   4   1  -6 177.961 5.39418   9
  -1   5  -6 185.278 5.48800   1
   5  -4  -6 178.373 9.26710  17
   4   1  -6 179.827 5.23832   2
   4   1   6 192.141 6.86578   7
  -4  -1   6 180.664 5.07758   3
   5  -4   6 180.824 6.01978   5
  -5   4   6 179.756 5.43558   1
   5  -4   6 190.040 5.49625   9
   5  -4   6 189.870 5.58585   1
  -1   5   6 180.927 6.84778  11
  -5   4   6 182.773 6.75948  11
  -5   4   6 179.696 5.02204   3
  -5   4   6 179.398 5.34220   9
   1  -5   6 178.715 9.45674  17
  -1   5   6 187.939 5.97229   8
   4   1   6 188.567 5.44504   1
   4   1   6 180.944 5.69477  15
  -1   5   6 178.352 6.41016  10
   4   1   6 178.506 6.45562  10
   4   1   6 189.499 5.35309   9
   0   5  -6 72.2359 2.79327  10
  -5   5  -6 71.3421 2.16193   3
   5   0  -6 72.5799 2.35034   9
   0   5  -6 73.0831 2.64160   8
  -5   5  -6 72.5092 2.38078   1
   5  -5  -6 71.0682 4.22162  17
   5   0  -6 71.9669 2.88672   7
  -5   5  -6 73.2975 3.01052  11
   5   0  -6 71.1154 2.38426   1
   0   5  -6 70.3500 2.28926   9
   0   5  -6 70.0867 2.32288   1
  -5   5  -6 71.4379 3.28593   6
  -5   5   6 70.4129 2.22898   9
  -5   5   6 72.3729 2.27178   1
  -5   0   6 70.4770 2.17630   3
  -5   5   6 67.9725 2.11923   3
   5   0   6 71.7257 2.32257   1
   5  -5   6 71.7292 4.59147  17
   0   5   6 68.9350 2.67781   8
   5   0   6 72.0496 2.94554   7
   5   0   6 71.9789 2.47877  15
  -5   5   6 72.5423 2.83553  11
   5  -5   6 70.2431 2.57293   5
   5   0   6 71.7685 2.28127   9
   0   5   6 70.3563 2.78851  10
   1   5  -6 17.9457 1.16370  10
   1   5  -6 18.0688 0.88516  15
   1   5  -6 18.2368 0.76584   9
  -5   6  -6 17.5811 1.19759   6
   6  -1  -6 18.9051 0.89400   1
  -5   6  -6 17.9463 1.11194  11
   6  -1  -6 17.8837 0.87154   9
   6  -1  -6 17.9863 1.00184   7
   1   5  -6 18.1289 0.77323   1
   5  -6  -6 18.1561 0.87214   5
  -6   1  -6 17.1966 1.20471   6
   6  -1   6 17.1758 1.02948   7
   1   5   6 17.4336 1.02359  10
  -5   6   6 17.9483 0.74219   3
  -6   1   6 17.0049 0.75597   3
  -5   6   6 17.6192 0.76745   1
   5  -6   6 18.7058 0.92025   5
  -5   6   6 17.6353 0.96348  11
   6  -1   6 18.4450 0.83234   9
   6  -1   6 18.3178 0.84239   1
   6  -2  -6 17.4545 0.86971   9
  -4   6  -6 17.2604 1.20078   6
  -4   6  -6 16.3362 1.05923  11
   6  -2  -6 16.4715 0.97206   7
   2   4  -6 17.5432 1.24347  10
   2   4  -6 17.1161 0.76916   9
   4  -6  -6 16.0014 0.96895   5
  -6   2  -6 17.6883 1.19555   6
   2   4  -6 16.0337 0.76676   1
   2   4  -6 17.7893 0.81023   2
   6  -2  -6 16.5892 0.88183   1
  -4   6   6 16.8099 0.73687   1
   2   4   6 15.9157 1.02255  10
  -6   2   6 18.1209 1.24693   6
   4  -6   6 16.2351 0.95291   5
   2   4   6 14.8937 0.89818  15
   6  -2   6 16.8184 1.04239   7
  -6   2   6 17.5446 0.74815   3
   6  -2   6 16.8774 0.85123   1
   6  -2   6 17.2272 0.84316   9
  -4   6   6 16.6441 0.95284  11
  -6   3  -6 166.165 7.04424   6
   6  -3  -6 167.855 5.17004   1
   6  -3  -6 171.101 6.27129   7
   3   3  -6 167.337 4.83880   2
   3   3  -6 170.232 4.96578   9
  -3   6  -6 165.531 7.02253   6
  -6   3  -6 168.385 4.60362   3
  -3   6  -6 169.601 6.40534  11
   3   3  -6 166.993 5.04785   1
   6  -3  -6 170.805 5.08478   9
   3   3  -6 174.679 5.97733  10
  -6   3   6 171.062 4.94309   9
  -6   3   6 169.094 5.02273   1
  -3   6   6 165.646 5.87807  10
   6  -3   6 170.363 5.50052   5
   3   3   6 173.010 5.22468  15
  -6   3   6 169.129 6.93681   6
   6  -3   6 162.986 6.25496   7
   6  -3   6 164.902 5.01415   9
  -6   3   6 161.281 4.60135   3
   3   3   6 165.047 5.93002  10
  -3   6   6 169.431 6.26354  11
   6  -3   6 167.742 5.10592   1
  -2   6  -6 52.0624 2.41414   8
  -6   4  -6 56.4954 2.02311   1
  -6   4  -6 52.5601 2.58003   6
   4   2  -6 56.5938 1.82955   9
  -2   6  -6 53.8839 2.60927   6
   4   2  -6 53.7255 1.84407   1
  -2   6  -6 51.5579 2.17826  10
   4   2  -6 52.3532 1.76511   2
  -6   4  -6 55.2167 1.68222   3
   6  -4  -6 58.6680 2.27050   7
  -2   6  -6 53.3458 1.84503   1
   6  -4   6 53.1320 1.96678   1
   6  -4   6 53.9199 2.34065   7
   4   2   6 56.1531 1.73216   9
  -6   4   6 55.7846 1.84381   1
  -2   6   6 53.3137 2.22778  10
  -2   6   6 56.5501 2.34398  11
  -4  -2   6 55.7023 1.75718   3
   6  -4   6 55.4118 2.08052   5
   4   2   6 54.5024 2.41199   7
  -6   4   6 55.7441 1.81170   9
  -6   4   6 53.8943 1.70109   3
   4   2   6 54.2271 1.99919  15
   6  -4   6 55.9928 1.95390   9
   4   2   6 56.6008 1.76430   1
  -2   6   6 52.4760 2.31497   8
  -2   6   6 56.4001 2.55237  16
   5   1  -6 2.22857 0.36649   9
  -1   6  -6 2.63089 0.37448   1
   5   1  -6 2.23506 0.38355   1
   5   1  -6 2.84723 0.45180  15
  -1   6  -6 2.32958 0.35872   9
   5   1  -6 2.54472 0.49962   7
  -6   5  -6 3.38020 0.41769   3
  -6   5  -6 2.99407 0.59350   6
  -1   6  -6 3.89313 0.64719  10
  -6   5  -6 2.67549 0.52257   1
   6  -5  -6 1.82734 0.31628   5
   5   1   6 2.53007 0.36988   9
  -6   5   6 2.30611 0.37318   9
   5   1   6 2.96300 0.54314  15
  -1   6   6 2.75499 0.82035  16
   6  -5   6 1.88620 0.34900   5
  -1   6   6 2.73333 0.54995  10
   6  -5   6 3.81193 0.82780   1
  -6   5   6 2.57770 0.36302   1
  -5  -1   6 2.11413 0.31571   3
   5   1   6 2.72979 0.44427   1
   5   1   6 2.20977 0.48329   7
  -6   5   6 2.30911 0.34373   3
  -6   5   6 2.68538 0.56421  11
   6  -5   6 3.37938 0.78244   9
   6   0  -6 14.1234 0.87876  15
   6   0  -6 14.5499 0.83665   7
  -6   0  -6 14.6565 1.03164   6
   0   6  -6 14.9996 1.08696  10
   6  -6  -6 14.6801 0.72563   5
   0   6  -6 14.1964 0.70854   9
   6   0  -6 15.3001 0.74699   1
  -6   6  -6 14.8209 1.02189   6
   6   0  -6 14.3861 0.71849   9
   0   6  -6 13.7842 0.70924   1
   6   0   6 13.5984 0.67837   9
   0   6   6 13.8382 0.85932  10
  -6   6   6 13.8017 0.65564   1
  -6   6   6 14.6602 0.83557  11
  -6   0   6 14.6185 0.63652   3
   6   0   6 14.2254 0.86410   7
   6  -6   6 14.6818 0.73609   5
   6   0   6 14.4663 0.69033   1
  -6   6   6 14.3571 0.60030   3
   7  -2  -6 28.8483 1.26782   7
  -7   2  -6 28.9762 1.49971   6
   2   5  -6 30.2370 1.09632  15
   7  -2  -6 29.5536 1.19859   1
  -5   7  -6 28.0071 1.57461   6
   7  -2  -6 29.4966 1.17192   9
  -5   7   6 29.5302 1.28072  10
   7  -2   6 30.5392 1.11539   1
  -5   7   6 29.7855 1.29505  11
  -7   2   6 29.1923 0.93552   3
   7  -2   6 29.2480 1.32165   7
   7  -2   6 28.3784 1.08756   9
   2   5   6 29.2800 1.32056  10
   3   4  -6 40.9086 1.37610   1
   7  -3  -6 41.8635 1.65080   1
   3   4  -6 41.0227 1.36043   9
  -7   3  -6 40.4566 1.97861   6
  -4   7  -6 39.2046 1.64839  10
  -4   7  -6 40.1864 1.99230   6
   7  -3  -6 40.1822 1.62531   9
   7  -3  -6 42.4057 1.71594   7
   3   4  -6 43.5308 1.44360  15
  -4   7  -6 41.2912 1.42973   1
   7  -3   6 41.2456 1.45601   9
  -3  -4   6 42.0431 1.28268   3
   3   4   6 40.3916 1.46294  15
   3   4   6 40.8024 1.69969  10
  -4   7   6 42.8378 1.74582  11
  -4   7   6 40.5438 1.66041  10
   7  -3   6 40.0727 1.46169   1
   7  -3   6 40.2869 1.73836   7
  -7   3   6 40.7473 1.25349   3
  -3   7  -6 6.13233 0.53127   1
   4   3  -6 6.55335 0.52019   9
   7  -4  -6 5.76669 0.54112   7
   4   3  -6 6.36767 0.46959  15
   7  -4  -6 4.95254 0.49304   5
   4   3  -6 5.82512 0.52087   1
  -3   7  -6 6.60070 0.65101  10
  -3   7  -6 6.33897 0.51664   9
  -7   4  -6 6.68392 0.71702   6
   7  -4   6 6.86624 0.70884   7
   7  -4   6 6.65771 0.69373   9
   7  -4   6 5.82136 0.57261   5
  -3   7   6 5.77344 0.56597  11
  -7   4   6 5.23878 0.73203   1
   4   3   6 6.28083 0.51041  15
  -7   4   6 6.31053 0.38493   3
   7  -4   6 6.86151 0.71769   1
  -4  -3   6 6.20485 0.47574   3
  -3   7   6 6.55305 0.60434  10
  -2   7  -6 63.3733 2.38979  10
   5   2  -6 63.7039 2.06695  15
   5   2  -6 63.7546 1.98416   9
  -7   5  -6 61.1848 2.81467   6
   7  -5  -6 66.8281 2.19092   5
   5   2  -6 66.0569 2.02317   1
   7  -5   6 63.4411 2.16753   5
  -5  -2   6 62.4362 1.80747   3
  -7   5   6 63.8973 2.03509   1
   2  -7   6 62.4974 2.07662  13
  -7   5   6 63.3846 1.80050   3
  -2   7   6 62.6707 2.34850  10
   0   0  -7 0.89764 0.22124   4
   1   0  -7 74.7918 2.81650   4
  -1   1  -7 72.4185 2.69486   4
   1   0  -7 69.2711 2.73824   4
   0   1  -7 76.8613 2.85334   4
   1  -1  -7 72.5291 2.69692   4
  -1   1  -7 82.5268 2.81084   4
   0   1  -7 76.9231 2.73681   4
  -1   0  -7 77.4807 2.67894   4
  -1   0  -7 73.0211 2.63124   4
   0   1   7 75.9660 3.68901  14
   1  -1   7 75.6728 2.77735   4
  -1   1   7 75.7841 2.71895   4
   0   1   7 78.3096 2.33365   8
   0  -1   7 71.0453 3.75289  17
   1  -1   7 73.7997 2.70752   4
  -1   1   7 76.0192 2.65971  16
  -1   0   7 74.6631 2.78103   4
   1   0   7 76.6294 2.66398   4
   1  -1   7 75.3212 3.75917  17
   0  -1   7 74.9060 2.74518   4
  -1   2  -7 682.920 23.2956   4
  -1   2  -7 703.450 23.4994   4
  -1   2  -7 632.369 26.8110   6
   1  -2  -7 703.067 23.1661   4
   1   1  -7 686.345 23.3410   4
  -2   1  -7 672.269 23.2636   4
   1   1  -7 737.719 23.5212   4
   1   1  -7 687.651 19.2326   9
   1   1  -7 699.162 19.5721   1
  -1   2   7 707.939 20.5427   8
  -2   1   7 682.278 19.0881   9
   1  -2   7 666.985 23.1805   4
   2  -1   7 672.344 23.2199   4
   1  -2   7 694.210 32.9991  17
  -2   1   7 685.880 23.2538   4
   2  -1   7 664.938 32.9331  17
  -1   2   7 674.586 23.0512   4
  -1   2   7 677.604 20.2617  12
   1   1   7 693.849 31.1321  14
   1  -2   7 684.975 30.8800  14
   2  -1   7 703.785 19.1208   9
   1   1   7 695.911 20.4733   8
  -2   1   7 680.204 19.4225   1
   2  -1   7 703.678 19.4562   1
   2   0  -7 102.745 3.04127   1
   0   2  -7 98.5583 4.17783   6
   0   2  -7 98.5090 3.69283   4
   2   0  -7 101.724 3.78762   4
   2   0  -7 98.9620 2.98319   9
  -2   2  -7 106.537 3.10006   8
  -2   2  -7 98.2163 3.01286   1
   0   2  -7 104.133 3.04440   1
  -2   2  -7 99.5912 4.17573   6
  -2   0  -7 99.7143 3.60170   4
   0   2  -7 102.144 4.07091   4
  -2   2  -7 100.436 3.71528   4
   0  -2   7 102.343 5.12236  17
  -2   2   7 101.274 3.14558  12
  -2   2   7 103.975 2.99122   1
   2   0   7 103.747 3.68992   4
  -2   2   7 102.666 3.74454   4
   2  -2   7 101.716 3.07061   1
   2  -2   7 104.108 5.13051  17
  -2   2   7 102.398 2.93860   9
  -2   0   7 100.010 2.98463   9
  -2   0   7 98.3642 3.84779   4
   0   2   7 103.286 3.19425   8
  -2   2   7 102.859 3.61131  16
   2   0   7 102.126 3.01646   1
  -2   0   7 99.1562 3.03433   1
   2   0   7 104.305 2.96646   9
   0   2   7 98.9467 3.19236  12
   0  -2   7 103.904 3.76491   4
   3  -1  -7 86.8054 2.60782   2
  -2   3  -7 86.8418 3.76217   6
   1   2  -7 88.7297 2.60377   2
   1   2  -7 88.5653 2.69278   9
  -2   3  -7 88.7016 3.44912   4
   1   2  -7 89.3969 2.73823   1
  -1  -2  -7 90.5533 4.39393  17
   3  -1  -7 89.7360 2.71072   9
   1   2  -7 90.4400 3.79318   6
   1   2  -7 92.8525 4.48800  14
  -3   1  -7 88.3605 3.43041   4
   1   2  -7 88.0846 3.44356   4
  -2   3  -7 94.7289 2.83884   8
   3  -1  -7 87.5929 2.75413   1
   2  -3   7 92.8016 2.83395   1
   2  -3   7 91.0933 2.78583   9
  -2   3   7 91.4116 3.47930  11
  -2   3   7 91.3497 2.84965  12
   3  -1   7 90.6290 2.71839   9
  -3   1   7 85.0505 2.61634   3
  -1  -2   7 88.2300 3.54014   4
   1   2   7 92.6084 2.60904   9
  -2   3   7 92.6106 3.31145  16
  -2   3   7 91.3611 3.39144   4
  -3   1   7 89.5322 2.73644   1
  -2   3   7 90.8562 2.63482   9
   3  -1   7 88.3183 2.75989   1
  -3   1   7 89.4082 3.64034   4
   1   2   7 93.6020 4.84640  14
   1   2   7 90.8936 2.88558   8
  -2   3   7 88.5899 2.95304   8
   1   2   7 92.9457 3.28305  10
  -3   1   7 93.6297 2.69535   9
   1   2   7 91.6961 2.90993  12
  -2   3   7 91.3318 2.67934   1
   1   2   7 91.0216 2.65232   1
   2  -3   7 89.4307 4.68678  17
  -3   2  -7 179.748 6.56296   4
  -1   3  -7 183.904 6.51215   4
   2   1  -7 189.160 5.35447   1
   1  -3  -7 187.118 8.93022  17
   2   1  -7 180.373 6.59988   4
  -1   3  -7 183.265 6.75995  11
  -3   2  -7 179.231 5.34133   1
  -3   2  -7 180.415 7.36899   6
  -1   3  -7 178.788 5.13578   2
   2   1  -7 189.163 5.26356   9
  -3   2  -7 176.766 5.24799   9
   3  -2  -7 177.609 5.38962   1
  -1   3  -7 183.397 7.37289   6
  -2  -1  -7 182.643 6.35619   4
   3  -2  -7 182.082 5.30066   9
  -1   3   7 189.162 5.61009  12
   1  -3   7 188.927 9.17505  17
  -1   3   7 187.624 5.19964   9
   3  -2   7 163.190 5.31070   9
  -3   2   7 174.877 7.44641   6
   3  -2   7 190.184 9.12267  17
   2   1   7 191.101 5.34512   1
   1  -3   7 187.031 6.63703   4
  -1   3   7 186.314 5.28854   1
   3  -2   7 166.870 5.40744   1
  -3   2   7 184.232 6.71594   4
   2   1   7 193.071 5.25436   9
   1  -3   7 176.662 5.49328   1
  -3   2   7 189.219 5.28127   9
   2   1   7 189.676 6.36145   4
   2   1   7 185.840 9.02179  14
   1  -3   7 180.315 5.40302   9
  -1   3   7 189.472 5.74053   8
  -2  -1   7 180.938 5.32976   9
  -3   2   7 191.932 5.37338   1
   2   1   7 190.882 6.32384  10
   2   1   7 192.942 6.36751   4
  -2  -1   7 181.764 5.41966   1
  -2  -1   7 182.146 6.75579   4
   0   3  -7 236.682 8.01935  10
   0   3  -7 236.482 6.93566   1
  -3   0  -7 234.946 8.47381   4
  -3   3  -7 234.138 6.35491   3
   3   0  -7 240.592 6.94425   1
   0   3  -7 244.861 6.60696   2
   0   3  -7 232.877 9.53681   6
   3   0  -7 230.876 8.59522   4
  -3   3  -7 233.410 8.52324   4
   3  -3  -7 245.140 11.6301  17
   3   0  -7 234.500 6.59826   2
   3   0  -7 236.929 6.81882   9
  -3   3  -7 237.516 9.53327   6
  -3   3  -7 241.782 6.91903   1
   0   3  -7 236.241 8.39704   4
   0  -3  -7 245.083 11.5626  17
  -3   0   7 244.395 6.95929   9
   3   0   7 248.560 8.27019  10
   0   3   7 243.029 7.36216  12
   3  -3   7 245.187 12.0438  17
  -3   0   7 241.459 7.07674   1
   0  -3   7 249.905 12.0227  17
   3  -3   7 242.353 7.13141   1
   3   0   7 247.161 8.88158   7
  -3   0   7 233.336 8.85915   4
   3  -3   7 249.040 7.77381   5
   3   0   7 249.697 6.94966   9
   3   0   7 226.346 7.31186  15
   3   0   7 248.985 7.07144   1
  -3   3   7 242.737 8.84549  11
  -3   3   7 243.599 6.90814   9
   3  -3   7 242.381 7.01058   9
  -3   3   7 243.885 6.51787   3
  -3   3   7 250.246 8.73696   4
   0   3   7 244.629 8.24126  10
   0  -3   7 238.430 8.67013   4
  -3   3   7 240.355 7.02546   1
   0   3   7 248.137 7.51065   8
   1   3  -7 8.90824 0.54415   9
  -3   4  -7 10.9945 0.84661   6
   4  -1  -7 9.73942 1.33734   4
   1   3  -7 9.25624 1.12410   4
   1   3  -7 9.05972 0.53232   2
   3  -4  -7 7.40996 0.75253  17
  -3   4  -7 9.02921 0.65559   8
   1   3  -7 9.29606 0.57255   1
  -3   4  -7 10.0536 1.33332   4
   4  -1  -7 9.48636 0.59310   1
   1   3  -7 9.31428 0.89559  10
   1   3   7 8.55008 0.65335  12
  -3   4   7 7.23861 1.31415   4
  -4   1   7 9.28924 1.80852   4
   3  -4   7 11.3461 0.82076   1
  -3   4   7 8.07631 0.67888  11
  -3   4   7 9.22591 0.57011   3
  -4   1   7 10.2861 0.57816   1
   1   3   7 10.0341 0.78064  10
  -4   1   7 8.88257 0.61445   3
   3  -4   7 10.6830 0.81418   9
   3  -4   7 7.82299 0.74850   5
  -3   4   7 10.0469 0.77020  16
   1   3   7 9.43250 0.89897  15
   4  -1   7 9.10220 0.54662   9
   4  -1   7 8.83616 0.90024  15
  -3   4   7 9.39032 0.43653   9
  -4   1   7 9.39064 0.55002   9
   4  -1   7 7.61313 0.82739   7
  -3   4   7 8.88158 0.44472   1
   4  -1   7 9.23503 0.57063   1
   1   3   7 8.86248 0.59160   8
  -2   4  -7 104.631 4.30668   4
  -4   2  -7 107.065 4.50022   4
   2   2  -7 112.101 3.19372   2
   4  -2  -7 110.830 3.35254   9
   4  -2  -7 108.056 3.40433   1
  -4   2  -7 112.037 4.69931   6
   2   2  -7 113.227 3.96795  10
   2  -4  -7 114.061 5.57178  17
  -2   4  -7 110.822 3.25635   2
  -4   2  -7 106.158 3.12693   3
   2   2  -7 112.590 4.40309   4
   4  -2  -7 113.931 5.49945  17
   2   2  -7 109.266 3.36268   1
  -2   4  -7 112.806 4.26181  11
   2   2  -7 103.788 5.78638  14
  -2   4  -7 107.055 3.53504   8
   2   2  -7 108.570 3.30323   9
  -2   4  -7 108.301 4.65663   6
   4  -2   7 119.009 3.82273   5
   4  -2   7 107.126 3.42549   1
   2   2   7 106.364 4.40134   7
   2   2   7 109.773 3.56635  12
  -2  -2   7 112.834 4.73649   4
   2   2   7 113.768 3.29923   1
   2   2   7 105.994 6.11734  14
  -2   4   7 111.121 3.14993   3
   4  -2   7 109.685 3.37290   9
  -2   4   7 107.193 3.67647   8
  -4   2   7 111.168 3.17863   3
  -2   4   7 109.642 3.23082   9
  -2   4   7 111.776 4.21282  11
   2  -4   7 113.022 3.83158   5
   2  -4   7 115.252 5.84397  17
   2   2   7 113.934 3.24510   9
  -4   2   7 109.715 4.26147  11
   2   2   7 110.045 3.58444  15
  -2   4   7 114.466 4.12011  16
   2   2   7 114.947 4.04048  10
  -4   2   7 109.300 4.69638   4
   4  -2   7 118.031 4.33955   7
  -2   4   7 110.034 3.28547   1
  -2   4   7 117.010 4.15584   4
  -4   2   7 110.421 3.31909   9
  -4   2   7 110.698 3.37598   1
   1  -4  -7 84.9952 4.24360  17
  -4   3  -7 81.5400 2.60332   1
   3   1  -7 81.7835 2.56064   9
  -1   4  -7 82.7758 3.32682  11
   3   1  -7 80.5919 3.10616  10
  -1   4  -7 81.8311 3.39854   4
  -4   3  -7 79.1812 3.61091   6
  -1   4  -7 78.3133 3.60104   6
  -1   4  -7 81.5302 2.73145   8
   4  -3  -7 87.6302 4.25095  17
   3   1  -7 82.5743 2.60945   1
  -4   3  -7 83.8049 3.72857   4
   3   1  -7 79.2712 3.58100   4
  -4   3  -7 80.6518 2.39081   3
   3   1  -7 81.8489 2.47314   2
  -1   4  -7 84.1549 2.48156   2
   4  -3   7 83.9640 3.38845   7
  -4   3   7 82.2946 2.51440   9
  -4   3   7 81.1154 2.41968   3
  -1   4   7 83.9454 2.66326  12
   3   1   7 83.2978 2.77867  15
   3   1   7 83.7107 2.50856   9
   3   1   7 81.7630 5.11167  14
   1  -4   7 86.7597 4.48798  17
  -4   3   7 80.1604 3.62416   6
   4  -3   7 80.3565 2.65044   1
  -1   4   7 84.1817 3.23713  11
  -4   3   7 82.1491 3.23680  11
   3   1   7 83.8561 3.34482   7
  -1   4   7 80.6645 2.81855   8
   4  -3   7 81.5539 2.61152   9
   4  -3   7 85.0386 4.45492  17
   4  -3   7 87.3128 2.93436   5
  -4   3   7 80.7788 3.75266   4
  -3  -1   7 79.4925 4.03682   4
  -1   4   7 79.9411 3.08704  10
   3   1   7 85.9672 3.15275  10
   3   1   7 85.1762 2.55243   1
  -4   3   7 79.2271 2.55073   1
   4   0  -7 101.484 2.96361   2
  -4   4  -7 101.058 3.10691   1
  -4   4  -7 97.8653 4.29103   6
   0   4  -7 99.6318 3.63534  10
   0   4  -7 96.1471 3.10141   1
   0   4  -7 97.4126 3.04818   9
   0  -4  -7 103.785 5.16535  17
  -4   4  -7 98.6417 2.84174   3
   4   0  -7 102.245 3.08088   9
   4   0  -7 98.2998 3.12260   1
   4   0  -7 94.1026 4.53906   4
   4  -4  -7 105.396 5.15885  17
  -4   4  -7 99.9623 3.94560  11
   0   4  -7 98.8795 4.31945   6
  -4   4  -7 94.6002 4.58399   4
   0   4  -7 93.7677 4.11949   4
   0   4  -7 98.8523 2.91433   2
   4  -4   7 97.1426 3.18827   1
  -4   4   7 100.896 3.83939  11
   0   4   7 93.8775 3.65919  10
  -4   0   7 99.3464 2.92142   3
   4  -4   7 100.435 5.37899  17
  -4   4   7 100.922 3.03817   1
   4   0   7 102.850 3.10306   1
  -4   4   7 99.6766 2.98464   9
   4  -4   7 96.9335 3.13202   9
   0  -4   7 99.2021 5.32483  17
   4  -4   7 101.807 3.45563   5
   4   0   7 98.7752 3.28086  15
   0   4   7 99.5186 3.93739  11
  -4   4   7 94.8912 4.52070   4
   0   4   7 99.2372 3.36599   8
   0   4   7 104.387 3.18342  12
  -4   4   7 99.0921 2.85594   3
   4   0   7 101.989 3.04690   9
   4   0   7 101.340 3.94022   7
   1   4  -7 72.3483 2.31755   9
  -4   5  -7 70.1059 3.31649   6
   1   4  -7 73.4003 2.83625  10
   4  -5  -7 73.3822 3.99193  17
  -4   5  -7 70.3532 2.19113   3
   5  -1  -7 76.4646 2.93405   7
   5  -1  -7 71.6166 2.37602   9
   1   4  -7 71.5047 2.35260   1
   5  -1  -7 70.1563 2.40951   1
  -4   5  -7 73.1253 3.00484  11
   1   4  -7 71.4974 2.22066   2
  -5   1   7 69.3326 2.33821   9
  -5   1   7 70.4754 2.17736   3
   4  -5   7 72.8289 4.21656  17
   5  -1   7 68.9203 2.29281   9
  -4   5   7 70.9403 2.22346   1
  -5   1   7 68.2627 2.36975   1
   4  -5   7 72.4363 2.58442   5
   5  -1   7 69.5461 2.33349   1
  -4   5   7 70.6004 2.82727  11
   1   4   7 71.5526 2.48121  15
  -4   5   7 70.7801 2.18576   9
   1   4   7 69.2061 2.57089   8
   5  -1   7 69.5633 2.48929  15
  -4   5   7 70.6713 2.12179   3
   5  -1   7 70.4324 2.94941   7
   1   4   7 73.0285 2.81214  10
  -3   5  -7 63.6908 2.39592   8
   3  -5  -7 66.4563 3.57324  17
  -5   2  -7 61.5148 1.97966   3
   2   3  -7 63.8795 2.09391   9
   2   3  -7 63.0153 2.12547   1
   2   3  -7 67.3318 2.61645  10
  -5   2  -7 63.9000 3.03139   6
  -3   5  -7 63.1684 3.00444   6
   5  -2  -7 64.5277 2.20725   1
   2   3  -7 65.2621 2.02575   2
  -3   5  -7 64.5829 2.73704  11
  -3   5   7 63.1712 2.02021   1
  -5   2   7 63.0658 1.99777   3
   2   3   7 61.4451 2.33288   8
   3  -5   7 67.1729 3.81566  17
  -3   5   7 64.4817 1.96716   3
   3  -5   7 63.5225 2.39028   5
   2   3   7 65.6418 2.28977  15
   5  -2   7 64.4553 2.40512   5
   2   3   7 64.2552 2.58427  10
  -3   5   7 67.7519 2.70387  16
  -5   2   7 65.4855 2.09050   9
   5  -2   7 63.1009 2.17581   1
  -3   5   7 63.8036 2.60814  11
   5  -2   7 62.0809 2.70329   7
  -5   2   7 65.8820 2.12858   1
   5  -2   7 61.7811 2.12567   9
  -5   3  -7 53.6574 1.88982   1
   2  -5  -7 49.8984 2.93267  17
  -5   3  -7 50.3761 1.63698   3
  -5   3  -7 49.2654 2.48624   6
  -2   5  -7 49.9160 1.96154   8
   3   2  -7 50.6709 1.76444   1
  -2   5  -7 51.0802 2.29542  11
   3   2  -7 50.0964 1.66960   2
   3   2  -7 51.7213 1.74245   9
   3   2  -7 56.2420 2.24819  10
   5  -3  -7 51.4941 1.86614   9
   5  -3  -7 51.5114 1.89309   1
  -2   5  -7 49.8568 2.49544   6
  -2   5   7 49.4848 2.15087  10
  -5   3   7 51.7199 1.73759   1
   3   2   7 52.6850 1.64569   9
   5  -3   7 53.1366 2.02049   5
   5  -3   7 52.2045 2.28607   7
  -5   3   7 49.8295 1.70269   9
  -2   5   7 52.8058 2.19977  11
  -5   3   7 50.9978 1.65614   3
   3   2   7 52.1649 1.67521   1
   3   2   7 51.8735 2.20774  10
   3   2   7 51.7522 1.94126  15
   5  -3   7 52.2821 1.84363   1
  -2   5   7 49.4656 2.03204   8
  -5   3   7 53.0190 2.53526   6
   3   2   7 52.8091 2.37299   7
  -5   3   7 50.4170 2.17593  11
  -2   5   7 52.3516 2.26844  16
   5  -3   7 51.0246 1.80727   9
   2  -5   7 51.3696 3.19515  17
  -1   5  -7 42.3503 1.58432   1
  -5   4  -7 43.9176 2.23400   6
  -5   4  -7 44.8113 1.46441   3
   4   1  -7 43.3984 1.50914   2
   4   1  -7 43.1596 1.59622   1
   4   1  -7 45.8138 1.97433   7
   4   1  -7 43.4249 1.57169   9
  -1   5  -7 44.9514 1.79277   8
   1  -5  -7 43.2801 2.82288  17
  -5   4  -7 47.0168 1.64840   1
  -1   5  -7 43.8876 1.89342  10
  -1   5  -7 44.7381 2.26614   6
   5  -4  -7 44.1717 2.79895  17
  -1   5   7 43.5424 2.00592  11
  -5   4   7 45.1766 1.53078   9
  -1   5   7 45.8533 1.89924   8
   1  -5   7 46.3199 3.06368  17
  -5   4   7 44.5101 1.55137   1
   5  -4   7 48.7755 1.73832   1
  -4  -1   7 43.8915 1.53815   3
   4   1   7 43.2137 1.51876   9
   4   1   7 45.0434 1.75966  15
   4   1   7 46.6078 2.09250   7
   5  -4   7 49.8554 1.71260   9
  -5   4   7 42.4833 1.46448   3
  -5   4   7 44.6428 1.94093  11
  -1   5   7 46.3780 1.97065  10
   5  -4   7 44.6107 1.81710   5
   4   1   7 44.2943 1.54774   1
   0   5  -7 12.4624 0.97981   8
   5  -5  -7 13.0678 1.75228  17
  -5   5  -7 11.8754 1.30513  11
   5   0  -7 10.9598 0.69445   1
   5   0  -7 13.4438 0.86241   7
   5   0  -7 11.2365 0.69558   9
   0   5  -7 12.3187 0.95644  10
   5   0  -7 10.5692 0.65489   2
  -5   5  -7 11.2285 0.97182   6
  -5   5  -7 11.2399 0.64468   3
   0   5  -7 10.3209 0.64894   9
   0   5  -7 10.7399 0.65788   1
  -5   5  -7 10.6596 0.71928   1
   5   0   7 11.4624 0.65141   9
   0   5   7 10.4962 1.12680   8
   5   0   7 11.2962 0.64778   1
   0   5   7 12.0727 0.89052  10
  -5   5   7 11.1762 0.77114  11
  -5   0   7 12.5658 0.70526   3
  -5   5   7 12.1425 0.61988   3
   5  -5   7 14.4129 1.16210   9
   5  -5   7 12.3789 0.79464   5
   5  -5   7 11.2902 2.52922  17
   5  -5   7 12.5426 1.16553   1
  -5   5   7 10.9204 0.57546   9
  -5   5   7 11.5474 0.60101   1
   5   0   7 11.6954 0.82188  15
  -6   1  -7 80.8831 3.66971   6
   6  -1  -7 83.6648 2.62924   9
  -5   6  -7 82.4182 3.65308   6
   6  -1  -7 83.5349 2.67557   1
   1   5  -7 85.9919 3.14756  10
   1   5  -7 80.4621 2.50996   9
   5  -6  -7 82.0795 2.78828   5
   6  -1  -7 82.3193 3.21155   7
   1   5  -7 79.8752 2.55253   1
   1   5   7 79.7279 3.06372  10
  -5   6   7 82.2923 3.17100  11
   6  -1   7 75.0674 3.21447   7
   5  -6   7 77.7824 2.80440   5
  -5   6   7 80.5327 2.35169   3
  -5   6   7 87.0083 2.53944   1
   6  -1   7 82.2268 2.55217   9
  -6   1   7 82.1909 2.37409   3
   6  -1   7 83.7775 2.59945   1
   6  -2  -7 31.7798 1.29025   9
   6  -2  -7 30.6273 1.36648   5
   4  -6  -7 32.4073 1.36714   5
  -4   6  -7 34.1579 1.79720   6
   2   4  -7 34.9718 1.75350  10
  -6   2  -7 32.8037 1.79005   6
   2   4  -7 31.7746 1.18107   9
  -4   6  -7 31.2170 1.59236  11
   2   4  -7 32.6513 1.17226   2
   6  -2  -7 30.9191 1.49205   7
   6  -2  -7 32.5450 1.31034   1
   2   4  -7 31.8679 1.20153   1
  -4   6   7 31.3867 1.46723  11
   6  -2   7 30.5776 1.54119   7
   6  -2   7 30.8455 1.24932   1
   6  -2   7 32.1434 1.23815   9
   2   4   7 29.1624 1.49750  10
  -4   6   7 32.8502 1.14048   1
   4  -6   7 30.5399 1.36365   5
  -6   2   7 31.5637 1.12237   3
   2   4   7 33.2413 1.34212  15
  -6   2   7 32.5358 1.78343   6
  -3   6  -7 67.1042 3.21268   6
  -6   3  -7 68.8613 3.23434   6
   3   3  -7 74.6989 2.92162  10
   6  -3  -7 70.2966 2.44957   1
   6  -3  -7 70.2037 2.81733   7
   6  -3  -7 73.4191 2.41679   9
  -6   3  -7 71.2956 2.10443   3
   3   3  -7 68.8232 2.23456   9
   3   3  -7 68.7897 2.27623   1
   3   3  -7 69.3966 2.18112   2
  -6   3   7 70.3422 2.26827   1
   6  -3   7 66.7281 2.27904   9
   3   3   7 70.0984 2.75922  10
  -3   6   7 70.7290 2.70489  10
  -3   6   7 66.8150 2.78907  11
   3   3   7 69.6739 2.40466  15
   6  -3   7 67.4050 2.32366   1
   6  -3   7 69.5794 2.50832   5
  -6   3   7 68.9901 2.08294   3
  -6   3   7 70.3795 2.22515   9
   6  -3   7 68.8631 2.85123   7
  -2   6  -7 74.6964 2.83117  10
   4   2  -7 71.6850 2.29742   2
   6  -4  -7 67.9264 2.91066   7
  -2   6  -7 73.9430 3.37593   6
  -6   4  -7 85.5678 2.74582   1
  -6   4  -7 75.1138 2.18512   3
   4   2  -7 73.4869 2.40354   1
  -6   4  -7 72.1436 3.34905   6
   4   2  -7 74.7909 2.36880   9
  -2   6  -7 73.6500 2.41604   1
   4   2   7 75.4739 2.57019  15
   6  -4   7 74.8788 2.52367   1
  -6   4   7 75.9821 2.40329   1
  -2   6   7 73.5303 3.18592  16
  -6   4   7 72.3493 2.20377   3
  -2   6   7 76.2937 3.03149  11
  -6   4   7 76.4773 2.94947  11
  -6   4   7 78.0005 2.36858   9
  -2   6   7 70.4516 2.85984  10
   6  -4   7 74.8774 2.48335   9
   6  -4   7 76.2195 3.05244   7
  -4  -2   7 75.5240 2.26809   3
   4   2   7 73.1314 3.06467   7
   5   1  -7 37.6416 1.43466  15
  -1   6  -7 39.1121 1.70293  10
   5   1  -7 39.9626 1.75133   7
  -1   6  -7 40.2122 1.36928   9
   5   1  -7 39.5998 1.43026   1
  -1   6  -7 38.5781 1.38119   1
   5   1  -7 39.8755 1.40616   9
   6  -5  -7 38.3132 1.50401   5
  -6   5  -7 40.2607 1.29186   3
  -6   5  -7 40.1555 1.99555   6
   5   1   7 39.4848 1.33237   1
   5   1   7 41.0812 1.78526   7
   6  -5   7 37.7571 1.53989   5
  -1   6   7 39.1658 1.68729  10
  -1   6   7 37.0640 2.03613  16
  -6   5   7 38.8380 1.65653  11
  -5  -1   7 39.9266 1.29642   3
   6  -5   7 37.1657 1.67925   9
   5   1   7 38.6099 1.31086   9
   5   1   7 37.9998 1.49099  15
  -6   5   7 39.1543 1.33130   9
  -6   5   7 39.3498 1.35161   1
   6  -5   7 37.0000 1.69168   1
  -6   5   7 37.6587 1.25164   3
   6  -6  -7 340.649 10.6268   5
   0   6  -7 326.150 9.73085   1
   0   6  -7 339.975 11.3446  10
   6   0  -7 349.476 12.1245   7
   6   0  -7 349.125 9.98137  15
   6   0  -7 348.240 9.85939   1
  -6   0  -7 347.025 13.5517   6
   6   0  -7 337.454 9.67898   9
   0   6  -7 329.121 9.56555   9
  -6   6  -7 338.560 13.4988   6
   6   0   7 336.390 9.49603   9
   6  -6   7 317.562 10.5314   5
  -6   6   7 339.016 8.86287   3
   6   0   7 334.982 9.66128   1
   6   0   7 337.603 12.0545   7
   0   6   7 332.747 11.2400  10
  -6   0   7 339.191 8.86313   3
  -6   6   7 350.338 9.69388   1
  -6   6   7 342.541 12.0532  11
   2   5  -7 21.7509 0.88636  15
   7  -2  -7 20.7491 0.98271   7
  -5   7  -7 19.5774 1.27840   6
   7  -2  -7 21.6911 1.01562   9
  -5   7  -7 21.5643 1.03094  10
  -5   7  -7 22.1903 0.92535   1
  -7   2  -7 21.6747 1.21377   6
   7  -2  -7 21.6451 1.03553   1
  -5   7   7 21.0103 1.05136  10
  -5   7   7 22.2989 1.01486  11
   7  -2   7 21.0994 0.88478   9
  -7   2   7 21.7467 0.73473   3
   2   5   7 21.6766 1.07164  10
   7  -2   7 21.0559 0.89575   1
   7  -2   7 21.1456 1.04010   7
   7  -3  -7 7.67371 1.05550   1
   7  -3  -7 6.80761 1.04516   9
  -4   7  -7 8.62353 0.66766  10
  -4   7  -7 8.45787 0.84832   6
   7  -3  -7 7.15391 0.55668   7
  -7   3  -7 8.91914 0.77971   6
   3   4  -7 8.41126 0.57704   9
   3   4  -7 7.20650 0.50380  15
  -4   7  -7 8.63516 0.58322   1
   3   4  -7 7.78971 0.58258   1
  -7   3   7 8.62373 0.42793   3
   7  -3   7 8.55015 0.62234   9
  -4   7   7 8.85219 0.67629  10
  -4   7   7 7.46421 0.58387  11
  -3  -4   7 7.97546 0.48003   3
   3   4   7 6.44531 0.67033  10
   7  -3   7 8.60272 0.65508   7
   7  -3   7 8.25051 0.61425   1
  -7   4  -7 46.0503 2.19572   6
   4   3  -7 47.1431 1.52375   9
   4   3  -7 46.6871 1.60183  15
   7  -4  -7 47.8905 1.89932   7
   7  -4  -7 49.6516 1.68982   5
  -3   7  -7 47.0607 1.57803   1
   4   3  -7 47.2319 1.55257   1
  -3   7  -7 46.7017 1.55182   9
  -3   7  -7 47.5431 1.85637  10
  -4  -3   7 47.4004 1.41344   3
   7  -4   7 45.6077 1.64403   9
  -7   4   7 45.2605 1.37894   3
   7  -4   7 45.9027 1.68066   5
   4   3   7 46.9134 1.62522  15
  -7   4   7 47.2343 1.63391   1
  -7   4   7 46.6762 1.60380   9
   7  -4   7 45.4388 1.93809   7
   7  -4   7 46.9511 1.67882   1
  -3   7   7 48.1834 1.93102  11
  -3   7   7 44.3024 1.81751  10
   5   2  -7 7.91943 0.55441   1
  -2   7  -7 7.74871 0.90018  10
   7  -5  -7 6.92216 0.47956   5
   5   2  -7 7.50126 0.55161   9
  -7   5  -7 8.10077 0.78446   6
   5   2  -7 7.97037 0.49073  15
  -2   7   7 6.88372 0.62344  10
   7  -5   7 8.36867 0.53637   5
   2  -7   7 6.42579 0.72582  13
  -5  -2   7 8.05338 0.47838   3
  -7   5   7 8.28101 0.60854   1
  -7   5   7 8.32931 0.41520   3
  -1   1  -8 340.216 11.8565   4
   1   0  -8 358.233 11.9933   4
  -1   0  -8 349.898 11.8341   4
  -1   0  -8 356.994 11.7893   4
   1  -1  -8 343.785 11.8572   4
   1   0  -8 349.784 11.9219   4
   0   1  -8 339.850 12.0124   4
   0   1  -8 352.291 11.8972   4
   0  -1  -8 343.822 11.6894   4
  -1   1  -8 358.184 11.9689   4
   1  -1  -8 345.443 11.8608   4
   0  -1   8 353.893 12.1076   4
  -1   0   8 347.573 12.1402   4
   0  -1   8 347.876 12.1883   4
   1   0   8 359.403 11.9568  16
  -1   1   8 370.906 12.0882   4
   0   1   8 370.180 11.8989   4
   1  -1   8 338.966 12.0531   4
   1  -1   8 352.835 12.1420   4
   1  -1   8 342.509 17.1375  17
  -1   1   8 355.824 11.9996  16
   0   1   8 372.093 10.6561   8
   1   0   8 349.840 12.0153   4
   1  -2  -8 455.832 14.7004   4
   1   1  -8 439.323 12.4307   1
   1   1  -8 440.807 14.8857   4
  -2   1  -8 432.890 14.8057   4
   1   1  -8 448.635 12.2217   9
  -1   2  -8 427.471 14.8327   4
  -1   2  -8 400.929 17.0144   6
  -2   1   8 435.031 12.5173   1
  -1  -1   8 443.091 12.3653   9
   1  -2   8 443.976 15.0210   4
  -2   1   8 431.592 12.3011   9
  -1   2   8 446.889 13.2566   8
   1  -2   8 423.082 12.3632   9
  -2   1   8 435.304 15.0819   4
  -1   2   8 444.693 12.4647   1
  -1   2   8 446.650 12.2502   9
  -1   2   8 459.538 14.8776   4
   1   1   8 456.395 13.1863   8
   2  -1   8 435.537 12.3287   9
   1   1   8 441.541 20.1736  14
   1  -2   8 443.228 19.8646  14
   1  -2   8 429.618 12.5802   1
   2  -1   8 447.158 12.5492   1
   1  -2   8 444.429 21.2907  17
  -1   2   8 425.718 13.0682  12
  -1  -1   8 443.774 15.0920   4
   2  -1   8 428.764 15.0541   4
  -1  -1   8 439.998 12.5792   1
   2   0  -8 63.2826 1.98283   1
   2   0  -8 64.8801 1.95491   9
   0   2  -8 65.3370 1.98853   1
   0   2  -8 61.9854 2.45104   4
   0   2  -8 60.0714 2.72313   6
   2   0  -8 64.5935 2.55252   4
  -2   2  -8 57.7567 2.44258   4
  -2   2  -8 66.0106 1.96628   8
  -2   0  -8 62.8496 2.34858   4
  -2   2  -8 61.9487 2.71877   6
   2   0   8 70.6583 1.90123   9
   0  -2   8 57.9465 2.45425   4
  -2   2   8 60.7883 2.00469  12
  -2   2   8 62.7265 1.88967   1
   2   0   8 70.8434 1.93349   1
   0   2   8 63.8144 2.03922   8
   0  -2   8 61.2976 2.00833   9
   2  -2   8 62.8069 1.94178   9
  -2   0   8 59.6165 1.93573   1
   0  -2   8 60.6191 2.04103   1
  -2   2   8 63.0596 1.85837   9
  -2   0   8 59.7963 1.90511   9
   2  -2   8 61.6126 1.97131   1
   0  -2   8 62.3155 3.26770  17
  -2   0   8 61.2993 2.56779   4
   2   0   8 64.4337 2.38447  10
  -2   2   8 63.3549 2.46536   4
   0   2   8 61.0748 2.05591  12
   2   0   8 62.6854 2.39799   4
   2  -2   8 64.6328 3.28087  17
  -2   2   8 64.2359 2.32516  16
  -2   3  -8 212.634 6.39665   8
   1   2  -8 208.400 7.47996   4
   3  -1  -8 205.015 5.82867   2
   1   2  -8 212.216 5.83173   2
  -1  -2  -8 221.194 10.1470  17
   1   2  -8 205.874 9.79959  14
   1   2  -8 208.131 6.12572   1
  -2   3  -8 210.740 7.48914   4
   3  -1  -8 214.227 6.14875   1
  -3   1  -8 209.500 7.44185   4
   3  -1  -8 207.784 6.03463   9
   1   2  -8 205.475 8.41457   6
   1   2  -8 209.127 6.02188   9
  -2   3  -8 209.235 6.11575   1
  -2   3  -8 202.459 8.39528   6
   1   2   8 214.162 7.00079  10
  -3   1   8 201.452 7.52118   4
   2  -3   8 204.189 5.94377   9
   2  -3   8 199.838 6.04007   1
  -2   3   8 210.690 7.15101  16
  -2   3   8 183.521 5.89476   1
   1   2   8 210.874 10.0313  14
  -1  -2   8 207.248 7.40358   4
  -2   3   8 215.580 6.22225  12
   3  -1   8 209.529 6.00086   1
  -2   3   8 182.592 5.79207   9
  -2   3   8 206.272 7.49222  11
   1   2   8 207.947 6.27220  12
   3  -1   8 210.103 5.89535   9
  -3   1   8 199.726 5.55837   3
  -3   1   8 204.631 5.86434   9
  -2   3   8 220.204 7.25548   4
   1   2   8 211.519 6.30623   8
  -3   1   8 196.232 5.95970   1
   2  -3   8 214.815 10.2112  17
   3  -2  -8 145.381 4.39355   9
   3  -2  -8 148.085 4.47984   1
  -3   2  -8 145.054 5.45853   4
  -1   3  -8 151.063 4.24974   2
   2   1  -8 149.975 5.53632   4
  -1   3  -8 143.653 5.59655  11
  -3   2  -8 149.509 4.43652   1
  -3   2  -8 146.226 6.09602   6
  -1   3  -8 146.725 5.42292   4
   2   1  -8 154.131 4.35616   9
   2   1  -8 148.664 4.20002   2
   2   1  -8 151.227 4.42814   1
  -1   3  -8 157.583 6.11993   6
   3  -2   8 154.281 4.40883   9
   2   1   8 157.342 5.19701   4
   3  -2   8 154.115 4.48540   1
   2   1   8 153.298 5.23309  10
  -2  -1   8 145.585 5.64392   4
   2   1   8 157.373 7.56423  14
  -2  -1   8 148.399 4.39600   9
  -3   2   8 153.577 4.41884   1
  -1   3   8 147.921 4.25564   9
   2   1   8 157.049 4.31952   9
   3  -2   8 149.226 7.51373  17
   1  -3   8 150.307 7.57352  17
  -1   3   8 155.961 4.75213   8
  -1   3   8 147.969 4.32938   1
  -2  -1   8 146.609 4.46760   1
   2   1   8 147.135 5.18494   4
   1  -3   8 144.182 4.45887   9
  -1   3   8 147.911 4.61722  12
   2   1   8 154.387 4.39023   1
  -3   2   8 150.951 5.63041   4
  -3   2   8 151.582 4.34179   9
   1  -3   8 146.413 4.53978   1
  -3   2   8 149.588 4.15328   3
   1  -3   8 150.183 5.52426   4
   3   0  -8 87.0122 2.53983   2
   0  -3  -8 88.3653 4.33272  17
   0   3  -8 86.0437 3.38357   4
   0   3  -8 88.0266 2.55103   2
   3   0  -8 86.4524 2.64292   9
   3   0  -8 84.8159 3.57889   4
   3   0  -8 86.9153 2.69598   1
   0   3  -8 90.4271 3.16395  10
  -3   3  -8 87.6112 3.71067   6
   0   3  -8 82.7131 2.67818   1
  -3   3  -8 81.7253 2.48754   3
   0   3  -8 83.3919 3.70271   6
   3  -3   8 86.6690 4.47727  17
  -3   3   8 84.7515 2.51477   9
   3   0   8 83.7688 3.12666  10
   0   3   8 80.6034 2.70998  12
  -3   0   8 78.2323 2.60764   1
  -3   3   8 85.4283 2.55932   1
   3   0   8 82.9475 2.81142  15
   0   3   8 84.6415 3.11225  10
  -3   3   8 89.0445 3.48200   4
   3   0   8 88.2602 3.40327   7
   0  -3   8 82.8114 3.42307   4
  -3   3   8 84.4186 2.45434   3
  -3   0   8 81.9615 3.64205   4
   3  -3   8 88.1258 2.67823   1
   0   3   8 80.4993 2.77870   8
   3  -3   8 86.9495 2.63248   9
   3   0   8 85.8273 2.60297   1
   0  -3   8 86.8426 4.45300  17
  -3   0   8 80.2166 2.56433   9
   3   0   8 87.0644 2.55810   9
  -3   3   8 85.4052 3.28621  11
   3  -3   8 91.6693 2.98985   5
   4  -1  -8 488.248 13.8480   9
  -3   4  -8 478.036 17.1141   4
   1   3  -8 511.069 16.2315  10
   4  -1  -8 478.874 14.0844   1
   1   3  -8 493.516 16.9941   4
  -3   4  -8 492.100 12.8647   3
  -3   4  -8 474.955 14.0569   1
   4  -1  -8 472.772 17.3230   4
   1   3  -8 483.525 13.8230   9
   1   3  -8 493.119 13.3878   2
   4  -1  -8 491.268 13.4097   2
   1   3  -8 486.072 14.0659   1
   3  -4  -8 513.685 23.7449  17
  -3   4  -8 469.001 19.2977   6
  -3   4  -8 500.097 14.8273   8
  -3   4  -8 502.916 17.5784  11
   3  -4   8 502.489 15.4400   5
   1   3   8 495.400 16.4275  10
   3  -4   8 465.203 13.9992   9
   3  -4   8 459.674 14.2396   1
  -4   1   8 479.806 14.1515   1
   1   3   8 507.028 14.5505  15
  -3   4   8 478.237 12.9512   3
  -4   1   8 478.805 13.0152   3
  -4   1   8 484.362 13.9138   9
   4  -1   8 482.160 14.1910   1
   4  -1   8 489.790 14.5435  15
   1   3   8 491.474 15.0036   8
  -3   4   8 496.517 13.8471   9
   1   3   8 495.358 14.7437  12
   3  -4   8 514.744 24.1861  17
  -3   4   8 539.619 16.8984  16
  -3   4   8 510.271 17.6671  11
  -3   4   8 500.535 14.0898   1
   4  -1   8 487.160 13.9463   9
  -3   4   8 514.065 17.1850   4
   4  -1   8 505.885 17.6585   7
   2   2  -8 219.366 6.37889   1
  -2   4  -8 216.892 8.00635  11
  -2   4  -8 221.139 6.71631   8
   4  -2  -8 226.822 10.6102  17
  -4   2  -8 218.265 8.81282   6
   4  -2  -8 218.848 6.41670   1
   4  -2  -8 213.459 6.07507   2
  -2   4  -8 209.755 8.76824   6
  -2   4  -8 213.843 7.91441   4
   2  -4  -8 219.850 10.6652  17
  -2   4  -8 222.812 6.09829   2
  -4   2  -8 210.941 8.06404   4
   2   2  -8 225.061 6.06622   2
   2   2  -8 216.805 6.26742   9
  -4   2  -8 206.448 5.83990   3
   4  -2  -8 211.787 6.29562   9
   2   2  -8 223.329 7.41369  10
   2   2  -8 215.557 7.94264   4
   2   2  -8 200.519 10.4977  14
   2  -4   8 227.036 10.8233  17
  -2   4   8 221.756 7.85619  11
  -2   4   8 224.707 7.60153  16
  -2   4   8 208.752 5.79479   3
   4  -2   8 226.851 6.96383   5
   2   2   8 214.869 6.60197  12
   4  -2   8 220.060 7.92868   7
   2   2   8 197.998 10.7503  14
   2   2   8 219.369 6.19669   1
  -4   2   8 213.974 5.83896   3
   2  -4   8 217.239 6.95338   5
  -2   4   8 214.236 6.19754   1
   4  -2   8 202.416 6.23062   9
  -4   2   8 209.248 8.13847   4
  -4   2   8 210.380 6.17922   9
  -2  -2   8 209.007 8.11604   4
  -2   4   8 214.787 6.09279   9
   4  -2   8 207.631 6.34650   1
  -2   4   8 220.371 7.54564   4
  -2   4   8 216.195 6.78021   8
   2   2   8 216.777 7.97658   7
   2   2   8 221.961 6.09355   9
   2   2   8 219.981 6.56958  15
   2   2   8 216.615 7.39138  10
  -4   2   8 205.881 6.28096   1
   2   2   8 217.230 6.65318   8
   3   1  -8 58.3510 1.86280   9
  -4   3  -8 62.4837 2.66500   6
  -1   4  -8 56.2871 1.96066   8
   4  -3  -8 47.0928 2.95148  17
  -1   4  -8 49.7367 2.40054  11
  -1   4  -8 46.0874 2.52249   4
  -1   4  -8 64.5325 2.68124   6
  -1   4  -8 51.1793 1.77698   2
  -4   3  -8 56.4173 2.94581   4
   3   1  -8 59.2036 2.83391   4
   3   1  -8 56.4808 1.88383   1
  -4   3  -8 55.5960 1.89131   1
   3   1  -8 60.8133 1.77983   2
  -4   3  -8 58.8887 1.76279   3
  -4   3   8 49.0207 2.93200   4
  -1   4   8 62.0383 2.30417  10
  -1   4   8 55.5890 2.07160   8
  -4   3   8 54.8725 1.76013   3
   4  -3   8 58.1463 2.55309   7
   1  -4   8 48.0792 3.18996  17
   3   1   8 58.4113 1.83438   1
   4  -3   8 52.0355 3.21992  17
  -4   3   8 61.5177 2.36999  11
   3   1   8 57.4027 2.05878  15
  -1   4   8 47.2947 2.29155  11
   3   1   8 58.2086 1.80167   9
  -4   3   8 62.7436 1.82328   9
   3   1   8 61.5727 2.49824   7
  -3  -1   8 64.2025 3.48326   4
   4  -3   8 57.5164 1.93679   1
   4  -3   8 49.9645 2.11931   5
   3   1   8 49.1347 2.26282  10
   3   1   8 63.1589 2.33759   4
   4  -3   8 58.8843 1.90815   9
   3   1   8 66.7637 4.22195  14
  -4   3   8 61.2971 1.84742   1
  -4   4  -8 21.5846 2.70421   4
   0   4  -8 24.1539 1.43016   6
   0   4  -8 23.8632 0.99335   9
  -4   4  -8 22.7696 1.51384  11
  -4   4  -8 22.7176 1.39520   6
   0   4  -8 26.5434 1.29395  10
   4  -4  -8 26.5751 1.60561  17
   4   0  -8 23.6124 1.01207   1
   4   0  -8 23.3351 0.99815   9
  -4   4  -8 23.2173 0.94633   3
   0   4  -8 24.5946 1.01481   1
   0   4  -8 22.6262 2.00478   4
   0  -4  -8 25.4787 1.73478  17
   4   0  -8 23.6803 0.95184   2
   0   4  -8 24.2194 0.94872   2
   4   0  -8 20.3364 2.43575   4
  -4   0   8 25.0051 1.01930   3
   4  -4   8 25.2632 1.21611   5
  -4   4   8 25.6476 1.24513  11
   0   4   8 24.4978 1.17780   8
   4  -4   8 25.0503 1.94674  17
  -4   4   8 24.6490 0.93790   1
   4   0   8 24.7443 0.99896   1
  -4   4   8 25.9410 2.53216   4
  -4   4   8 24.7576 0.95302   3
   0   4   8 26.0798 1.04080  12
   0   4   8 24.3804 1.46821  11
   4   0   8 24.2627 0.97881   9
   4  -4   8 25.1687 1.12944   1
  -4   4   8 23.8973 0.91740   9
  -4   0   8 26.2268 1.16282   1
  -4   0   8 25.2160 1.11205   9
   0   4   8 24.3286 1.28283  10
   4  -4   8 26.3570 1.13058   9
   4   0   8 27.0924 1.40832   7
   4   0   8 24.0347 1.18696  15
  -4   5  -8 441.749 15.5218  11
   4  -5  -8 435.901 21.0219  17
  -4   5  -8 363.150 17.0141   6
   1   4  -8 432.369 12.2004   9
   1   4  -8 439.591 11.8078   2
   1   4  -8 459.790 14.3635  10
   1   4  -8 434.868 12.4130   1
   5  -1  -8 432.128 12.4700   1
   5  -1  -8 424.864 12.2501   9
  -4   5   8 434.505 12.3117   1
   5  -1   8 430.392 15.4382   7
   1   4   8 395.061 13.1935   8
  -5   1   8 430.832 11.3917   3
  -4   5   8 438.759 15.4068  11
   5  -1   8 416.610 12.2012   9
   4  -5   8 435.280 13.5070   5
   4  -5   8 438.186 21.2938  17
   1   4   8 435.847 12.7033  15
  -5   1   8 425.768 12.1912   9
  -4   5   8 429.215 11.3261   3
  -5   1   8 434.102 12.4076   1
  -4   5   8 428.481 12.0981   9
   1   4   8 447.884 14.4236  10
   5  -1   8 417.185 12.4167   1
   5  -2  -8 54.5158 1.90025   9
   5  -2  -8 55.2912 1.94415   1
  -3   5  -8 56.8153 2.42773  11
   2   3  -8 50.2824 1.81368   9
   2   3  -8 53.7489 2.32486  10
  -3   5  -8 56.8718 2.16611   8
  -5   2  -8 54.2743 2.66455   6
   2   3  -8 50.7953 1.85537   1
  -3   5  -8 53.7799 2.63979   6
   2   3  -8 60.6526 1.78132   2
   3  -5  -8 54.6596 3.10922  17
   2   3   8 52.2266 2.24418  10
   5  -2   8 50.0910 1.82254   9
  -3   5   8 54.1653 1.70389   3
   2   3   8 54.4958 2.08048   8
  -5   2   8 55.3931 1.79771   9
  -5   2   8 53.7871 1.82231   1
  -5   2   8 54.0332 2.29381  11
  -3   5   8 55.3859 1.72494   1
  -3   5   8 54.3362 2.36269  16
  -3   5   8 53.7784 2.23478  11
  -5   2   8 53.4186 2.62517   6
   3  -5   8 54.5862 3.34251  17
   5  -2   8 47.9891 1.85027   1
  -5   2   8 53.9810 1.73571   3
   2   3   8 54.4522 2.00547  15
   5  -2   8 53.6587 2.36277   7
   3  -5   8 54.0318 2.08158   5
   5  -2   8 54.9744 2.11842   5
   5  -3  -8 76.8330 2.64367   1
   3   2  -8 70.5749 2.45178   9
  -5   3  -8 78.3199 2.30472   3
   2  -5  -8 79.6282 4.19602  17
   3   2  -8 78.1282 2.38752   2
  -5   3  -8 76.9271 3.52492   6
  -2   5  -8 75.5426 3.50438   6
   3   2  -8 80.1095 3.08866  10
  -5   3  -8 80.6612 2.66133   1
  -2   5  -8 80.1357 2.75818   8
   5  -3  -8 78.8563 2.60229   9
  -2   5  -8 81.8874 3.24526  11
   3   2  -8 70.7195 2.49735   1
   3   2   8 79.1320 3.33862   7
   3   2   8 81.8740 2.47489   1
  -5   3   8 78.7161 2.41007   3
  -2   5   8 79.4802 2.92304   8
   2  -5   8 82.2786 4.62430  17
  -5   3   8 81.5138 2.52307   9
  -2   5   8 79.8688 3.09870  10
   5  -3   8 82.7351 2.67858   1
   5  -3   8 80.5834 3.29860   7
   3   2   8 81.5205 2.77780  15
  -5   3   8 82.4804 3.20166  11
   5  -3   8 83.6511 2.63785   9
  -5   3   8 82.5853 2.56773   1
   5  -3   8 78.7412 2.89768   5
  -2   5   8 79.2512 3.23944  16
   3   2   8 80.7214 2.43244   9
  -2   5   8 82.6807 3.22121  11
  -1   5  -8 261.212 9.03108  10
   4   1  -8 281.502 7.86262   1
   5  -4  -8 277.691 13.2254  17
   4   1  -8 284.500 7.72964   9
   4   1  -8 279.759 9.63166   7
  -1   5  -8 228.584 10.7229   6
   1  -5  -8 269.592 13.2566  17
  -5   4  -8 269.588 7.85555   1
  -5   4  -8 244.591 10.7382   6
   4   1  -8 264.945 7.46291   2
  -1   5  -8 271.385 7.83633   1
  -5   4  -8 275.100 7.13258   3
  -1   5  -8 246.425 8.31230   8
   1  -5   8 272.849 13.7989  17
  -1   5   8 260.793 8.63260   8
  -5   4   8 267.251 7.82296   9
  -5   4   8 277.986 9.93033  11
  -5   4   8 264.773 7.32619   3
  -4  -1   8 267.212 7.39031   3
   4   1   8 274.552 8.29204  15
  -1   5   8 280.823 9.99849  11
   4   1   8 281.492 10.0177   7
   4   1   8 277.163 7.95268   1
   5  -4   8 266.072 8.75822   5
  -5   4   8 273.937 7.96667   1
   5  -4   8 277.916 7.97887   9
   5  -4   8 280.683 8.12108   1
  -1   5   8 273.579 9.33686  10
   4   1   8 277.456 7.81680   9
   5   0  -8 114.833 3.45041   9
   5   0  -8 111.713 3.49908   1
  -5   5  -8 109.597 4.80466   6
   0   5  -8 109.957 4.04388  10
   0   5  -8 111.260 3.80067   8
  -5   5  -8 112.042 3.16725   3
   0   5  -8 110.202 3.38706   9
   5   0  -8 109.990 3.31551   2
   0   5  -8 108.558 3.44165   1
   5  -5  -8 108.981 6.03115  17
   5   0  -8 114.352 4.24830   7
  -5   5   8 108.879 3.30280   1
   5   0   8 105.986 3.28136   9
   5   0   8 107.172 3.53430  15
   5  -5   8 106.197 3.71138   5
  -5   5   8 109.329 3.24849   9
  -5   5   8 112.464 3.08744   3
   5   0   8 105.292 3.34095   1
   0   5   8 107.085 3.83429   8
   0  -5   8 104.367 3.53207  13
   5  -5   8 105.281 6.41253  17
   5  -5   8 109.524 3.57155   1
   5  -5   8 112.984 3.53374   9
   5   0   8 110.316 4.24837   7
  -5   0   8 110.975 3.14173   3
  -5   5   8 108.867 4.12269  11
   0   5   8 105.474 3.98816  10
  -6   1  -8 74.5291 3.44628   6
   6  -1  -8 80.3481 2.53805   1
   5  -6  -8 73.7774 2.61394   5
  -5   6  -8 79.1093 3.45200   6
   1   5  -8 77.2139 2.37715   9
   6  -1  -8 77.6134 3.02488   7
   6  -1  -8 77.9305 2.47947   9
   1   5  -8 76.2998 2.41471   1
   6  -1   8 74.7033 3.09089   7
   1   5   8 75.3663 2.92965  10
  -6   1   8 77.9076 2.26628   3
  -5   6   8 77.4022 3.01677  11
  -6   1   8 81.2128 3.49065   6
  -5   6   8 76.4254 2.23871   3
   5  -6   8 75.0295 2.68061   5
  -5   6   8 78.1898 2.40279   1
   6  -1   8 78.1829 2.42848   9
   6  -1   8 76.2598 2.46156   1
   6  -2  -8 106.563 3.37980   1
   6  -2  -8 109.900 3.54848   5
   6  -2  -8 110.833 4.07861   7
   2   4  -8 103.666 3.26728   1
   2   4  -8 105.716 3.11457   2
  -4   6  -8 102.842 4.58198   6
   4  -6  -8 111.321 3.55528   5
   6  -2  -8 105.852 3.31958   9
   2   4  -8 103.088 3.21126   9
  -6   2  -8 100.958 4.59074   6
  -6   2   8 108.327 3.26346   9
  -4   6   8 105.465 3.16559   1
   2   4   8 106.993 3.88424  10
  -6   2   8 99.8179 4.50497   6
   6  -2   8 105.115 3.29762   1
  -6   2   8 107.799 3.32703   1
  -6   2   8 101.678 2.98266   3
   2   4   8 104.745 3.38740  15
   4  -6   8 103.122 3.53986   5
  -4   6   8 106.965 4.02251  11
   6  -2   8 102.785 3.23474   9
   6  -2   8 100.483 4.06409   7
   3   3  -8 16.7178 0.79082   9
   6  -3  -8 18.1913 0.98192   7
  -6   3  -8 16.3411 1.18076   6
   3   3  -8 17.0633 0.77268   2
   6  -3  -8 17.7761 1.10108   1
  -3   6  -8 17.4556 1.20320   6
   3   3  -8 16.7106 0.80698   1
   6  -3  -8 17.5856 1.06740   9
   6  -3   8 18.8765 1.02026   5
  -6   3   8 17.7630 0.84351   9
   3   3   8 18.9324 0.97932  15
  -3   6   8 17.7360 1.00038  11
   6  -3   8 17.7709 0.88664   9
   6  -3   8 18.7933 0.92199   1
  -6   3   8 15.3708 0.74739   3
   3   3   8 18.6632 1.11477  10
  -3   6   8 17.4212 1.87143  16
   6  -3   8 17.9231 1.10260   7
  -3   6   8 18.0766 1.04935  10
  -6   3   8 17.8237 0.86268   1
   4   2  -8 17.6818 0.83012   9
  -2   6  -8 18.8841 1.25550   6
  -2   6  -8 17.7447 0.85454   1
  -6   4  -8 19.8645 1.24904   6
  -2   6  -8 19.9842 1.08339  10
   4   2  -8 17.0648 0.83941   1
  -6   4  -8 19.7808 0.85121   3
   6  -4  -8 16.6146 0.99638   7
   4   2  -8 18.6403 0.81585   2
  -2   6   8 18.5591 1.04509  10
   6  -4   8 21.1577 0.98055   9
   6  -4   8 19.4833 1.22234   7
  -6   4   8 18.3147 0.74567   3
  -4  -2   8 18.5478 0.82423   3
   6  -4   8 17.0875 0.95244   5
  -2   6   8 17.7762 1.48333  16
  -6   4   8 17.1491 0.80112   1
   4   2   8 20.5560 1.25913   7
  -6   4   8 16.9019 0.77270   9
  -2   6   8 17.0165 1.03144  11
  -6   4   8 17.1821 1.03413  11
   4   2   8 14.9434 0.89686  15
  -6   5  -8 116.379 3.26589   3
   6  -5  -8 126.783 4.44189   7
   5   1  -8 116.109 3.65535  15
   6  -5  -8 115.056 3.86953   5
  -1   6  -8 114.605 3.50418   9
   5   1  -8 117.003 4.39562   7
  -1   6  -8 114.304 3.56284   1
  -6   5  -8 114.447 4.96879   6
   5   1  -8 117.786 3.61233   1
  -1   6  -8 120.066 4.19152  10
   5   1  -8 117.882 3.54923   9
  -5  -1   8 116.300 3.25885   3
  -1   6   8 116.364 4.16372  10
   5   1   8 115.804 4.41526   7
   5   1   8 116.640 3.69150  15
   6  -5   8 116.635 3.88840   5
  -6   5   8 120.106 4.32244  11
   6  -5   8 114.222 3.66154   9
  -6   5   8 115.331 3.43594   9
   6  -5   8 115.464 3.72020   1
  -6   5   8 113.491 3.21537   3
   5   1   8 113.610 3.37836   9
  -1   6   8 109.372 4.46196  16
   5   1   8 114.949 3.43899   1
  -6   5   8 117.098 3.49502   1
   0   6  -8 17.1473 0.74460   9
   6   0  -8 17.4057 0.81249   1
  -6   0  -8 18.1210 1.11548   6
   6   0  -8 17.4367 0.90651   7
   0   6  -8 16.6690 0.74532   1
   6   0  -8 17.8106 0.80601   9
  -6   6  -8 16.5757 1.10138   6
   6   0  -8 17.4102 1.04344  15
   6  -6  -8 17.1091 0.77454   5
   6   0   8 16.3249 0.93529   7
  -6   6   8 16.6876 0.87580  11
   6  -6   8 16.4390 0.80004   5
  -6   0   8 17.0410 0.67062   3
   6   0   8 16.5022 0.77655   1
   6   0   8 16.4552 0.77548   9
  -6   6   8 17.2771 0.71311   1
  -6   6   8 16.8176 0.65089   3
   0   6   8 17.2498 0.92731  10
  -5   7  -8 43.4071 2.12820   6
   2   5  -8 46.8165 1.52094  15
  -5   7  -8 45.7057 1.77500  10
   7  -2  -8 47.4505 1.82526   7
  -5   7  -8 44.7438 1.56842   1
  -7   2   8 43.7078 1.31641   3
  -5   7   8 44.8890 1.77956  10
   7  -2   8 44.1702 1.83582   7
  -5   7   8 46.4034 1.81594  11
   7  -2   8 43.4775 1.48561   9
   7  -2   8 43.9447 1.52017   1
   2   5   8 47.0812 1.79614  10
  -4   7  -8 49.3683 2.32460   6
   7  -3  -8 52.6250 2.01884   7
  -4   7  -8 50.4725 1.94448  10
   3   4  -8 49.6057 1.62286   1
  -4   7  -8 50.4647 1.69044   1
   3   4  -8 51.1691 1.60052   9
   3   4  -8 50.2522 1.67500  15
  -7   3  -8 48.7672 2.30457   6
  -3  -4   8 50.9737 1.50873   3
   7  -3   8 50.2307 2.04685   7
  -7   3   8 49.5365 1.47432   3
   3   4   8 46.9451 1.96751  10
   7  -3   8 49.7023 1.70343   1
  -4   7   8 51.8898 2.03759  11
   7  -3   8 49.6936 1.67807   9
  -4   7   8 51.9135 1.96037  10
   4   3  -8 14.7831 0.70567   1
   4   3  -8 15.7928 0.69713   9
   7  -4  -8 14.7758 0.71020   5
  -7   4  -8 15.6682 0.99345   6
  -3   7  -8 15.3565 0.71925   9
   4   3  -8 15.2025 0.67944  15
  -3   7  -8 15.0415 0.90945  10
   7  -4  -8 14.3433 0.79004   7
  -3   7  -8 14.1663 0.72091   1
  -7   4   8 15.5642 0.81935   9
  -4  -3   8 16.1613 0.65224   3
  -3   7   8 14.8513 0.85696  11
   7  -4   8 15.6544 0.80461   5
   7  -4   8 16.1330 1.01896   7
   7  -4   8 16.1035 0.88924   1
   7  -4   8 15.8180 0.86419   9
  -7   4   8 15.9977 0.60548   3
  -3   7   8 15.8767 0.88877  10
  -7   4   8 14.9882 0.82627   1
   5   2  -8 19.8111 0.81645   9
   7  -5  -8 18.9232 0.82192   5
   5   2  -8 19.7482 0.79847  15
   5   2  -8 19.7223 0.83647   1
  -7   5  -8 20.8639 1.17693   6
   2  -7   8 18.6821 0.93332  13
  -7   5   8 19.7214 0.68239   3
  -5  -2   8 20.8269 0.72351   3
  -7   5   8 19.6391 0.85038   1
  -2   7   8 19.2282 0.96293  10
   7  -5   8 19.7898 0.85386   5
   0   0   9 0.50518 0.21937   4
   0   0   9 0.15101 0.13827   4
   0   1  -9 1265.64 43.4523   4
   1  -1  -9 1321.94 43.4315   4
   0  -1  -9 1385.79 43.2671   4
   0   1  -9 1363.90 43.6312   4
  -1   0  -9 1250.48 43.3957   4
  -1   1  -9 1234.80 43.4089   4
   1   0  -9 1324.24 43.5117   4
   1  -1  -9 1259.52 43.4173   4
   0  -1  -9 1231.62 43.2444   4
  -1   0  -9 1304.27 43.3574   4
   0  -1   9 1284.31 43.0191   4
   0   1   9 1313.07 42.8186   4
   1  -1   9 1233.26 42.9724   4
   1  -1   9 1237.23 35.5563   9
  -1   1   9 1291.98 43.0322  16
   1  -1   9 1287.00 43.0656   4
  -1   0   9 1301.13 43.0639   4
  -1   0   9 1267.77 35.5518   9
   1   0   9 1274.66 42.9244   4
   0   1   9 1373.54 38.2359   8
   1   0   9 1231.70 57.5835  14
  -1   0   9 1280.19 36.1757   1
   0  -1   9 1267.31 43.1136   4
   1  -1   9 1239.43 36.1797   1
   1   0   9 1295.85 42.8326  16
  -1   1   9 1314.41 42.9890   4
   1  -2  -9 27.3613 1.13603   4
  -1   2  -9 26.3522 1.24035   4
   1   1  -9 27.8430 0.99041   9
  -2   1  -9 28.6432 1.23883   4
   1   1  -9 27.8417 1.00914   1
   1   1  -9 26.4893 1.29808   4
  -1   2  -9 26.8427 1.36629   6
   1  -2   9 27.3757 1.00465   9
  -1   2   9 29.8269 1.14916   4
  -1  -1   9 28.0851 1.00997   9
  -1  -1   9 27.3106 1.35392   4
  -2   1   9 28.4393 1.37181   4
  -1   2   9 28.0035 0.86621   9
   1  -2   9 27.3357 1.61362  17
   1  -2   9 27.8751 1.28359   4
   2  -1   9 28.7297 1.45237   4
  -1  -1   9 27.5640 1.01994   1
   2  -1   9 28.0255 0.96337   1
   1   1   9 27.6976 1.78853  14
  -1   2   9 28.6668 1.17098  16
   2  -1   9 28.0179 0.94829   9
   1  -2   9 27.3544 1.02228   1
  -1   2   9 26.9357 1.01594  12
  -1   2   9 28.1245 1.01694   8
  -1   2   9 27.9804 0.88099   1
   0   2  -9 530.228 21.1596   6
  -2   2  -9 571.489 16.1643   8
  -2   2  -9 511.849 18.4344   4
   2   0  -9 556.211 18.5592   4
   0   2  -9 543.027 14.8056   2
  -2   2  -9 518.531 21.1498   6
   2   0  -9 552.673 15.4419   1
  -2   0  -9 553.487 18.3125   4
   0   2  -9 552.060 15.4495   1
   2   0  -9 551.113 15.1768   9
  -2   2  -9 513.848 15.4208   1
  -2   2   9 558.576 15.5160   9
  -2   2   9 588.539 18.9921   4
  -2   2   9 541.817 16.4770  12
   2   0   9 573.629 15.8175   1
   0  -2   9 554.882 18.9911   4
   2   0   9 557.966 15.5397   9
   2  -2   9 538.192 15.5921   9
   0  -2   9 550.193 15.6228   9
   2   0   9 562.704 18.3212  10
   0   2   9 554.959 16.7191   8
   0  -2   9 546.566 26.8820  17
  -2   2   9 572.091 15.7903   1
   0  -2   9 554.059 15.8973   1
  -2   2   9 544.490 18.7953  16
   0   2   9 550.707 16.5323  12
   2   0   9 574.339 18.8828   4
  -2   0   9 572.822 15.5725   9
  -2   0   9 544.276 19.0879   4
   2  -2   9 548.686 15.8689   1
   0   2   9 538.262 18.2982  10
  -2   0   9 571.223 15.8435   1
   2  -2   9 551.964 26.8919  17
   1   2  -9 242.266 6.84138   9
   3  -1  -9 237.118 6.96805   1
  -2   3  -9 242.075 7.25881   8
  -2   3  -9 237.833 8.75719  11
  -2   3  -9 231.126 6.38917   3
   1   2  -9 249.244 6.62345   2
  -2   3  -9 246.158 8.50227   4
   3  -1  -9 241.648 6.85206   9
   1   2  -9 242.524 8.49547   4
  -1  -2  -9 249.131 11.5454  17
   1   2  -9 242.346 11.0799  14
  -2   3  -9 209.351 9.49509   6
   1   2  -9 246.407 6.96431   1
   3  -1  -9 232.291 6.61015   2
   1   2  -9 242.878 9.55452   6
  -3   1  -9 223.852 8.40607   4
  -2   3   9 243.726 8.32981  16
   1   2   9 245.356 11.6330  14
   3  -1   9 244.333 6.98474   1
   3  -1   9 236.435 6.85722   9
   1   2   9 242.719 7.35250   8
   2  -3   9 230.741 6.90686   9
  -3   1   9 243.179 6.83399   9
  -1  -2   9 239.550 6.91436   9
  -2   3   9 253.747 8.43256   4
  -1  -2   9 233.337 7.02504   1
   2  -3   9 249.097 11.9036  17
   1   2   9 248.499 8.13375  10
  -2   3   9 245.837 6.77272   9
  -2   3   9 244.125 8.72456  11
  -3   1   9 227.799 6.44817   3
  -3   1   9 227.977 8.68308   4
   1   2   9 233.546 7.29152  12
   2  -3   9 238.063 7.03457   1
  -2   3   9 242.783 6.88905   1
  -3   1   9 244.392 6.95186   1
  -2   3   9 236.973 7.24147  12
  -1  -2   9 236.025 8.58805   4
  -1   3  -9 236.177 6.51811   2
  -1   3  -9 245.056 9.38528   6
   2   1  -9 239.407 6.48183   2
  -3   2  -9 214.403 6.80717   1
   2   1  -9 231.062 8.37970   4
   3  -2  -9 221.466 6.85112   1
   2   1  -9 240.002 6.81925   1
   3  -2  -9 221.658 6.73038   9
  -3   2  -9 238.316 9.37620   6
   2   1  -9 243.756 6.70673   9
  -1   3  -9 235.781 8.58587  11
  -3   2  -9 232.038 8.30347   4
  -1   3  -9 237.277 8.29043   4
  -2  -1   9 229.620 8.59697   4
   2   1   9 242.058 7.23131   8
   2   1   9 238.168 8.06479  10
  -3   2   9 229.967 6.39045   3
  -3   2   9 232.937 6.87359   1
  -1   3   9 240.497 6.79127   1
   2   1   9 245.699 6.73340   9
  -3   2   9 238.748 8.58842   4
  -1   3   9 229.968 7.18670  12
   3  -2   9 260.373 11.7434  17
  -1   3   9 241.225 6.67568   9
   2   1   9 237.618 11.4721  14
   2   1   9 233.369 7.18019  15
   3  -2   9 242.291 6.83357   9
   1  -3   9 232.690 6.99170   1
   1  -3   9 229.271 6.86790   9
  -3   2   9 236.777 6.75890   9
  -2  -1   9 240.984 6.93638   1
   2   1   9 247.658 6.85384   1
   3  -2   9 237.236 6.94793   1
   1  -3   9 241.906 11.7870  17
  -2  -1   9 237.339 6.81578   9
  -1   3   9 231.020 8.63463  11
   1  -3   9 232.849 8.46608   4
  -1   3   9 241.081 7.36260   8
   3  -2   9 245.953 7.63792   5
   3   0  -9 7.71739 0.48629   2
   0   3  -9 7.50052 0.51474   2
   3   0  -9 7.27127 0.49998   9
   0   3  -9 6.90479 0.83264   4
  -3   3  -9 7.58445 0.50885   1
   3   0  -9 7.59257 0.52465   1
  -3   3  -9 7.61710 0.67076   3
   0   3  -9 8.09508 0.74074   6
   0   3  -9 7.36626 0.86818  10
   0   3  -9 7.00560 0.49105   1
   0  -3  -9 7.03683 0.61948  17
  -3   3  -9 7.39391 0.96323   4
  -3   3  -9 6.82559 0.68031   6
   3   0   9 7.56403 0.66618  10
   3  -3   9 6.63282 0.84348  17
  -3   3   9 9.63929 1.08903   4
   3  -3   9 7.17180 0.73354   5
   3   0   9 7.38155 0.87376   7
   0   3   9 6.76462 0.67537  10
  -3   3   9 7.39489 0.60104   3
   0  -3   9 5.08184 0.77483   4
   3  -3   9 7.46561 0.52583   1
   3   0   9 7.27635 0.43336   9
   0   3   9 6.61079 0.51250   8
  -3   0   9 7.40535 0.49656   9
   3   0   9 7.52550 0.44915   1
  -3   3   9 6.85838 0.36844   9
  -3   3   9 6.68809 0.65918  11
   0   3   9 6.84681 0.49948  12
   3  -3   9 7.46434 0.51506   9
  -3   3   9 6.62163 0.36972   1
   3   0   9 7.12642 0.72836  15
  -3   0   9 7.42080 0.52077   1
  -3   4  -9 22.2042 1.31546  11
   1   3  -9 22.0089 1.34051  10
   1   3  -9 23.0271 0.93781   9
   4  -1  -9 21.4897 0.94097   9
   1   3  -9 22.7117 0.95716   1
   4  -1  -9 22.1139 0.96226   1
   1   3  -9 21.8121 0.86403   2
   4  -1  -9 25.0395 2.25003   4
  -3   4  -9 23.5286 1.81742   4
   4  -1  -9 22.1761 0.88652   2
  -3   4  -9 23.6542 1.35331   6
  -3   4  -9 23.1319 0.92854   3
   3  -4  -9 20.9923 1.42981  17
   1   3  -9 22.9933 1.67010   4
  -4   1   9 22.8740 0.92029   1
  -4   1   9 22.0065 2.47142   4
   4  -1   9 21.5671 0.90480   9
   1   3   9 22.0419 1.19580  15
   4  -1   9 21.4434 1.19153  15
  -3   4   9 23.8672 1.86235   4
   1   3   9 23.0510 1.19251  10
  -3   4   9 22.3286 0.81570   1
  -4   1   9 22.3220 0.89439   9
  -3   4   9 22.6032 1.14079  11
  -4   1   9 22.5644 0.94549   3
   3  -4   9 23.1875 1.07655   1
   4  -1   9 22.1142 0.92284   1
  -1  -3   9 21.6305 1.38364  13
   3  -4   9 21.4063 1.69186  17
   4  -1   9 23.3080 1.29663   7
   1   3   9 21.7476 1.02685   8
  -3   4   9 21.4377 0.79870   9
  -3   4   9 23.3006 1.20333  16
   3  -4   9 22.5192 1.14023   5
   3  -4   9 24.4499 1.07528   9
  -3   4   9 22.3311 0.89536   3
   4  -2  -9 7.50077 0.66871   1
   4  -2  -9 7.74799 0.70733   2
   2   2  -9 7.93802 1.24257   4
  -4   2  -9 8.44419 1.34036   4
   2  -4  -9 8.37166 0.74436  17
  -2   4  -9 8.29992 0.67864   2
  -2   4  -9 7.47355 1.20423   4
   2   2  -9 8.06192 0.55069   1
   4  -2  -9 7.79675 0.64380   9
   2   2  -9 7.84648 0.49102   2
  -2   4  -9 7.76144 0.76600   6
  -4   2  -9 9.01369 0.80313   6
   2   2  -9 7.88098 0.53296   9
   4  -2  -9 8.16877 0.78287  17
   2   2   9 8.07329 0.79155  15
  -2   4   9 7.83666 0.38979   1
  -2   4   9 7.59008 0.71324  16
   4  -2   9 8.49008 0.82738   5
   2   2   9 8.59141 2.12251  14
   2   2   9 9.23921 0.65015  12
  -2   4   9 7.62375 0.64553  11
  -4   2   9 7.49433 0.46904   1
  -2  -2   9 8.53315 1.47209   4
   4  -2   9 7.53662 0.52922   1
  -4   2   9 7.33613 0.45487   9
   2   2   9 7.75980 1.08809   7
   2  -4   9 6.96297 1.01540   1
  -2   4   9 7.50108 0.37992   9
  -4   2   9 7.53025 0.59647   3
  -4   2   9 5.05968 1.21188   4
   4  -2   9 7.63736 0.51341   9
   2  -4   9 9.97479 0.94332   5
   2   2   9 8.12322 0.71901  10
   4  -2   9 6.90170 0.92511   7
  -2   4   9 6.94776 0.66878   3
   2  -4   9 7.75787 1.01281   9
   2   2   9 7.95789 0.50517   1
  -2   4   9 8.61416 0.65303   8
   2   2   9 8.10666 0.49504   9
   2  -4   9 7.70393 0.96001  17
   3   1  -9 58.6055 1.94605   1
  -1   4  -9 54.2991 2.67163   6
  -1   4  -9 59.5385 1.83587   2
  -1   4  -9 56.0973 1.94679   1
  -4   3  -9 58.6412 1.96624   1
  -1   4  -9 60.0395 2.02624   8
   3   1  -9 56.2851 1.81239   2
   3   1  -9 57.1333 1.90783   9
  -4   3  -9 58.6355 1.81570   3
   1  -4  -9 60.1707 3.09596  17
  -4   3  -9 56.8922 2.68611   6
   4  -3  -9 60.4489 3.11064  17
   3   1  -9 54.6390 2.91491   4
  -1   4  -9 58.1904 2.75740   4
  -4   3  -9 53.9082 3.06876   4
   4  -3   9 57.1067 2.59634   7
  -3  -1   9 55.2931 3.54274   4
   3   1   9 58.7738 1.82840   9
   1  -4   9 60.6850 3.35593  17
   3   1   9 58.6297 1.86025   1
  -1   4   9 58.3980 2.14247   8
   4  -3   9 55.3867 1.96459   1
   4  -3   9 62.1171 2.21095   5
   3   1   9 54.1445 4.26822  14
   3   1   9 57.6811 2.09602  15
   4  -3   9 56.8539 3.32959  17
  -4   3   9 58.0984 2.38942  11
  -4   3   9 56.8421 1.86256   1
  -1   4   9 55.9934 2.30205  10
   3   1   9 61.5746 2.37685  10
   4  -3   9 56.7327 1.93460   9
  -1   4   9 62.5835 2.39106  11
  -4   3   9 56.5023 1.83009   9
  -4   3   9 57.6681 3.13101   4
  -4   3   9 57.9576 1.80214   3
  -1   4   9 59.9237 1.96239  12
   3   1   9 58.6464 2.51697   7
   0   4  -9 46.2868 2.25844   6
  -4   4  -9 43.3037 2.20039   6
  -4   4  -9 45.1428 2.21277  11
  -4   4  -9 41.7060 3.30076   4
  -4   4  -9 44.3707 1.61031   1
   4   0  -9 44.9351 1.59711   9
   0   4  -9 43.2464 1.57055   9
   4   0  -9 42.4774 3.18240   4
   0  -4  -9 45.3336 2.65068  17
   0   4  -9 45.8497 1.48640   2
  -4   4  -9 43.2318 1.47255   3
   0   4  -9 45.7596 1.92836  10
   0   4  -9 44.4463 1.60800   1
   4   0  -9 44.7993 1.50600   2
   0   4  -9 46.7306 2.71077   4
   4   0  -9 44.3516 1.61778   1
   4  -4  -9 50.8284 2.61924  17
  -4   4   9 44.8759 1.90715  11
  -4   4   9 45.5900 1.47530   1
  -4   0   9 40.3929 4.20744   4
   0   4   9 45.7955 1.57300  12
   4   0   9 43.7071 1.52999   1
   4  -4   9 42.7929 1.61725   9
   4   0   9 45.0632 2.04041   7
  -4   0   9 43.2794 1.49814   3
   4   0   9 43.5196 1.50081   9
  -4   4   9 43.6064 1.43567   3
   0   4   9 44.7309 1.91426  10
  -4   0   9 41.8383 1.57681   9
   4   0   9 43.4911 1.72266  15
   4  -4   9 46.9213 1.79038   5
   0   4   9 44.3897 2.07637  11
   4  -4   9 45.5630 2.85130  17
   4  -4   9 42.9736 1.64138   1
  -4   4   9 44.0535 1.44497   9
   0   4   9 41.7802 1.73227   8
  -4   0   9 43.7462 1.62555   1
  -4   4   9 42.4969 3.24426   4
   5  -1  -9 26.1648 1.01690   2
   1   4  -9 26.0661 0.97420   2
   5  -1  -9 25.3381 1.07508   9
   1   4  -9 24.3272 1.03936   1
   1   4  -9 22.6039 1.43742  10
   1   4  -9 22.6793 0.99834   9
  -4   5  -9 21.4505 1.38515  11
   5  -1  -9 25.8961 1.10303   1
   1   4   9 22.9320 1.28380  10
   4  -5   9 22.7542 1.18014   5
  -4   5   9 22.5044 0.88215   9
   1   4   9 22.5236 1.35513   8
  -5   1   9 25.1898 1.13872   1
  -4   5   9 22.3274 0.89516   1
  -5   1   9 25.9056 1.10548   9
   5  -1   9 25.5734 1.38094   7
  -4   5   9 26.3008 0.95282   3
  -5   1   9 25.9507 1.00750   3
   1   4   9 26.1240 1.23824  15
  -4   5   9 20.5327 1.15776  11
   4  -5   9 19.4192 2.11972  17
   5  -1   9 24.6804 1.01587   9
   5  -1   9 24.5932 1.04395   1
  -3   5  -9 86.3121 3.51082  11
   2   3  -9 86.2033 2.75176   1
   5  -2  -9 87.5816 2.82263   1
   2   3  -9 84.0564 2.58915   2
  -5   2  -9 83.1995 3.85134   6
   3  -5  -9 81.7544 4.56042  17
   2   3  -9 86.1171 2.70799   9
  -3   5  -9 88.2309 3.85873   6
   5  -2  -9 88.1760 2.77330   9
   5  -2   9 82.3300 3.39314   7
  -3   5   9 82.5327 3.27067  11
  -5   2   9 85.0955 2.50262   3
   5  -2   9 85.9081 3.00813   5
  -3   5   9 78.2887 2.54107   1
  -5   2   9 77.6828 2.58816   9
   2   3   9 84.4587 2.85114  15
  -5   2   9 82.5375 3.29589  11
   2   3   9 82.8647 2.99278   8
  -3   5   9 87.8182 2.47063   3
  -5   2   9 78.1325 2.63300   1
  -3   5   9 85.7270 3.34041  16
   3  -5   9 84.0377 2.96883   5
   2   3   9 81.8485 3.21398  10
   3  -5   9 86.0141 4.78768  17
  -5   2   9 86.0854 3.76104   6
   5  -2   9 84.4392 2.72042   1
   5  -2   9 85.3875 2.68081   9
   3   2  -9 135.951 4.08840   1
  -5   3  -9 134.696 3.71289   3
   3   2  -9 132.154 4.00841   9
   2  -5  -9 136.374 6.82086  17
   5  -3  -9 132.278 4.11853   9
  -2   5  -9 131.086 4.37512   8
   3   2  -9 131.737 3.86200   2
  -2   5  -9 128.095 5.63368   6
  -5   3  -9 132.814 5.65888   6
   5  -3  -9 130.754 4.18778   1
   5  -3   9 137.809 4.13318   9
  -2   5   9 130.713 4.84476  10
   3   2   9 136.141 4.34666  15
  -2   5   9 136.536 5.10947  11
   3   2   9 133.871 5.20989   7
   3   2   9 138.704 4.93318  10
   5  -3   9 137.846 4.20322   1
   2  -5   9 136.846 7.21945  17
   5  -3   9 133.502 5.18213   7
  -5   3   9 137.789 5.10300  11
  -2   5   9 136.259 4.56038   8
  -5   3   9 135.108 4.09140   1
  -2   5   9 131.611 5.05081  16
   5  -3   9 134.703 4.56439   5
  -5   3   9 133.563 3.80947   3
  -5   4  -9 233.858 6.83047   1
   1  -5  -9 226.940 11.4764  17
   4   1  -9 224.147 6.45515   2
   4   1  -9 243.500 8.33927   7
  -5   4  -9 227.536 6.16750   3
   4   1  -9 227.619 6.67871   9
  -5   4  -9 222.158 9.32471   6
   4   1  -9 224.754 6.79270   1
  -1   5  -9 227.716 9.35860   6
  -1   5  -9 220.891 7.80779  10
  -1   5  -9 220.284 6.77800   1
   5  -4  -9 235.546 11.4514  17
  -1   5  -9 234.985 7.25191   8
  -5   4   9 239.628 6.68669   1
   5  -4   9 234.167 7.38963   5
  -1   5   9 224.425 7.29658   8
  -5   4   9 216.386 6.13741   3
  -5   4   9 237.576 6.57048   9
  -5   4   9 233.896 8.32733  11
  -1   5   9 216.431 7.82908  10
   5  -4   9 221.057 6.69032   9
   4   1   9 222.787 6.97440  15
  -4  -1   9 220.494 6.20829   3
   1  -5   9 226.337 11.6261  17
   5  -4   9 223.665 6.81420   1
   4   1   9 228.916 8.41828   7
   4   1   9 224.782 6.52535   9
  -1   5   9 237.336 8.38734  11
   4   1   9 230.402 6.64692   1
   0   5  -9 90.5614 3.29675  10
   0   5  -9 85.9171 2.71380   9
   5   0  -9 86.7553 2.64625   2
   0   5  -9 86.3485 2.75862   1
  -5   5  -9 84.9982 3.84601   6
   5   0  -9 90.5337 3.39286   7
  -5   5  -9 86.3214 2.52936   3
   5   0  -9 86.9024 2.80177   1
   0   5  -9 81.6406 3.06818   8
   5   0  -9 82.9768 2.74351   9
  -5   5   9 82.7116 2.62109   1
   0   5   9 83.9581 3.22251  10
  -5   5   9 83.2547 3.28023  11
  -5   5   9 85.7268 2.58713   9
   0   5   9 82.4228 3.19013   8
   5   0   9 85.8374 2.63175   9
   5  -5   9 81.8224 2.98365   5
  -5   0   9 82.2433 2.51440   3
   5  -5   9 88.2200 2.91250   1
   5  -5   9 85.8810 2.85775   9
   5   0   9 81.6808 3.41123   7
   5   0   9 85.1528 2.67504   1
   0  -5   9 86.7902 2.86552  13
  -5   5   9 86.2305 2.46915   3
   1   5  -9 68.8618 2.21417   1
   5  -6  -9 69.8295 2.39592   5
   6  -1  -9 69.5069 2.75064   7
   6  -1  -9 71.5702 2.28243   9
   1   5  -9 67.5203 2.17392   9
   6  -1  -9 72.6811 2.33040   1
  -6   1  -9 70.1425 3.16914   6
  -5   6  -9 68.7426 3.14894   6
   6  -1   9 69.8548 2.24677   1
  -6   1   9 69.4636 3.18416   6
  -5   6   9 70.0723 2.18153   1
   6  -1   9 67.0592 2.82358   7
  -5   6   9 68.7343 2.03677   3
   1   5   9 70.4162 2.69812  10
  -5   6   9 72.4797 2.75340  11
   6  -1   9 70.3876 2.21048   9
   5  -6   9 67.8053 2.45029   5
  -6   1   9 69.2719 2.06382   3
   2   4  -9 73.6046 2.24299   2
   6  -2  -9 75.3492 2.56526   5
   4  -6  -9 73.9435 2.55133   5
   2   4  -9 74.1447 2.32138   9
  -4   6  -9 75.0641 3.34669   6
   6  -2  -9 74.1493 2.47529   1
   6  -2  -9 75.0730 2.43220   9
  -6   2  -9 71.4096 3.33319   6
   6  -2  -9 69.2537 2.90423   7
   2   4  -9 72.7555 2.35541   1
  -4   6   9 74.9098 2.80730  10
   6  -2   9 72.8250 2.99503   7
  -6   2   9 72.9824 2.40452   9
   2   4   9 75.9361 2.50166  15
  -4   6   9 74.6985 2.27994   1
   4  -6   9 72.2279 2.59391   5
  -6   2   9 75.7221 2.45496   1
   2   4   9 72.1466 2.85089  10
  -6   2   9 72.2105 2.17815   3
   6  -2   9 70.3113 2.35712   9
   6  -2   9 70.9150 2.40008   1
  -4   6   9 73.3505 2.90718  11
   6  -3  -9 104.656 3.87445   7
   3   3  -9 100.237 3.09351   9
   6  -3  -9 102.953 3.33152   1
  -3   6  -9 99.3931 4.38958   6
   3   3  -9 100.296 2.99349   2
   3   3  -9 98.0594 3.14414   1
  -3   6  -9 101.911 3.20388   1
  -6   3  -9 98.6799 4.39635   6
   6  -3  -9 101.023 3.25747   9
   6  -3   9 99.6339 3.38695   5
   6  -3   9 99.3362 3.09890   9
   3   3   9 95.3274 3.23039  15
  -6   3   9 103.775 3.03042   9
   6  -3   9 93.9016 3.84449   7
  -3   6   9 102.236 3.82608  11
  -3   6   9 98.2660 3.62402  10
  -6   3   9 101.961 3.07886   1
  -6   3   9 99.1480 2.83004   3
   3   3   9 101.747 3.70943  10
   6  -3   9 97.4116 3.14805   1
  -3   6   9 87.8664 3.99786  16
   6  -4  -9 130.291 4.76723   7
  -6   4  -9 131.500 3.55739   3
  -6   4  -9 122.326 5.38750   6
  -2   6  -9 129.964 4.53262  10
   4   2  -9 127.784 3.72855   2
  -2   6  -9 126.876 5.41177   6
   4   2  -9 126.890 3.90550   1
   4   2  -9 128.901 3.84463   9
  -2   6  -9 122.774 3.90807   1
  -2   6   9 128.462 4.92678  16
   6  -4   9 126.841 4.29289   5
  -2   6   9 129.525 4.86466  11
  -6   4   9 130.871 3.87834   1
  -6   4   9 133.530 4.77913  11
   6  -4   9 126.909 3.93298   9
  -4  -2   9 125.704 3.60969   3
   4   2   9 125.812 4.87331   7
   6  -4   9 128.328 4.86990   7
   4   2   9 128.013 4.08954  15
  -2   6   9 126.974 4.58133  10
  -6   4   9 131.829 3.81584   9
  -6   4   9 119.796 3.54837   3
   6  -4   9 128.313 4.00454   1
   6  -5  -9 19.6480 1.12060   7
  -1   6  -9 20.2886 1.21606  10
   6  -5  -9 18.9781 0.89295   5
   5   1  -9 16.8198 1.12044   7
   5   1  -9 21.0479 0.89108   9
  -6   5  -9 22.1422 1.27123   6
   5   1  -9 20.8804 0.90222   1
  -1   6  -9 20.2303 0.86317   1
  -1   6  -9 19.6069 0.84563   9
   5   1  -9 20.1560 0.88740  15
  -6   5   9 20.7787 1.03490  11
   6  -5   9 22.5337 1.23969   9
   5   1   9 21.4869 1.16149   7
  -1   6   9 21.1424 1.11731  10
  -5  -1   9 22.0902 0.83888   3
  -6   5   9 20.5134 0.82007   9
   5   1   9 20.3121 0.88474   1
   1  -6   9 20.7479 1.31552  13
  -6   5   9 19.6366 0.82269   1
   6  -5   9 22.7464 1.26740   1
  -6   5   9 19.7837 0.78430   3
   6  -5   9 19.9979 0.98820   5
   5   1   9 20.4915 0.89089   9
  -1   6   9 19.2386 1.55369  16
  -6   6  -9 19.5996 1.18067   6
   6   0  -9 20.1105 0.87104   9
  -6   0  -9 19.6019 1.17377   6
   0   6  -9 18.9870 0.77805   9
   0   6  -9 18.6268 0.79428   1
   6   0  -9 19.0095 0.86640   1
   6   0  -9 19.4736 0.96132   7
   6  -6  -9 18.4417 0.81852   5
  -6   6   9 20.3189 0.94531  11
   0   6   9 19.6777 1.00317  10
  -6   6   9 19.3073 0.70685   3
  -6   6   9 19.1391 0.77008   1
   6   0   9 18.7770 0.86720   9
  -6   0   9 19.1457 0.72042   3
   6   0   9 18.4872 1.00123   7
   6   0   9 17.6990 0.87270   1
   6  -6   9 18.8094 0.86582   5
   7  -2  -9 30.9593 1.29587   7
  -5   7  -9 30.8415 1.58278   6
  -7   2  -9 30.1350 1.54857   6
   2   5  -9 31.6277 1.11220  15
  -5   7  -9 30.6178 1.31246  10
  -5   7  -9 30.6300 1.17513   1
  -7   2   9 30.0320 0.96372   3
   7  -2   9 31.2239 1.35843   7
   7  -2   9 30.9078 1.13156   9
  -5   7   9 33.5113 1.33741  11
   7  -2   9 30.3210 1.15343   1
   2   5   9 33.6068 1.36485  10
  -5   7   9 27.8808 1.48661  10
   3   4  -9 60.9232 1.86186   9
   3   4  -9 61.3193 1.94449  15
   3   4  -9 59.6695 1.88753   1
  -4   7  -9 60.9356 1.96386   1
  -7   3  -9 57.8456 2.66018   6
  -4   7  -9 60.1182 2.25042  10
  -4   7  -9 58.4993 2.67145   6
   7  -3  -9 61.3982 2.34186   7
  -4   7   9 59.4343 2.26823  10
  -3  -4   9 62.0218 1.77162   3
   7  -3   9 59.1148 1.95611   9
   7  -3   9 59.8443 2.40370   7
  -7   3   9 59.9254 1.74072   3
   7  -3   9 60.0520 1.99758   1
  -4   7   9 62.4747 2.39644  11
   3   4   9 63.0312 2.32980  10
  -3   7  -9 5.23264 0.50359   1
   7  -4  -9 4.21747 0.43638   5
  -7   4  -9 5.77701 0.65657   6
   4   3  -9 5.26142 0.49552   1
   4   3  -9 4.07882 0.47648   9
  -3   7  -9 5.79583 0.77263  10
   4   3  -9 4.50172 0.39356  15
  -3   7  -9 5.56467 0.49460   9
  -3   7   9 4.35050 0.51120  11
   7  -4   9 6.06946 0.85032   7
  -7   4   9 4.52464 0.61981   9
   7  -4   9 4.45794 0.56772   5
   7  -4   9 5.66440 0.64208   9
   7  -4   9 5.12475 0.65906   1
  -3   7   9 5.05573 0.60087  10
  -4  -3   9 5.45720 0.40037   3
  -7   4   9 5.52559 0.34417   3
  -7   4   9 4.17779 0.61682   1
   5   2  -9 10.9065 0.62390   9
   5   2  -9 10.3300 0.62435   1
   5   2  -9 11.1693 0.55463  15
  -7   5  -9 11.0618 0.85666   6
   7  -5  -9 9.23247 0.53112   5
  -2   7   9 10.7079 0.72523  10
   2  -7   9 11.9056 0.75453  13
   7  -5   9 11.3646 0.61427   5
  -7   5   9 11.4809 0.47207   3
  -7   5   9 10.4784 0.70589   1
  -5  -2   9 11.1767 0.51104   3
   0   0 -10 0.47388 0.36300   4
   0   0  10 0.54603 0.25972   4
   0   1 -10 633.739 21.8545   4
   1  -1 -10 651.250 29.3259  14
   0  -1 -10 680.121 21.6696   4
   0  -1 -10 638.123 21.6439   4
  -1   1 -10 628.949 21.8124   4
   1  -1 -10 627.658 21.8113   4
  -1   0 -10 674.691 21.7398   4
   1   0 -10 633.610 21.8828   4
   0  -1  10 659.225 18.0792   9
   1   0  10 656.315 29.2801  14
   0  -1  10 646.711 22.0534   4
   0  -1  10 668.610 18.3970   1
  -1   1  10 636.984 18.3255   1
  -1   0  10 639.885 18.0499   9
  -1   0  10 617.980 21.9435   4
   0   1  10 667.921 21.7752  16
   0  -1  10 644.728 21.9140   4
   1  -1  10 632.236 18.0560   9
   1   0  10 676.044 21.8358   4
   1  -1  10 649.099 21.9880   4
   1   0  10 653.760 18.3380   1
   1   0  10 643.262 18.0208   9
   1   0  10 696.175 21.7430  16
  -1   1  10 655.783 21.8806   4
   0   1  10 605.254 21.6841   4
   1  -1  10 621.901 21.8545   4
  -1   1  10 636.377 18.0101   9
  -1   1  10 666.631 21.7794  16
  -1   0  10 636.489 18.3655   1
   1  -1  10 633.872 18.3725   1
  -2   1 -10 139.479 5.83688   6
   1   1 -10 146.869 5.22857   4
   2  -1 -10 150.190 5.25641   4
  -1   2 -10 139.160 5.81548   6
   1  -2 -10 147.235 5.00236   4
   1   1 -10 144.816 4.25774   1
  -1   2 -10 141.708 5.15744   4
   1   1 -10 141.180 4.18061   9
  -2   1 -10 141.359 5.11047   4
   1   1 -10 143.392 5.82915   6
   1  -2  10 146.177 7.19488  17
   2  -1  10 148.014 4.23765   1
   1   1  10 141.733 6.97576  14
   2  -1  10 149.323 4.16831   9
  -2   1  10 145.181 4.13230   9
   1  -2  10 138.442 5.17489   4
   1   1  10 150.836 4.40781   8
  -1  -1  10 141.064 4.18697   9
  -1  -1  10 139.428 5.25957   4
  -2   1  10 145.354 4.20377   1
   1  -2  10 139.490 4.26738   1
  -1   2  10 144.766 4.07020   9
   2  -1  10 140.770 5.29741   4
  -2   1  10 145.178 5.27920   4
  -1   2  10 142.912 4.41412  12
   1  -2  10 138.063 4.19251   9
  -1   2  10 149.643 5.01205   4
  -1   2  10 144.737 4.14159   1
  -1   2  10 148.332 5.06227  16
   2   0 -10 174.372 4.93766   1
   0   2 -10 165.813 6.00123   4
   0   2 -10 166.479 4.71297   2
   2   0 -10 167.597 6.09552   4
   0   2 -10 167.631 6.76114   6
  -2   2 -10 159.458 5.97917   4
  -2   2 -10 167.110 6.75464   6
   2   0 -10 167.574 4.67893   2
  -2   2 -10 158.409 4.91855   1
   2   0 -10 170.537 4.84994   9
  -2   0 -10 171.108 5.86171   4
   0   2 -10 170.745 4.94294   1
   2  -2  10 169.855 4.92163   9
   0  -2  10 166.538 4.94528   9
  -2   0  10 169.774 4.97327   1
   0  -2  10 170.573 6.12760   4
   2   0  10 172.840 5.83958  10
   0   2  10 162.608 5.81279  10
   2   0  10 172.108 6.01436   4
   0   2  10 169.529 5.25063   8
  -2   0  10 170.149 4.88827   9
  -2   2  10 176.447 6.11704   4
   2   0  10 170.607 4.94441   1
  -2   2  10 168.598 5.16013  12
  -2   2  10 168.882 4.83122   9
   0  -2  10 169.426 5.03570   1
  -2   0  10 159.159 6.20090   4
  -2   2  10 191.951 5.95808  16
   2   0  10 171.419 4.85962   9
   0   2  10 167.526 5.21420  12
   2  -2  10 166.489 5.00262   1
  -2   2  10 171.308 4.91599   1
  -3   1 -10 68.6155 3.06694   4
   3  -1 -10 78.8736 2.29835   2
   1   2 -10 80.0202 3.36258   6
   1   2 -10 77.4590 2.39985   9
   3  -1 -10 82.2652 3.33711   4
   3  -1 -10 78.0598 2.41873   9
   3  -1 -10 78.2410 2.46259   1
   1   2 -10 71.0693 2.28460   2
  -2   3 -10 71.3519 3.13271   4
  -2   3 -10 79.2539 2.47742   8
   1   2 -10 78.0096 2.44198   1
  -2   3 -10 87.9496 3.37956   6
   1   2 -10 74.2536 3.13935   4
   3  -1  10 73.3833 2.40197   1
   2  -3  10 81.0315 2.44179   9
  -2   3  10 76.9181 2.92719  16
  -1  -2  10 75.8115 3.22314   4
   2  -3  10 69.3457 2.74557   5
  -3   1  10 84.4903 2.35764   9
   1   2  10 84.7917 2.57198  12
   2  -3  10 77.9265 2.47227   1
  -1  -2  10 81.3335 2.46816   9
  -3   1  10 83.6789 2.39841   1
   1   2  10 72.9302 2.86305  10
  -3   1  10 76.1021 2.30089   3
  -2   3  10 78.3163 2.27917   9
   3  -1  10 77.3958 2.37109   9
  -3   1  10 73.0829 3.31581   4
  -2   3  10 76.8280 3.03515  11
   1   2  10 78.2104 2.53419   8
  -1  -2  10 81.3735 2.50800   1
  -2   3  10 76.7634 2.31528   1
   3  -1  10 78.8767 3.17960   7
  -2   3  10 76.1053 3.01535   4
   1   2  10 75.8721 2.66768  15
   2   1 -10 666.359 18.5745   1
  -1   3 -10 662.111 22.2578   4
  -1   3 -10 631.120 25.4620   6
  -3   2 -10 626.819 25.4555   6
  -1   3 -10 654.570 17.7378   2
  -3   2 -10 609.092 18.5686   1
   2   1 -10 662.278 22.3691   4
   2   1 -10 678.541 17.7089   2
  -3   2 -10 650.900 22.2727   4
   2   1 -10 668.709 18.2566   9
  -1   3  10 644.298 19.1752  12
  -2  -1  10 623.161 22.2653   4
  -1   3  10 662.226 18.2830   1
   2   1  10 676.718 18.0301   9
  -1   3  10 642.793 22.9667  11
  -3   2  10 644.056 16.8868   3
  -3   2  10 640.565 19.0264  13
  -1   3  10 555.589 19.4666   8
  -1   3  10 661.831 17.9690   9
  -3   2  10 634.052 18.0574   9
   2   1  10 630.597 29.7613  14
   3  -2  10 653.628 20.0748   5
   3  -2  10 625.101 18.1231   9
   1  -3  10 630.522 18.1673   9
   1  -3  10 678.654 31.3488  17
   1  -3  10 656.344 22.1452   4
  -2  -1  10 665.666 18.1203   9
   3  -2  10 637.433 18.4447   1
   2   1  10 680.080 19.3737   8
   2   1  10 648.899 18.8851  15
   3  -2  10 657.955 31.2550  17
   2   1  10 678.888 21.3083  10
   2   1  10 675.862 18.3467   1
   2   1  10 652.678 23.0474   7
  -2  -1  10 652.798 18.4311   1
  -1   3  10 638.418 21.2665  10
   1  -3  10 616.230 18.4775   1
  -3   2  10 652.442 22.2579   4
  -3   2  10 642.227 18.3755   1
   0   3 -10 225.191 7.76809  10
  -3   3 -10 229.631 6.73571   1
   3   0 -10 236.066 6.39833   2
   3   0 -10 231.845 6.62664   9
   3   0 -10 215.770 8.42485   4
   0   3 -10 224.604 9.24913   6
   0   3 -10 229.926 6.75481   1
  -3   3 -10 223.671 6.16472   3
   0   3 -10 225.997 8.24259   4
   0  -3 -10 244.764 11.2148  17
  -3   3 -10 223.087 9.23086   6
   3   0 -10 234.648 6.75026   1
   0   3 -10 241.763 6.41186   2
  -3   3 -10 225.584 8.32034   4
  -3   3  10 236.283 8.46650  11
   3   0  10 238.419 6.75772   1
   3   0  10 231.447 8.51217   7
   3   0  10 230.501 6.63230   9
   3   0  10 229.417 7.03627  15
   0   3  10 233.321 7.89600  10
  -3   0  10 230.030 6.75956   1
   3  -3  10 225.873 6.71091   9
   3   0  10 234.622 7.92157  10
  -3   3  10 228.643 6.70667   1
  -3   0  10 235.959 6.65055   9
  -3   0  10 227.437 8.61499   4
   3  -3  10 241.978 11.5855  17
   3  -3  10 228.012 6.82941   1
   3  -3  10 238.015 7.45486   5
   0   3  10 229.420 7.05172  12
  -3   3  10 229.411 6.22891   3
  -3   3  10 238.125 8.45459   4
   0   3  10 234.578 7.20298   8
   0  -3  10 227.828 8.41595   4
  -3   3  10 227.345 6.59243   9
   4  -1 -10 379.965 10.9142   1
   4  -1 -10 381.736 10.7277   9
   1   3 -10 398.721 10.9161   1
   1   3 -10 383.637 10.3500   2
   4  -1 -10 377.117 10.3612   2
   3  -4 -10 383.130 18.3250  17
  -3   4 -10 362.955 14.9416   6
   1   3 -10 389.940 10.7217   9
  -3   4 -10 358.081 13.6029  11
   4  -1 -10 365.005 13.6922   4
   1   3 -10 377.823 13.3103   4
  -3   4 -10 349.493 13.3779   4
   3  -4  10 405.443 18.7476  17
   1   3  10 380.338 11.3736  12
   3  -4  10 359.674 11.9157   5
  -3   4  10 397.592 13.0637  16
   1   3  10 377.866 11.2569  15
  -3   4  10 388.219 13.6192  11
   1   3  10 378.877 12.6997  10
  -3   4  10 387.873 10.8349   1
   1   3  10 379.947 11.5980   8
   4  -1  10 384.236 10.7642   9
  -3   4  10 395.136 10.6528   9
  -3   4  10 370.554 9.98648   3
   4  -1  10 353.335 13.6171   7
   3  -4  10 360.973 10.8165   9
  -4   1  10 377.080 10.0607   3
  -4   1  10 357.406 13.8224   4
   4  -1  10 372.408 10.9460   1
   3  -4  10 365.884 11.0048   1
  -4   1  10 375.547 10.7265   9
  -1  -3  10 379.584 11.3771  13
  -4   1  10 383.758 10.9173   1
  -3   4  10 394.106 13.3901   4
  -2   4 -10 221.071 6.72745   8
   2   2 -10 222.922 6.07517   2
   2  -4 -10 214.762 10.6893  17
   4  -2 -10 211.232 6.32478   9
   2   2 -10 210.563 6.28919   9
  -2   4 -10 212.637 8.04471  11
   2   2 -10 217.718 8.05941   4
   4  -2 -10 224.545 10.6558  17
  -4   2 -10 212.774 8.81982   6
  -2   4 -10 219.259 8.04508   4
   4  -2 -10 215.386 6.44317   1
   4  -2 -10 213.894 6.08691   2
  -2   4 -10 224.566 6.11031   2
   2   2 -10 215.768 6.40515   1
  -4   2 -10 214.813 8.27621   4
  -2   4 -10 214.980 8.81268   6
   2   2  10 220.602 6.77580   8
  -4   2  10 215.152 6.27016   9
   4  -2  10 220.761 8.05872   7
  -2   4  10 222.041 6.27903   1
  -2   4  10 210.064 5.88139   3
   4  -2  10 220.558 6.45642   1
  -2   4  10 219.093 6.17122   9
   2  -4  10 212.850 6.41486   9
   2  -4  10 222.891 7.05611   5
  -2   4  10 225.062 7.73029  16
   2   2  10 214.217 6.70517  12
   4  -2  10 213.810 6.33781   9
   4  -2  10 232.143 7.08214   5
  -2  -2  10 207.375 8.29369   4
  -4   2  10 221.478 5.92906   3
  -2   4  10 215.398 6.64608  12
   2  -4  10 215.566 6.52874   1
   2   2  10 211.017 11.1450  14
   2   2  10 223.302 6.68434  15
  -2   4  10 222.297 7.96897  11
  -4   2  10 217.872 6.38150   1
   2   2  10 216.655 7.50954  10
  -4   2  10 213.432 8.39788   4
   2   2  10 218.462 8.07644   7
   2  -4  10 223.170 11.0199  17
   3   1 -10 80.0659 2.53165   9
  -1   4 -10 79.4872 2.58316   1
   3   1 -10 81.1438 2.41625   2
  -1   4 -10 85.5991 3.58389   6
   3   1 -10 84.2169 3.76424   4
  -4   3 -10 80.4697 2.60820   1
   1  -4 -10 70.9482 4.11024  17
   3   1 -10 80.7324 2.58138   1
  -4   3 -10 79.6740 2.37396   3
  -1   4 -10 73.7933 3.47345   4
   4  -3 -10 80.7540 4.17225  17
  -4   3 -10 77.2325 3.87319   4
  -1   4 -10 79.5692 2.41633   2
  -1   4 -10 80.0058 2.67758   8
  -4   3 -10 83.4336 3.57200   6
  -1   4  10 78.1207 2.78658   8
   3   1  10 80.6532 2.42262   9
  -3  -1  10 85.0889 4.34441   4
  -4   3  10 78.2228 2.47727   1
   1  -4  10 74.8699 4.37329  17
   3   1  10 83.9993 2.47438   1
   4  -3  10 81.6365 3.31333   7
   3   1  10 86.4091 5.41196  14
   3   1  10 87.3542 3.31610   7
  -4   3  10 82.9076 2.36991   3
   4  -3  10 80.7482 2.59740   1
  -4   3  10 80.0614 2.44312   9
  -4   3  10 83.7765 3.17056  11
  -1   4  10 72.1707 2.57765  12
   3   1  10 76.4775 3.04554  10
  -4   3  10 75.2046 3.85217   4
   4  -3  10 80.5199 2.55012   9
  -1   4  10 74.8260 3.11277  11
   3   1  10 81.7920 2.73380  15
  -1   4  10 82.6374 3.04463  10
   4  -3  10 72.9236 4.34712  17
  -4   4 -10 127.259 5.50465   6
   4   0 -10 127.968 3.79366   2
   0   4 -10 131.564 4.65428  10
   0  -4 -10 142.404 6.70034  17
   0   4 -10 133.426 3.76507   2
   4  -4 -10 136.422 6.66237  17
  -4   4 -10 130.461 4.02810   1
   0   4 -10 123.376 5.52357   6
   0   4 -10 121.672 3.93512   9
   0   4 -10 121.964 4.00258   1
   4   0 -10 133.812 4.04436   1
  -4   4 -10 131.463 3.66361   3
   4   0 -10 132.714 3.96980   9
  -4   4  10 130.680 3.88878   1
  -4   0  10 128.730 3.91094   9
  -4   4  10 130.499 3.82330   9
   0   4  10 127.987 4.30906   8
   4   0  10 133.805 3.88255   9
   0   4  10 129.588 4.06474  12
   4   0  10 131.658 5.01905   7
   4   0  10 135.963 3.95345   1
   4  -4  10 131.278 3.98594   9
   0   4  10 127.923 4.68086  10
  -4   4  10 130.067 4.91357  11
   4  -4  10 128.592 4.04820   1
  -4   4  10 131.565 3.64064   3
  -4   0  10 132.548 3.98498   1
  -4   0  10 128.800 3.70407   3
   4  -4  10 133.200 6.91742  17
  -4   0  10 114.925 6.70068   4
   4  -4  10 130.087 4.39121   5
   4   0  10 126.025 4.16390  15
   1   4 -10 247.495 7.24567   9
   5  -1 -10 251.994 7.03186   2
   4  -5 -10 262.216 12.4668  17
   1   4 -10 253.405 6.97712   2
   5  -1 -10 247.391 7.41296   1
   1   4 -10 242.680 7.36180   1
   5  -1 -10 253.738 7.29439   9
  -4   5 -10 238.452 10.1538   6
   4  -5  10 247.397 7.36586   9
  -5   1  10 257.579 7.34916   1
   4  -5  10 239.052 7.99314   5
  -4   5  10 254.156 7.10550   9
   1   4  10 249.545 7.54809  15
   4  -5  10 257.397 12.7558  17
   5  -1  10 249.284 7.21866   9
  -4   5  10 254.424 9.07799  11
  -5   1  10 244.710 6.75213   3
   5  -1  10 229.259 9.12683   7
   5  -1  10 247.250 7.34214   1
  -4   5  10 241.335 6.67642   3
  -4   5  10 256.717 7.22859   1
   1   4  10 252.026 8.58004  10
  -5   1  10 260.698 7.22806   9
   1   4  10 242.629 7.91831   8
   4  -5  10 245.007 7.48445   1
   2   3 -10 67.7293 2.15266   2
   5  -2 -10 71.1661 2.34470   9
  -3   5 -10 67.1311 3.20918   6
  -5   2 -10 65.7737 3.21970   6
   5  -2 -10 70.9937 2.38716   1
   2   3 -10 71.6993 2.31701   1
   3  -5 -10 72.2796 3.83260  17
   2   3 -10 69.9877 2.27432   9
  -3   5 -10 70.7430 2.97467  11
   5  -2  10 70.5781 2.57532   5
   5  -2  10 67.5704 2.30193   1
  -3   5  10 70.1622 2.76428  11
  -5   2  10 66.3567 2.19345   9
   2   3  10 71.6897 2.77192  10
   5  -2  10 65.9097 2.88621   7
  -3   5  10 70.3153 2.13722   1
   3  -5  10 70.6396 4.11455  17
  -3   5  10 70.0115 2.09563   3
  -5   2  10 67.8564 2.78876  11
  -3   5  10 69.6085 2.86823  16
  -5   2  10 66.9841 2.23503   1
  -5   2  10 69.5464 2.12911   3
   3  -5  10 67.9217 2.52217   5
   5  -2  10 67.3869 2.26146   9
   2   3  10 67.7480 2.43013  15
   2  -5 -10 24.3920 1.77733  17
  -5   3 -10 25.4352 1.10633   3
  -2   5 -10 26.0711 1.33144   8
  -2   5 -10 27.1676 1.13280   1
   3   2 -10 25.3825 1.01097   2
   3   2 -10 26.9034 1.09641   1
  -5   3 -10 26.6790 1.56775   6
   3   2 -10 26.2707 1.08266   9
  -2   5 -10 26.4078 1.54749   6
  -5   3  10 24.9761 0.99908   3
   5  -3  10 25.2854 1.25576   5
  -2   5  10 24.8777 1.26575  11
  -5   3  10 26.4213 1.00764   9
  -2   5  10 26.3379 1.34737  10
  -5   3  10 26.1541 1.29923  11
   3   2  10 24.3188 1.22555  15
   3   2  10 26.9409 1.52440   7
   2  -5  10 25.2388 2.11851  17
  -2   5  10 24.5623 1.44929  16
   5  -3  10 25.1249 1.11661   1
   5  -3  10 26.0725 1.10902   9
   5  -3  10 26.5514 1.45178   7
   3   2  10 26.1707 1.38619  10
  -5   3  10 26.8837 1.02466   1
   4   1 -10 18.8193 1.23375   7
  -5   4 -10 25.0010 0.96744   3
   4   1 -10 21.2358 1.00356   1
  -1   5 -10 22.0266 1.23698   8
  -1   5 -10 25.3599 1.28712  10
  -1   5 -10 24.1748 1.44253   6
   4   1 -10 22.9122 0.94385   2
  -5   4 -10 25.6660 1.20959   1
  -1   5 -10 22.1598 0.99472   1
   4   1 -10 20.9664 0.96736   9
  -5   4  10 18.7265 1.10058  11
   4   1  10 22.0081 0.88148   9
  -5   4  10 20.1216 0.86024   9
  -4  -1  10 20.9932 0.93844   3
  -1   5  10 21.2024 1.33682  16
   4   1  10 21.3546 1.11860  15
   5  -4  10 25.0727 1.08194   1
   5  -4  10 24.5415 1.05674   9
  -1   5  10 22.7160 1.20612  10
   4   1  10 21.5349 0.88968   1
  -1   5  10 20.5847 1.27501   8
  -5   4  10 20.4466 0.86929   1
  -5   4  10 21.8725 0.87306   3
   0   5 -10 168.211 5.57853   8
  -5   5 -10 166.079 7.10096   6
   0   5 -10 178.174 5.99857  10
   0   5 -10 167.619 5.13737   1
   5   0 -10 180.219 6.32873   7
   5   0 -10 172.330 5.18525   1
   5   0 -10 168.066 4.90987   2
   5   0 -10 170.404 5.09428   9
   0   5 -10 167.546 5.05041   9
  -5   5  10 168.567 5.00221   1
   5  -5  10 171.710 5.15939   9
   0  -5  10 178.218 5.30139  13
   5   0  10 165.936 6.37614   7
  -5   0  10 166.101 4.69291   3
   5   0  10 168.950 4.95835   9
   0   5  10 161.411 5.66755   8
   5  -5  10 176.047 5.25308   1
  -5   5  10 165.135 4.91411   9
  -5   5  10 169.486 4.63644   3
   0   5  10 169.082 5.96901  10
   5   0  10 171.660 5.04745   1
   5  -5  10 167.028 5.57489   5
  -5   5  10 170.405 6.25957  11
   5  -6 -10 23.6629 1.00211   5
   6  -1 -10 23.2457 1.12845   7
   6  -1 -10 23.4793 1.04218   1
   6  -1 -10 24.5948 1.03512   9
   1   5 -10 23.3016 0.92891   1
  -5   6 -10 23.3642 1.38160   6
  -6   1 -10 22.9499 1.38216   6
   1   5 -10 22.7726 0.91129   9
   6  -1  10 23.3932 0.94513   9
  -5   6  10 24.4078 1.13082  11
   1   5  10 22.5928 1.63211  16
  -5   6  10 23.8962 1.24768  10
   1   5  10 23.0669 1.19690  10
   5  -6  10 23.1954 1.05628   5
  -5   6  10 23.6381 0.88857   1
   6  -1  10 22.7021 1.22276   7
  -5   6  10 23.8112 0.86423   3
   6  -1  10 23.8625 0.96673   1
  -6   1  10 23.3675 0.87934   3
   6  -2 -10 102.811 3.25667   1
   4  -6 -10 103.727 3.38505   5
   2   4 -10 101.086 3.14824   1
  -6   2 -10 95.1563 4.38140   6
   2   4 -10 100.113 3.09646   9
   2   4 -10 102.210 2.98609   2
  -4   6 -10 100.774 4.40916   6
   6  -2 -10 104.173 3.89433   7
   6  -2 -10 104.179 3.20595   9
   6  -2  10 101.125 3.15260   9
   2   4  10 103.450 3.79493  10
  -6   2  10 103.279 3.21104   1
  -4   6  10 102.875 3.71675  10
  -6   2  10 101.781 2.91386   3
  -4   6  10 103.001 3.06766   1
  -6   2  10 102.837 3.15410   9
   6  -2  10 99.0475 3.98414   7
   6  -2  10 100.204 3.20569   1
  -4   6  10 102.448 3.90724  11
   4  -6  10 100.118 3.45147   5
   6  -3 -10 59.1770 2.65240   7
  -3   6 -10 68.7134 2.61577  10
  -6   3 -10 66.2616 3.09702   6
   3   3 -10 66.3389 2.08908   2
   6  -3 -10 73.4184 2.55158   1
   3   3 -10 66.7114 2.16470   9
  -3   6 -10 65.1269 3.08562   6
   6  -3 -10 75.4235 2.55241   9
   3   3 -10 65.5436 2.19890   1
  -3   6 -10 67.0216 2.25086   1
   6  -3  10 64.8241 2.21856   9
  -3   6  10 68.5813 2.62663  10
   6  -3  10 64.4382 2.25455   1
  -3   6  10 68.1469 2.70954  11
   6  -3  10 66.1568 2.77545   7
  -6   3  10 68.3709 2.14985   9
  -3   6  10 69.2885 3.05349  16
  -6   3  10 68.4828 2.18945   1
   3   3  10 69.4522 2.35294  15
   3   3  10 66.3527 2.66918  10
   6  -3  10 65.2922 2.42730   5
  -6   3  10 64.3254 2.00440   3
  -6   4 -10 60.7094 2.86793   6
   6  -4 -10 62.5743 2.48114   7
  -6   4 -10 64.8248 1.93178   3
  -2   6 -10 61.2437 2.87862   6
   4   2 -10 61.9900 2.06427   1
   4   2 -10 60.6601 2.02663   9
  -2   6 -10 62.8677 2.42885  10
   4   2 -10 61.0203 1.95579   2
  -2   6 -10 61.7970 2.08606   1
   6  -4  10 61.1025 2.28543   5
   4   2  10 63.3941 2.62057   7
  -6   4  10 61.5093 1.99283   9
  -2   6  10 62.4388 2.81356  16
   6  -4  10 63.0765 2.13054   9
   6  -4  10 61.7050 2.15888   1
   6  -4  10 63.3031 2.65805   7
   4   2  10 61.1307 2.20050  15
  -6   4  10 60.4839 1.87107   3
  -2   6  10 62.4065 2.55486  11
  -4  -2  10 63.4195 1.93689   3
  -2   6  10 61.4248 2.45456  10
  -6   4  10 63.8395 2.48362  11
  -6   4  10 64.3596 2.03540   1
  -6   5 -10 14.4507 1.01767   6
  -1   6 -10 13.3916 0.69020   1
   6  -5 -10 14.2266 0.92156   7
   6  -5 -10 13.5461 0.70064   5
   5   1 -10 13.8935 0.73444   1
   5   1 -10 13.5531 0.70569   9
  -1   6 -10 13.3793 0.68552   9
  -1   6 -10 14.1141 1.18750  10
  -6   5  10 13.1397 0.59044   3
  -1   6  10 11.7220 1.43143  16
  -6   5  10 13.1725 0.78496  11
  -6   5  10 13.2677 0.61046   9
   5   1  10 13.9806 0.91192   7
   6  -5  10 13.7729 1.05047   1
   6  -5  10 12.5079 1.04346   9
  -1   6  10 12.7736 0.85278  10
  -6   5  10 13.6635 0.63565   1
  -5  -1  10 15.5510 0.65655   3
   6  -5  10 13.3157 0.76321   5
   1  -6  10 13.4963 0.82449  13
   6   0 -10 7.56580 0.61171   1
   0   6 -10 7.41199 0.52324   9
  -6   0 -10 7.67136 0.79782   6
   6   0 -10 7.73988 0.59777   9
   6  -6 -10 7.31042 0.47487   5
   6   0 -10 7.31604 0.61865   7
  -6   6 -10 8.28176 0.76641   6
   0   6 -10 7.46549 0.52654   1
   6  -6  10 6.81182 0.51690   5
  -6   6  10 7.16562 0.41965   3
   0   6  10 7.38164 0.66309  10
  -6   6  10 6.88393 0.46783   1
  -6   6  10 7.52957 0.55584  11
   6   0  10 7.09680 0.61880   7
  -6   0  10 6.85507 0.42407   3
  -7   2 -10 25.5929 1.35177   6
   2   5 -10 24.5040 0.96264  15
  -5   7 -10 26.5434 1.16802  10
  -5   7 -10 24.4942 1.37225   6
   7  -2 -10 24.4865 1.08905   7
  -5   7  10 24.4421 1.10567  11
   7  -2  10 26.1503 1.14962   7
   2   5  10 23.7629 1.13480  10
  -7   2  10 25.4825 0.81211   3
  -7   3 -10 26.0408 1.38413   6
  -4   7 -10 25.8319 1.39579   6
   7  -3 -10 26.5581 1.14678   7
  -4   7 -10 26.0945 1.03429   1
   3   4 -10 26.1714 0.95965   9
   3   4 -10 25.5761 0.97087   1
   3   4 -10 25.4196 0.96202  15
  -4   7 -10 25.8128 1.22602  10
  -7   3  10 25.0738 0.82979   3
  -4   7  10 25.4921 1.20361  10
  -4   7  10 25.4483 1.15456  11
   7  -3  10 25.1405 1.18596   7
   7  -3  10 24.8992 1.00914   9
  -3  -4  10 26.5392 0.87936   3
   3   4  10 26.2926 1.19940  10
   7  -3  10 24.8934 1.03247   1
  -3   7 -10 22.1355 0.90742   1
  -3   7 -10 23.0551 0.90518   9
   4   3 -10 23.1924 0.87321  15
   4   3 -10 22.6794 0.88275   1
   7  -4 -10 21.2161 1.00771   7
   7  -4 -10 22.9285 0.91255   5
  -3   7 -10 22.6612 1.27927  10
  -7   4 -10 22.0081 1.23384   6
   4   3 -10 22.4737 0.87372   9
  -3   7  10 22.7692 1.07128  11
   7  -4  10 22.5945 1.02579   9
  -3   7  10 21.9240 1.08151  10
  -7   4  10 22.8661 0.76095   3
   7  -4  10 21.9552 1.02898   1
  -7   4  10 22.2198 0.95122   9
  -7   4  10 22.6717 0.97042   1
   7  -4  10 21.5106 0.98206   5
  -4  -3  10 23.0925 0.79674   3
   7  -5 -10 76.4413 2.44602   5
   5   2 -10 72.6390 2.30824  15
  -7   5 -10 73.0356 3.17201   6
  -7   5  10 72.7664 2.03062   3
   2  -7  10 71.5071 2.36895  13
  -5  -2  10 73.8935 2.03908   3
  -2   7  10 74.3443 2.65221  10
   7  -5  10 72.9824 2.44305   5
   0   0 -11 0.14738 0.19431   4
  -1   0 -11 47.9956 1.77816   4
  -1   1 -11 48.0453 1.86713   4
   0   1 -11 45.8341 1.90049   4
   1  -1 -11 46.1102 2.62901  14
   1   0 -11 50.1419 1.95715   4
   1  -1 -11 46.1698 1.86241   4
   0  -1 -11 46.9850 1.74583   4
   0  -1 -11 46.2255 1.69198   4
   1   0  11 48.8032 1.81597   4
   0  -1  11 44.6197 1.85795   4
   1  -1  11 47.4324 2.20391  14
  -1   0  11 44.2188 1.42807   9
   1   0  11 45.8112 1.43022   1
   1  -1  11 45.4053 1.80952   4
   1   0  11 45.4583 1.40475   9
   1   0  11 49.1330 2.43575  14
   1   0  11 46.7665 1.69919  16
  -1   0  11 46.5967 1.90471   4
  -1   1  11 41.3153 1.38013   9
  -1   1  11 46.2315 1.73537  16
   0   1  11 45.9018 1.57194  12
  -1   1  11 40.6855 1.40158   1
  -1   1  11 49.0121 1.84561   4
   0  -1  11 45.6721 1.49006   1
  -1   0  11 44.4276 1.45383   1
   0   1  11 47.2983 1.73800  16
   1  -1  11 43.4271 1.45656   1
   1  -1  11 45.7180 2.05542   4
   0   1  11 47.6397 1.63957   4
   1  -1  11 45.9409 1.44122   9
   0  -1  11 45.1130 1.46224   9
   0  -1  11 45.7035 2.16658   4
   1   1 -11 168.985 6.12658   4
   1   1 -11 171.347 4.92381   9
   1   1 -11 167.620 4.76146   2
  -2   1 -11 161.882 6.84363   6
  -2   1 -11 177.034 6.02834   4
   1  -2 -11 175.266 5.89228   4
   1   1 -11 176.403 5.01618   1
  -1   2 -11 162.728 6.83476   6
   1   1 -11 166.920 6.84503   6
   2  -1 -11 171.695 6.15550   4
  -1   2 -11 168.290 6.06652   4
   2  -1  11 176.259 4.94597   9
  -1   2  11 173.455 6.00308  16
   1  -2  11 171.848 6.15110   4
   2  -1  11 164.136 6.28839   4
  -1   2  11 181.435 5.95156   4
   1  -2  11 171.948 5.06569   1
  -1   2  11 173.398 4.93117   1
   2  -1  11 175.292 5.03053   1
  -1  -1  11 171.101 5.05237   1
  -1  -1  11 166.646 6.22468   4
   1   1  11 182.323 5.24808   8
   1   1  11 168.484 4.85235   9
  -2   1  11 162.476 5.19530  12
  -2   1  11 177.476 4.91477   9
   1   1  11 166.505 8.25229  14
  -1   2  11 175.250 4.84753   9
   1  -2  11 166.257 8.53841  17
  -2   1  11 173.283 4.99534   1
   1   1  11 167.189 4.93643   1
  -1   2  11 169.070 5.24022  12
  -2   1  11 174.123 6.24723   4
  -1  -1  11 176.864 4.97313   9
   1  -2  11 174.035 4.98245   9
   0   2 -11 196.958 8.02189   6
   0   2 -11 198.681 7.12939   4
   2   0 -11 189.147 7.18874   4
  -2   0 -11 206.504 6.96832   4
   2   0 -11 196.894 5.85517   1
  -2   2 -11 199.866 8.02134   6
   2   0 -11 202.703 5.76158   9
  -2   2 -11 207.052 7.13176   4
   2   0 -11 199.978 5.55830   2
   0   2 -11 201.468 5.87331   1
   0   2 -11 199.422 5.59344   2
   2   0  11 202.513 5.79509   1
   2   0  11 200.957 6.81117  10
   0  -2  11 194.965 7.15151   4
  -2   0  11 204.424 5.72722   9
   0  -2  11 197.230 5.88042   1
  -2   2  11 198.070 5.76356   1
   2  -2  11 194.859 9.89672  17
   2   0  11 200.265 7.03408   4
   0   2  11 202.519 6.15734   8
   2   0  11 201.545 5.69453   9
  -2   2  11 203.143 7.14273   4
   0   2  11 199.793 6.80006  10
   0   2  11 203.101 6.11041  12
  -2   0  11 196.387 7.26214   4
  -2   2  11 190.536 6.94055  16
   2  -2  11 198.226 5.75882   9
   2   0  11 205.136 6.87351  16
  -2   0  11 202.564 5.82578   1
   2  -2  11 199.505 5.85900   1
  -2   2  11 204.063 6.04846  12
  -2   2  11 199.435 5.66462   9
   0  -2  11 206.661 5.79132   9
   1   2 -11 198.830 5.71477   9
   1   2 -11 196.149 5.80981   1
  -2   3 -11 195.003 7.95049   6
  -2   3 -11 200.005 7.17702   4
   3  -1 -11 195.558 5.71672   9
   3  -1 -11 197.818 7.32813   4
   3  -1 -11 196.472 5.81921   1
   1   2 -11 199.285 7.18279   4
   1   2 -11 194.639 7.94834   6
   1   2 -11 203.204 5.51365   2
   3  -1 -11 196.675 5.49425   2
  -3   1 -11 179.223 7.05549   4
  -2   3 -11 194.151 7.32390  11
  -2   3 -11 206.757 6.03172   8
   2  -3  11 205.476 9.98502  17
  -1  -2  11 195.897 6.15534  13
   2  -3  11 195.488 5.78706   9
  -2   3  11 201.287 6.04730  12
   1   2  11 188.478 9.84006  14
   2  -3  11 197.391 6.43427   5
  -2   3  11 197.031 7.27833  11
   1   2  11 204.009 6.14750   8
   2  -3  11 196.169 5.88483   1
  -1  -2  11 199.940 5.77976   9
  -2   3  11 207.386 7.06916   4
   1   2  11 196.121 6.10517  12
  -1  -2  11 198.862 5.87631   1
  -1  -2  11 194.004 7.29256   4
   3  -1  11 203.536 5.83846   1
  -3   1  11 196.461 7.41036   4
  -3   1  11 190.619 6.04309  13
   3  -1  11 202.105 7.36969   7
  -3   1  11 198.463 5.69952   9
   1   2  11 201.744 6.10488  15
  -3   1  11 197.193 5.40919   3
  -3   1  11 193.499 5.79297   1
  -2   3  11 202.987 5.73295   1
   1   2  11 203.679 6.81347  10
  -2   3  11 206.148 7.00091  16
   3  -1  11 198.349 5.73220   9
  -2   3  11 201.882 5.63589   9
  -3   2 -11 185.668 5.81938   1
  -1   3 -11 198.044 5.52201   2
   2   1 -11 195.670 5.68045   9
  -3   2 -11 194.815 7.13370   4
   2   1 -11 204.266 5.48821   2
  -1   3 -11 198.115 7.94617   6
   2   1 -11 187.347 7.17823   4
  -3   2 -11 194.618 7.92154   6
   2   1 -11 199.543 5.78356   1
  -1   3 -11 201.484 7.12116   4
   2   1  11 197.250 6.75328  10
   2   1  11 199.132 5.58746   9
   2   1  11 199.797 5.68605   1
  -2  -1  11 188.808 5.77615   1
  -3   2  11 197.669 5.62584   9
  -3   2  11 194.316 5.96206  13
  -1   3  11 198.460 6.00189  12
   3  -2  11 205.827 6.40438   5
  -1   3  11 198.702 5.52587   9
   3  -2  11 198.484 5.70504   9
  -1   3  11 197.996 5.62217   1
   1  -3  11 204.907 5.76011   9
  -1   3  11 193.618 6.72249  10
  -2  -1  11 188.000 5.67529   9
   2   1  11 194.752 9.72779  14
   3  -2  11 199.753 5.80545   1
   1  -3  11 205.443 5.86126   1
   2   1  11 202.776 6.03501  15
  -3   2  11 193.051 5.33927   3
   1  -3  11 197.867 9.85957  17
   1  -3  11 186.979 7.14021   4
  -3   2  11 197.746 5.72491   1
  -2  -1  11 188.409 7.29617   4
  -3   2  11 196.642 7.31171   4
  -1   3  11 196.992 6.15662   8
   2   1  11 190.165 7.28420   7
  -1   3  11 205.325 6.94500  16
  -1   3  11 196.468 7.20157  11
   3   0 -11 86.0604 2.62018   1
   3   0 -11 80.9136 3.61032   4
  -3   3 -11 82.4350 3.48493   4
  -3   3 -11 82.5569 2.42753   3
  -3   3 -11 82.0936 3.56630   6
   0   3 -11 80.0838 3.57013   6
   3   0 -11 83.8795 2.55930   9
   0  -3 -11 85.6551 4.16980  17
   0   3 -11 80.1685 2.60408   1
   0   3 -11 83.4105 3.38914   4
   0   3 -11 74.8172 2.42783   2
  -3   3 -11 78.6570 2.59115   1
   3   0 -11 82.9734 2.43583   2
  -3   0  11 78.8643 3.72302   4
   3   0  11 85.7929 2.57384   1
   0  -3  11 81.4688 2.69851   9
  -3   0  11 85.2815 2.54362   9
   3  -3  11 85.0588 4.49355  17
  -3   3  11 82.3534 2.48164   9
   0   3  11 81.1667 3.08229  10
   0   3  11 82.9682 2.70241  12
   3  -3  11 87.5131 2.95633   5
   3  -3  11 83.8652 2.65513   1
   0   3  11 76.5197 2.77845   8
   0   3  11 81.6595 3.05409  15
  -3   3  11 91.7378 3.60447   4
   3  -3  11 82.3144 2.60589   9
   3   0  11 83.0036 2.80480  15
   3   0  11 84.8951 3.36205   7
   3   0  11 84.6025 3.12534  10
   0  -3  11 80.4985 3.56308   4
  -3   3  11 84.2709 3.25731  11
  -3   3  11 82.7669 2.42929   3
  -3   0  11 82.9202 2.58451   1
   0  -3  11 82.7102 2.75416   1
  -3   3  11 81.4408 2.52218   1
   3   0  11 85.1081 2.52635   9
   1   3 -11 20.8543 0.86428   2
   1   3 -11 22.4211 0.96596   9
   4  -1 -11 22.3849 0.99597   1
   4  -1 -11 22.4184 0.97767   9
   4  -1 -11 23.0861 0.90621   2
   1   3 -11 22.5255 1.81215   4
  -3   4 -11 21.1993 1.98739   4
  -3   4 -11 23.1601 1.36242   6
   4  -1 -11 20.2051 2.62563   4
   3  -4 -11 25.3875 1.51399  17
  -3   4 -11 21.3389 1.37796  11
   1   3 -11 22.3683 0.97288   1
   4  -1  11 22.0174 1.30712   7
  -4   1  11 22.4908 0.89290   9
   3  -4  11 22.8311 1.07275   1
   1   3  11 20.8166 1.16715  15
  -3   4  11 22.1593 0.90436   3
   4  -1  11 22.0493 0.91526   9
   1   3  11 21.2887 1.19746  10
  -1  -3  11 21.7024 1.24143  13
   3  -4  11 23.1603 1.79258  17
  -4   1  11 22.9006 0.91097   1
   3  -4  11 23.1388 1.05379   9
  -3   4  11 22.2698 0.79459   9
   1   3  11 22.7008 1.10085   8
  -3   4  11 21.7037 0.80570   1
  -3   4  11 21.8263 1.13217  11
  -3   4  11 21.4185 1.19623  16
   1   3  11 22.3156 0.97003  12
   3  -4  11 22.5753 1.14931   5
   4  -1  11 21.1826 0.92085   1
  -4   1  11 22.4936 0.93702   3
  -3   4  11 22.9772 2.20100   4
  -4   1  11 18.9640 2.56730   4
  -2   4 -11 214.059 8.89537   6
   2   2 -11 216.076 6.46991   1
   2   2 -11 218.720 6.12570   2
   4  -2 -11 219.929 6.15134   2
   2  -4 -11 219.483 10.8023  17
   4  -2 -11 217.790 6.51134   1
  -4   2 -11 220.427 8.91933   6
   4  -2 -11 213.470 8.59163   4
   2   2 -11 225.335 8.22798   4
  -2   4 -11 220.640 6.78572   8
  -2   4 -11 221.257 8.17098   4
  -2   4 -11 225.846 6.16787   2
   4  -2 -11 210.049 6.38838   9
   2   2 -11 217.937 6.36197   9
  -2   4  11 223.739 8.09844  11
   2   2  11 218.024 6.79398  15
  -2   4  11 226.022 6.26844   9
  -4   2  11 224.588 6.02734   3
  -2   4  11 223.368 6.37549   1
   2  -4  11 224.802 6.63536   1
   4  -2  11 233.710 7.19903   5
   2  -4  11 222.645 6.51881   9
   2  -4  11 228.065 11.2230  17
   2   2  11 215.809 8.19364   7
   2   2  11 224.183 7.64547  10
   2   2  11 216.210 6.81832  12
   2   2  11 218.865 11.4479  14
   4  -2  11 225.251 8.19710   7
   4  -2  11 216.179 6.55859   1
  -4   2  11 220.718 8.59487   4
  -4   2  11 224.856 6.38268   9
  -2   4  11 219.975 6.75842  12
  -4   2  11 218.036 6.48257   1
  -2   4  11 224.991 7.86823  16
  -2  -2  11 213.411 8.54361   4
   4  -2  11 221.334 6.45360   9
  -2   4  11 217.490 5.99086   3
   2  -4  11 222.294 7.16259   5
   3   1 -11 54.5041 1.84209   9
  -4   3 -11 53.1196 1.77139   3
   4  -3 -11 58.1536 2.99019  17
   3   1 -11 54.5798 1.73272   2
   3   1 -11 50.8561 3.03033   4
  -1   4 -11 55.6496 2.83114   4
   1  -4 -11 53.1972 2.93375  17
  -1   4 -11 53.9039 1.87453   1
  -1   4 -11 54.6188 1.92941   8
  -4   3 -11 56.7532 2.59798   6
  -1   4 -11 51.4911 2.55737   6
   3   1 -11 54.2584 1.87077   1
  -4   3 -11 54.3931 1.95252   1
  -4   3 -11 51.9274 3.40553   4
  -1   4 -11 55.7764 1.74238   2
   4  -3  11 53.5683 1.91487   1
   4  -3  11 58.7245 2.17069   5
  -1   4  11 56.5988 1.89912  12
   3   1  11 53.9154 4.57635  14
   3   1  11 56.8080 2.05923  15
  -1   4  11 55.3618 2.08535   8
  -4   3  11 48.3509 3.36066   4
   4  -3  11 52.5265 2.50868   7
  -1   4  11 55.6561 2.28717  11
   4  -3  11 54.1174 1.88183   9
  -4   3  11 55.9171 1.74996   3
   1  -4  11 59.6374 3.31221  17
  -1   4  11 53.5561 2.23516  10
  -3  -1  11 53.9699 1.92490   1
   3   1  11 58.1705 1.79254   1
  -3  -1  11 56.2892 3.71714   4
  -3  -1  11 56.6378 1.89758   9
  -4   3  11 56.8161 1.77824   9
   3   1  11 55.9528 2.45127   7
  -4   3  11 54.6054 1.79454   1
  -4   3  11 56.4008 2.31668  11
   3   1  11 54.9726 2.29300  10
   3   1  11 58.0437 1.76034   9
   0   4 -11 9.98712 0.56398   2
   4  -4 -11 8.77348 0.94374  17
   0   4 -11 9.96150 0.63103   1
   0   4 -11 9.02798 0.60049   9
   4   0 -11 8.32131 0.56962   2
   0   4 -11 10.3328 0.91118   6
   4   0 -11 8.66838 0.62636   9
  -4   4 -11 8.46499 0.82824   6
   4   0 -11 8.98059 0.65183   1
   0   4 -11 9.66887 1.07511  10
  -4   4 -11 10.5147 0.69347   3
   4  -4  11 10.0452 0.68585   9
  -4   0  11 8.43166 0.61694   3
  -4   4  11 9.19283 0.49469   9
   4  -4  11 8.65922 1.44559  17
   4   0  11 9.81339 0.78178  15
   4   0  11 7.64522 0.88351   7
   4  -4  11 8.29357 0.69162   1
   4   0  11 8.85429 0.55554   9
   0   4  11 9.07510 0.79314  10
  -4   4  11 8.11246 0.69462  11
  -4   0  11 9.52744 0.68380   9
   0   4  11 8.26580 0.85367   8
   4   0  11 9.04328 0.56246   1
  -4   0  11 8.10932 0.70896   1
  -4   4  11 9.00116 0.56501   3
  -4   4  11 9.52510 0.50042   1
   5  -1 -11 9.06966 0.69907   1
   1   4 -11 10.1061 0.59930   2
  -4   5 -11 12.0416 1.00729   6
   1   4 -11 10.3471 0.63858   1
  -5   1 -11 10.6457 0.98660   6
   5  -1 -11 10.4953 0.65012   2
   5  -1 -11 9.91186 0.71186   9
   1   4 -11 9.72124 0.62118   9
   4  -5 -11 7.81484 1.16150  17
  -4   5  11 9.18763 0.49540   9
   4  -5  11 7.76386 1.82333  17
  -5   1  11 10.3488 0.64182   3
   1   4  11 9.63763 1.40383   8
  -4   5  11 8.87033 0.69672  11
  -5   1  11 9.93089 0.97578  11
   4  -5  11 11.5672 1.08916   9
  -5   1  11 10.2620 0.74696   9
   4  -5  11 9.92804 0.76939   5
  -4   5  11 10.8831 0.59275   3
   5  -1  11 9.50274 0.61996   9
   5  -1  11 9.66818 0.63831   1
   5  -1  11 9.71252 0.91425   7
   4  -5  11 12.1002 1.09347   1
  -5   1  11 10.6497 0.76898   1
  -4   5  11 8.25140 0.49763   1
  -5   2 -11 22.0939 1.47384   6
   5  -2 -11 25.3559 1.17884   1
  -3   5 -11 21.1530 1.44916   6
   2   3 -11 24.7033 0.95806   2
   5  -2 -11 24.7801 1.14862   9
   2   3 -11 25.2090 1.05198   1
   2   3 -11 25.2840 1.02731   9
   3  -5 -11 26.1368 1.74070  17
   5  -2  11 23.7513 1.08877   1
  -5   2  11 26.6517 1.03479   3
  -5   2  11 26.1132 1.33752  11
  -3   5  11 26.0016 1.03287   3
   2   3  11 27.4779 1.17882  12
  -3   5  11 26.6310 1.37527  10
  -3   5  11 24.5322 1.48765  16
   3  -5  11 27.5549 2.23362  17
  -3   5  11 27.4159 0.95064   1
   5  -2  11 24.6080 1.07623   9
   2   3  11 24.6639 1.24398  15
   5  -2  11 27.5741 1.35181   5
   3  -5  11 26.3470 1.27039   5
   2   3  11 25.7450 1.38919  10
  -3   5  11 26.3684 1.27861  11
   5  -2  11 26.8143 1.45896   7
   3   2 -11 13.1045 0.74105   1
  -2   5 -11 14.0582 1.10268   8
   3   2 -11 12.9906 0.65791   2
   3   2 -11 12.6645 0.71759   9
  -2   5 -11 11.7003 1.01155   6
   2  -5 -11 13.2084 1.25914  17
  -5   3 -11 11.3405 1.02793   6
  -2   5 -11 14.1493 0.77495   1
   3   2  11 13.2177 0.99007  10
  -5   3  11 13.0353 0.89671  11
  -5   3  11 13.7328 0.67274   1
  -2   5  11 13.4486 0.96033  10
  -5   3  11 12.9252 0.65769   9
   5  -3  11 13.4867 0.92731   5
   5  -3  11 13.5023 0.77079   9
   3   2  11 13.1963 0.91355  12
  -5   3  11 13.2448 0.68626   3
  -2   5  11 13.5646 1.12019  16
   3   2  11 14.2316 1.13689   7
   2  -5  11 13.9681 1.71865  17
   5  -3  11 13.1319 0.77852   1
  -2   5  11 13.9405 0.87746  11
   3   2  11 13.1289 0.89712  15
   5  -3  11 13.9980 1.09044   7
  -1   5 -11 74.6112 2.55831   1
   1  -5 -11 75.8784 4.45371  17
  -1   5 -11 77.3888 3.55051   6
  -5   4 -11 74.9065 3.51365   6
  -1   5 -11 75.3349 2.98646  10
   5  -4 -11 79.7686 4.38519  17
   4   1 -11 78.0112 2.52468   9
  -5   4 -11 76.5331 2.31702   3
  -1   5 -11 79.9657 2.83708   8
   4   1 -11 78.0321 2.40726   2
   4   1 -11 78.5212 2.57192   1
   4   1 -11 84.3684 3.11262   7
  -1   5  11 78.0321 3.22052  16
   5  -4  11 76.8396 2.57341   9
  -4  -1  11 75.9718 2.37441   3
  -5   4  11 78.1658 2.46114   1
  -1   5  11 77.4464 2.92603   8
   5  -4  11 76.7217 2.61535   1
  -5   4  11 78.3361 2.41950   9
  -1   5  11 83.2538 3.15911  11
  -5   4  11 80.2326 3.09737  11
   4   1  11 77.6037 3.23224   7
  -5   4  11 76.9825 2.30547   3
   4   1  11 74.1247 2.66723  12
   4   1  11 77.8823 2.72727  15
   4   1  11 78.9073 2.42561   1
   5  -4  11 79.5046 2.84361   5
   4   1  11 77.8499 2.38329   9
   5   0 -11 76.8488 2.44700   9
   5   0 -11 75.5653 2.95493   7
   5   0 -11 76.5210 2.32909   2
   0   5 -11 73.1148 2.39244   9
   0   5 -11 75.6625 2.44407   1
  -5   5 -11 74.5851 3.39614   6
   0   5 -11 70.8974 2.79159   8
   5   0 -11 73.9948 2.47407   1
  -5   5  11 72.3031 2.23888   9
   0   5  11 70.8134 3.01189   8
   5  -5  11 72.7129 2.63141   5
   0   5  11 73.5741 3.05482  16
   5  -5  11 71.9187 2.55276   1
   5   0  11 73.4299 3.01545   7
   5   0  11 74.2318 2.28583   9
   0   5  11 71.6540 2.82826  10
  -5   5  11 73.2779 2.15102   3
  -5   5  11 70.9783 2.27135   1
  -5   5  11 76.5835 2.87550  11
   5   0  11 72.4409 2.31857   1
   5  -5  11 75.2114 2.52638   9
   0  -5  11 77.8200 2.53563  13
  -5   0  11 60.7730 2.16024   3
   6  -1 -11 23.6972 1.05889   9
   6  -1 -11 24.2638 1.08189   1
   1   5 -11 24.5328 0.95581   1
   1   5 -11 24.4267 0.94010   9
  -5   6 -11 24.3359 1.39845   6
   5  -6 -11 24.5815 1.01482   5
  -6   1 -11 24.2814 1.40965   6
   6  -1 -11 24.4953 1.14588   7
   6  -1  11 27.8617 1.01169   9
  -5   6  11 25.4800 0.93935   1
   6  -1  11 23.6514 1.28785   7
  -5   6  11 24.9045 0.90658   3
   1   5  11 25.3620 1.26131  10
  -5   6  11 25.9657 1.18999  11
   1   5  11 24.4258 1.73644  16
   5  -6  11 24.7769 1.11424   5
   6  -1  11 28.8583 1.02770   1
  -6   1  11 24.1145 0.92039   3
  -5   6  11 26.0555 1.35129  10
  -6   2 -11 95.7085 4.27799   6
   6  -2 -11 100.977 3.13394   9
   4  -6 -11 98.7563 3.28407   5
   6  -2 -11 98.1462 3.17871   1
  -4   6 -11 97.8135 4.28486   6
   2   4 -11 98.3482 3.06645   1
   2   4 -11 98.2783 2.89870   2
   2   4 -11 99.5940 3.02101   9
   6  -2 -11 99.9294 3.77158   7
   6  -2  11 95.4701 3.85064   7
  -6   2  11 96.7392 2.80821   3
   6  -2  11 98.9289 3.09586   1
  -4   6  11 92.5087 3.56381  10
  -6   2  11 100.117 3.10073   1
   2   4  11 99.6752 3.66425  10
   6  -2  11 98.1921 3.04164   9
  -6   2  11 104.308 3.05107   9
  -4   6  11 99.0631 3.76815  11
   4  -6  11 96.2447 3.33154   5
   3   3 -11 19.8082 0.90097   1
   3   3 -11 20.1753 0.88315   9
  -3   6 -11 20.2542 0.94020   1
  -3   6 -11 21.2090 1.14410  10
  -3   6 -11 19.8088 1.28522   6
   3   3 -11 20.2987 0.84037   2
  -6   3 -11 19.1960 1.27905   6
   6  -3 -11 22.2407 1.07345   7
  -3   6  11 20.2354 1.13347  10
   6  -3  11 20.7610 1.05769   5
  -6   3  11 20.0500 0.81539   3
  -3   6  11 19.7661 1.06157  11
   6  -3  11 19.7430 1.18691   7
   3   3  11 21.1123 1.02632  15
   6  -3  11 20.5717 0.95183   9
  -6   3  11 20.7584 0.89332   1
  -3   6  11 19.3472 1.83437  16
   6  -3  11 20.2958 0.96568   1
   3   3  11 20.4305 1.16438  10
  -6   3  11 19.9515 0.87110   9
  -2   6 -11 61.1584 2.34859  10
  -6   4 -11 58.2612 2.72213   6
  -2   6 -11 58.4245 1.94609   9
   6  -4 -11 57.2685 2.33637   7
  -2   6 -11 57.6807 1.97423   1
   4   2 -11 56.3370 1.92161   9
   4   2 -11 56.9926 1.84581   2
   4   2 -11 58.3302 1.95681   1
  -2   6 -11 59.4082 2.73953   6
  -4  -2  11 55.7891 1.75119   3
   6  -4  11 55.6999 1.96997   1
   6  -4  11 56.5738 2.42118   7
  -6   4  11 54.7963 1.79930   9
  -2   6  11 55.7746 2.31138  11
  -2   6  11 56.6002 2.24926  10
   6  -4  11 55.6959 1.93851   9
   4   2  11 57.2291 2.38006   7
   4   2  11 54.6096 1.99898  15
   6  -4  11 53.7602 2.06626   5
  -6   4  11 55.3223 1.83159   1
  -2   6  11 57.1958 2.61629  16
  -6   4  11 55.0261 1.69627   3
  -6   4  11 55.4924 2.22438  11
  -1   6 -11 18.6219 0.82360   9
  -6   5 -11 19.3443 1.19391   6
   5   1 -11 19.0733 0.85351   9
   5   1 -11 18.5263 0.86606   1
  -1   6 -11 19.1913 0.83483   1
   6  -5 -11 19.2767 1.04090   7
  -6   5  11 18.9287 0.78246   1
  -6   5  11 19.5329 0.77725   9
  -1   6  11 20.3246 1.05316  10
  -1   6  11 20.3133 1.62271  16
   5   1  11 19.1697 1.09361   7
  -5  -1  11 20.5638 0.79469   3
   6  -5  11 19.1533 0.94946   5
   6  -5  11 18.2478 1.12715   9
  -6   5  11 19.8300 0.96078  11
   1  -6  11 19.7466 0.96229  13
  -6   5  11 19.3574 0.74369   3
   6  -5  11 18.3993 1.14274   1
   0   6 -11 4.14043 0.46588   9
   6   0 -11 4.08590 0.55357   9
   6   0 -11 4.68687 0.56770   1
   6   0 -11 4.30480 0.55305   7
   0   6 -11 3.99908 0.47842   1
  -6   6 -11 4.30628 0.66420   6
   6  -6 -11 3.71935 0.37599   5
  -6   0 -11 4.01454 0.72191   6
   0   6  11 4.49822 0.57696  10
  -6   6  11 4.52737 0.36314   3
   6   0  11 4.85314 0.53573   7
  -6   6  11 4.09973 0.41077   1
   6  -6  11 3.90252 0.43166   5
  -6   0  11 4.67172 0.36290   3
  -6   6  11 3.90247 0.45574  11
  -4   7 -11 7.88911 0.90288  10
  -7   3 -11 7.69775 0.74443   6
   7  -3 -11 7.40318 0.49732   7
   3   4 -11 6.17386 0.44013  15
   3   4 -11 7.24196 0.55036   9
  -4   7 -11 8.28759 0.77477   6
  -4   7 -11 7.17381 0.59947   1
   3   4 -11 7.08224 0.55325   1
  -3  -4  11 6.71885 0.42396   3
  -4   7  11 7.07732 0.51999  11
   7  -3  11 7.19584 0.58472   9
   7  -3  11 6.68600 0.58911   1
   7  -3  11 6.92937 0.61773   7
  -4   7  11 6.78830 0.81798  10
  -7   3  11 7.83896 0.38528   3
   4   3 -11 9.49482 0.56816   9
  -3   7 -11 8.86671 0.58899   9
  -3   7 -11 9.37660 0.59107   1
   4   3 -11 8.99335 0.48813  15
   4   3 -11 8.94973 0.56831   1
   7  -4 -11 8.30452 0.51022   5
  -7   4 -11 9.42212 0.77170   6
   7  -4 -11 7.61440 0.54803   7
  -7   4  11 9.81175 0.43951   3
   7  -4  11 10.5000 0.74158   1
  -3   7  11 8.83798 0.73894  10
  -4  -3  11 9.52216 0.48368   3
   7  -4  11 9.13836 0.67958   5
  -3   7  11 10.3972 0.66782  11
   7  -4  11 9.77428 0.73862   9
   0   0 -12 9290.02 310.435   4
   0   0  12 9529.10 318.843   4
   0   0  12 9432.72 268.865   1
   0   0  12 9999.99 318.907   4
   0   0  12 9205.69 264.219   9
   1   0 -12 1179.21 39.4904   4
   1  -1 -12 1135.47 52.8510  14
   1   0 -12 1217.74 52.6526  14
  -1   1 -12 1146.94 39.4029   4
  -1   0 -12 1201.38 39.3112   4
   0   1 -12 1162.03 33.1857   1
   0   1 -12 1198.41 39.4678   4
   0  -1 -12 1149.33 39.2180   4
   1  -1 -12 1153.37 39.4033   4
   1  -1  12 1098.01 32.8067   1
   1   0  12 1136.62 38.8464  16
   0  -1  12 1179.40 32.8337   1
   1  -1  12 1191.72 39.2052   4
   1   0  12 1109.04 52.2167  14
  -1   0  12 1173.39 32.2406   9
  -1   0  12 1171.04 39.1349   4
   0   1  12 1143.79 32.7439   1
  -1   0  12 1199.58 32.8090   1
   0   1  12 1136.91 32.1800   9
   0   1  12 1179.41 34.2173  12
   0   1  12 1196.20 38.8998  16
   1   0  12 1112.34 32.7716   1
  -1   1  12 1178.62 32.7654   1
  -1   1  12 1192.04 39.0494   4
  -1   1  12 1175.48 32.2013   9
  -1   1  12 1147.47 34.1825  12
   1  -1  12 1095.18 32.2417   9
   1   0  12 1114.07 32.2076   9
   1  -1  12 1138.21 39.0188   4
   0  -1  12 1178.99 39.0885   4
   1   0  12 1195.27 39.0067   4
   0   1  12 1210.96 38.8451   4
   0  -1  12 1190.29 32.2716   9
   1   1 -12 997.435 38.8653   6
  -1   2 -12 956.457 38.8666   6
   2  -1 -12 994.787 33.9063   4
   1   1 -12 1004.29 33.8953   4
   1   1 -12 1036.79 27.0963   2
  -2   1 -12 986.813 38.8819   6
  -2   1 -12 933.685 33.7349   4
   1   1 -12 1058.19 28.4022   1
   1   1 -12 1044.01 27.9095   9
  -1   2 -12 993.485 33.8254   4
   1  -2 -12 1000.23 33.5978   4
  -1   2  12 1025.74 28.1067   1
  -1  -1  12 962.419 33.7353   4
   1   1  12 1001.95 45.1652  14
   2  -1  12 972.274 28.1966   1
  -2   1  12 1005.08 27.6864   9
  -1   2  12 1023.90 33.4870  16
  -1   2  12 1041.78 33.4311   4
   1  -2  12 982.443 27.7544   9
   1  -2  12 981.515 28.2379   1
  -2   1  12 993.755 29.3390  12
   2  -1  12 976.605 27.7132   9
  -2   1  12 979.520 28.1670   1
  -2   1  12 992.415 33.7600   4
  -1   2  12 1039.04 27.6247   9
   1   1  12 1009.86 32.5204  10
  -1   2  12 937.244 29.3736  12
   2  -1  12 989.001 33.7942   4
   1   1  12 981.082 28.1094   1
   1  -2  12 1016.49 33.6780   4
  -1  -1  12 1018.89 27.7461   9
   1  -2  12 1000.16 47.9182  17
   1   1  12 973.665 27.6249   9
  -2   0 -12 293.488 10.0927   4
   0   2 -12 294.454 8.11304   2
   2   0 -12 298.314 8.50473   1
   0   2 -12 299.685 8.52517   1
   2   0 -12 293.295 10.3850   4
   2   0 -12 288.422 8.06814   2
   2   0 -12 301.793 8.36270   9
   2  -2 -12 295.893 10.3161   4
  -2   2 -12 288.925 11.6220   6
  -2   2 -12 287.944 10.2644   4
   0   2 -12 286.007 11.6310   6
   0   2 -12 292.313 10.2909   4
  -2   0  12 289.224 10.5563   4
   0   2  12 306.241 9.07524   8
  -2   2  12 317.185 8.92108  12
  -2   0  12 290.799 8.42530   9
  -2   2  12 300.411 10.4255   4
   0  -2  12 309.344 8.49977   9
   2   0  12 302.030 10.1384  16
   0  -2  12 290.311 10.4448   4
   2   0  12 301.620 13.9962  14
  -2   0  12 291.809 8.57192   1
   2  -2  12 294.339 8.47051   9
   2   0  12 296.922 8.54659   1
  -2   2  12 290.331 8.51257   1
   2  -2  12 290.402 14.5831  17
   0   2  12 292.092 9.96080  10
   2   0  12 296.856 9.97133  10
   0   2  12 300.688 8.98071  12
   2  -2  12 288.082 8.61173   1
  -2   2  12 304.504 8.89030  13
   0  -2  12 315.869 8.65065   1
   2   0  12 300.938 10.3829   4
  -2   2  12 286.972 8.36586   9
   2   0  12 295.413 8.39980   9
   1   2 -12 51.8276 1.63918   2
   3  -1 -12 52.7881 1.80088   1
   3  -1 -12 51.8130 1.64677   2
   3  -1 -12 52.2238 1.76546   9
   1   2 -12 52.3147 1.73848   9
   1   2 -12 49.9117 1.76305   1
  -3   1 -12 50.4569 2.41067   4
  -3   1 -12 54.8000 2.45890   6
   1   2 -12 51.4194 2.41543   4
  -2   3 -12 53.6197 2.41398   6
  -2   3 -12 52.5980 2.42986   4
   3  -1 -12 53.2879 2.63577   4
  -2   3 -12 53.6547 1.76367   8
   1   2  12 51.3644 2.06700  10
  -3   1  12 50.6441 2.58744   4
  -2   3  12 52.1355 1.59094   1
   2  -3  12 54.6151 1.77146   1
  -2   3  12 48.8298 1.72840  12
  -2   3  12 52.4318 1.56491   9
  -2   3  12 52.9125 2.19240   4
  -3   1  12 52.2397 1.63562   9
   2  -3  12 60.4971 2.04383   5
   2  -3  12 49.8186 2.94077  17
   1   2  12 56.2156 3.51349  14
  -3   1  12 50.7210 1.82322  13
   3  -1  12 49.0873 2.09565   5
  -1  -2  12 45.6544 1.74987   1
  -3   1  12 53.2903 1.66733   1
  -2   3  12 51.5856 2.14440  11
  -1  -2  12 49.3875 1.93513  13
  -1  -2  12 49.6620 2.48865   4
   1   2  12 49.6442 1.94920  15
  -2   3  12 51.8689 2.09398  16
  -3   1  12 50.2866 1.65701   3
   3  -1  12 49.6716 2.27767   7
   1   2  12 52.8320 1.81309  12
   1   2  12 52.3819 2.43060   7
   1   2  12 53.2075 1.80373   8
  -1  -2  12 45.4749 1.71974   9
   3  -1  12 54.6803 1.67718   9
   3  -1  12 53.1661 1.70126   1
   2  -3  12 54.7375 1.74611   9
  -3   2 -12 145.119 5.49730   4
   2   1 -12 149.127 4.29572   9
   2   1 -12 149.123 4.12466   2
  -1   3 -12 141.564 5.98369   6
  -1   3 -12 145.568 4.16137   2
  -3   2 -12 141.709 5.97773   6
  -1   3 -12 145.401 5.45114   4
   2   1 -12 144.590 5.57449   4
   2   1 -12 143.421 4.35770   1
   3  -2 -12 144.882 5.68429   4
   3  -2  12 142.753 4.29188   9
  -3   2  12 164.952 4.07233   3
   2   1  12 148.480 4.24984   1
  -1   3  12 134.897 5.06399  10
  -1   3  12 146.075 4.65304   8
   2   1  12 149.293 5.12812  10
   2   1  12 143.104 7.50745  14
   2   1  12 148.223 4.58825  15
  -2  -1  12 143.251 5.66819   4
   1  -3  12 145.368 4.42645   1
  -1   3  12 147.156 4.18374   1
   3  -2  12 141.017 5.55094   7
  -3   2  12 144.747 4.29026   1
  -1   3  12 144.264 5.24637  16
  -1   3  12 144.683 5.41743  11
  -1   3  12 148.044 4.11262   9
   1  -3  12 142.178 5.49919   4
   1  -3  12 143.107 4.34618   9
  -2  -1  12 147.506 4.35834   1
   2   1  12 149.916 4.17868   9
   3  -2  12 140.260 4.36070   1
  -2  -1  12 158.820 4.64300  13
  -3   2  12 138.845 5.61998   4
  -3   2  12 143.423 4.48243  13
   1  -3  12 141.909 4.86990   5
   3  -2  12 153.076 4.86207   5
  -1   3  12 146.049 4.51461  12
  -2  -1  12 146.576 4.28103   9
  -3   2  12 143.777 4.21512   9
   2   1  12 144.446 5.53911   7
  -3   3 -12 128.946 5.36055   6
   3   0 -12 120.845 5.19033   4
   0   3 -12 132.096 3.70106   2
   3   0 -12 129.407 3.84815   9
   0  -3 -12 132.466 6.39714  17
  -3   3 -12 118.932 5.02756   4
   3   0 -12 131.201 3.68499   2
   0   3 -12 131.700 4.98866   4
   0   3 -12 130.528 3.94123   1
   3   0 -12 130.169 3.92291   1
   0   3 -12 128.739 5.37373   6
  -3   3 -12 122.220 3.61293   3
   3   0  12 132.833 7.11527  14
  -3   3  12 141.724 5.26943   4
   3  -3  12 130.802 3.96950   9
   3  -3  12 134.458 6.85456  17
   0   3  12 134.703 4.69361  10
   0   3  12 129.908 4.14038  12
  -3   3  12 127.479 3.89539   1
   0  -3  12 128.393 4.00510   9
   0  -3  12 131.818 5.23915   4
   3   0  12 135.509 3.95225   1
  -3   0  12 123.285 4.17921  13
   3   0  12 135.610 3.88488   9
  -3   3  12 129.150 3.83232   9
  -3   3  12 129.851 4.96366  11
   3  -3  12 137.929 4.45079   5
   3   0  12 128.048 4.19536  15
  -3   0  12 133.088 3.96686   1
   3   0  12 131.963 5.06725   7
   0  -3  12 129.794 4.07895   1
  -3   3  12 134.251 3.68546   3
   3  -3  12 131.279 4.03515   1
   0   3  12 136.101 4.27479   8
  -3   0  12 132.903 3.90004   9
   1   3 -12 73.5274 2.39991   1
   1   3 -12 73.1434 2.21004   2
   1   3 -12 72.8595 3.46827   4
   3  -4 -12 72.6157 3.86514  17
   4  -1 -12 71.5489 2.39809   1
  -3   4 -12 71.8661 3.27857   6
   4  -1 -12 70.9487 2.35257   9
   4  -1 -12 71.3195 4.16729   4
   4  -1 -12 71.8923 2.21710   2
   1   3 -12 74.9464 2.36679   9
  -3   4 -12 70.9678 3.62996   4
  -3   4  12 73.5180 2.86456  11
  -3   4  12 72.8779 2.19388   1
   3  -4  12 74.5219 4.14768  17
   1   3  12 69.6579 2.52276  15
   4  -1  12 71.1843 2.99673   7
   4  -1  12 70.1240 2.27611   9
   3  -4  12 71.8637 2.37323   9
  -4   1  12 70.2883 4.12117   4
  -4   1  12 68.9471 2.27736   1
   1   3  12 69.8374 2.54854   8
   3  -4  12 72.3194 2.41895   1
  -3   4  12 72.7303 2.15849   9
  -3   4  12 68.6515 2.84350  16
  -3   4  12 70.8996 2.13497   3
   1   3  12 72.6337 2.40212  12
  -1  -3  12 70.1687 2.51629  13
   4  -1  12 70.8428 2.31844   1
   3  -4  12 73.9502 2.61870   5
  -4   1  12 72.4479 2.20324   3
   1   3  12 70.9307 2.78961  10
   4  -1  12 68.8521 2.82390   5
  -3   4  12 74.3222 3.60345   4
   4  -2 -12 4.78108 1.72784   4
   2  -4 -12 4.54003 0.65706  17
  -2   4 -12 3.76679 1.13485   4
   2   2 -12 3.86417 1.12660   4
   4  -2 -12 5.50877 0.75535   9
   2   2 -12 4.05927 0.40463   2
   4  -2 -12 5.63587 0.76975   1
  -2   4 -12 5.05002 0.55073   2
  -2   4 -12 6.09044 0.75192   6
  -4   2 -12 5.71529 0.74120   6
   4  -2  12 4.70773 0.45990   1
  -2   4  12 5.36672 0.71694  16
  -4   2  12 4.36337 0.39096   9
   2   2  12 4.27377 0.54451  12
  -2   4  12 5.00474 0.44400  12
   4  -2  12 4.59606 0.78437   5
   4  -2  12 5.13203 0.83098   7
   4  -2  12 3.95485 0.43455   9
   2   2  12 4.80364 0.68310  10
   2   2  12 7.43870 1.95006  14
  -2   4  12 5.24786 0.58537  11
   2  -4  12 4.57342 0.92680  17
  -4   2  12 4.31162 0.38840   1
  -2   4  12 4.62098 0.70789  10
   2   2  12 4.82125 0.72302   7
  -2  -2  12 4.37907 1.64346   4
   2   2  12 4.33836 0.67145  15
  -4   2  12 3.96825 1.39757   4
   2  -4  12 4.76607 0.59104   5
   2  -4  12 5.98260 0.73708   9
   3   1 -12 70.8512 2.31847   1
  -4   3 -12 71.4804 3.18732   6
   3   1 -12 72.0890 2.15382   2
  -1   4 -12 67.1295 3.15818   6
  -1   4 -12 70.8625 2.73190  10
  -4   3 -12 68.5465 2.22120   3
  -4   3 -12 68.5238 4.11963   4
  -1   4 -12 70.3338 2.39043   8
  -1   4 -12 71.7956 3.43370   4
   3   1 -12 68.6198 2.26911   9
   4  -3 -12 72.6483 3.72853  17
   1  -4 -12 66.7776 3.66994  17
  -1   4 -12 71.1479 2.14978   2
  -1   4 -12 70.3213 2.32846   1
   3   1 -12 60.7052 3.66463   4
  -4   3  12 71.9502 2.90531  11
   3   1  12 74.0704 2.21163   9
  -1   4  12 70.4744 2.79474  10
   4  -3  12 70.5889 2.40647   1
  -3  -1  12 72.4062 2.33615   9
   1  -4  12 72.4397 4.09690  17
  -1   4  12 74.9275 2.40199  12
  -1   4  12 71.6582 2.59952   8
   4  -3  12 71.0655 3.08555   7
  -4   3  12 72.1816 3.99236   4
  -1   4  12 69.0313 2.91228  16
   3   1  12 73.2514 2.24949   1
  -3  -1  12 71.6870 2.36950   1
  -4   3  12 71.6617 2.24008   9
  -4   3  12 72.8187 2.17852   3
  -1   4  12 72.6843 2.87283  11
  -3  -1  12 71.1431 4.34931   4
   3   1  12 74.4424 2.55607  15
   3   1  12 73.8179 3.04878   7
   4  -3  12 73.0166 2.36784   9
  -4   3  12 71.5150 2.27666   1
   3   1  12 73.3942 2.84139  10
   4  -3  12 75.6619 2.68425   5
   4  -4 -12 1.34509 0.47383  17
  -4   4 -12 1.23994 0.43063   6
   0   4 -12 1.24551 0.33912   1
   4   0 -12 0.78240 0.34791   9
   0   4 -12 1.29449 0.34579   9
   0   4 -12 1.85998 0.53226   6
   4   0 -12 1.49502 0.39092   1
  -4   4  12 0.66972 0.26367   3
   0   4  12 1.86167 0.57697  10
  -4   4  12 0.66856 0.22474   1
  -4   4  12 1.37923 0.43785  11
   4  -4  12 1.74104 0.41631   9
   0   4  12 1.51065 0.34726  12
  -4   0  12 0.75534 0.29336   3
   0   4  12 1.57912 0.52056   8
   4   0  12 1.03831 0.47520   7
  -4   4  12 0.99274 0.21729   9
   4  -4  12 1.25651 0.42449   1
   4  -4  12 1.09997 0.35247   5
   4  -5 -12 171.294 8.29506  17
   1   4 -12 164.601 4.92586   1
  -5   1 -12 165.369 6.82690   6
  -4   5 -12 162.031 6.78695   6
   5  -1 -12 166.332 4.88291   9
   5  -1 -12 149.999 4.64102   2
   1   4 -12 167.947 4.84524   9
   1   4 -12 146.160 4.59487   2
   5  -1 -12 164.482 4.96547   1
  -5   1  12 165.330 4.65126   3
   5  -1  12 162.464 6.33256   7
   4  -5  12 161.872 5.10676   9
  -4   5  12 168.144 4.83083   9
   4  -5  12 164.317 8.90633  17
  -5   1  12 173.502 4.96420   9
   5  -1  12 163.864 5.03234   1
  -5   1  12 175.272 5.05053   1
  -4   5  12 165.562 4.57532   3
   4  -5  12 165.045 5.19789   1
   1   4  12 164.826 5.91216  10
   5  -1  12 166.989 4.95375   9
   4  -5  12 166.116 5.52043   5
  -4   5  12 170.710 4.91541   1
   1   4  12 173.777 5.16747  12
  -4   5  12 164.987 6.19622  11
  -3   5 -12 115.075 5.11712   6
   2   3 -12 119.948 3.64417   9
   5  -2 -12 122.891 3.80614   1
  -5   2 -12 112.361 5.10783   6
   5  -2 -12 122.241 3.73886   9
   2   3 -12 120.199 3.48241   2
   3  -5 -12 119.764 6.17993  17
   2   3 -12 118.056 3.70420   1
  -5   2  12 117.233 3.33080   3
   2   3  12 120.203 3.71624  12
  -3   5  12 109.084 4.39228  16
   2   3  12 112.251 3.77764  15
  -5   2  12 114.828 3.55320   1
   5  -2  12 114.027 3.62643   1
  -3   5  12 115.186 4.21795  10
   2   3  12 115.313 4.27670  10
  -5   2  12 115.866 4.41533  11
  -5   2  12 114.617 3.49165   9
   5  -2  12 117.602 3.97469   5
  -3   5  12 122.189 3.44707   1
  -3   5  12 114.022 3.27956   3
   3  -5  12 117.061 3.95489   5
   5  -2  12 111.706 3.55433   9
  -3   5  12 116.858 4.40382  11
   3  -5  12 118.366 6.40189  17
   5  -2  12 115.499 4.54559   7
   3   2 -12 53.3183 1.71218   2
  -2   5 -12 50.1254 2.18685   8
   2  -5 -12 49.4025 3.00138  17
  -5   3 -12 54.8790 2.59002   6
  -2   5 -12 52.1002 2.54309   6
  -2   5 -12 53.0308 1.86590   1
   3   2 -12 53.5704 1.84830   1
   3   2 -12 50.0882 1.79502   9
   3   2  12 53.5711 1.93863  12
  -2   5  12 54.0402 2.20410  10
   5  -3  12 52.5722 1.87366   1
  -2   5  12 50.9778 2.36215  16
   5  -3  12 52.2266 1.84464   9
   3   2  12 51.2788 1.99505  15
  -5   3  12 53.2548 1.67818   3
  -2   5  12 50.6884 2.18923  11
   3   2  12 51.5085 2.23476  10
   2  -5  12 51.4480 3.39428  17
   3   2  12 54.9960 2.38245   7
   5  -3  12 53.1678 2.36451   7
  -5   3  12 49.8308 1.75224   1
  -5   3  12 53.6184 2.21657  11
   5  -3  12 51.9453 2.06201   5
   2  -5  12 51.6210 2.13661   5
  -5   4 -12 36.3753 1.85997   6
   4   1 -12 35.3906 1.23215   2
   5  -4 -12 28.6206 2.42194  17
  -1   5 -12 34.2778 1.32748   9
   4   1 -12 34.2454 1.32112   9
  -1   5 -12 31.7939 1.21445   2
  -5   4 -12 35.3622 1.27887   3
   4   1 -12 32.4690 1.58227   7
   4   1 -12 33.2946 1.33568   1
  -1   5 -12 37.0560 1.71866  10
  -1   5 -12 34.2187 1.34304   1
  -1   5 -12 32.9238 1.63999   8
  -1   5 -12 34.6490 1.86741   6
  -5   4  12 33.0253 1.54927  11
   5  -4  12 32.0513 1.48419   5
   4   1  12 36.6782 1.45001  12
   4   1  12 35.1822 1.21047   1
  -1   5  12 30.5941 1.61129  11
  -5   4  12 34.1107 1.22583   1
   5  -4  12 33.8259 1.39233   1
  -1   5  12 34.3378 1.61628  10
  -4  -1  12 34.3599 1.26467   3
  -5   4  12 33.0045 1.17705   3
   5  -4  12 35.1253 1.37709   9
   4   1  12 35.6587 1.19329   9
   4   1  12 33.0972 1.46963  15
   4   1  12 37.6528 1.76844   7
  -1   5  12 32.4400 1.75983  16
  -5   4  12 34.9235 1.21515   9
   0   5 -12 51.8073 2.24264   8
   0   5 -12 52.6610 1.78510   9
   5   0 -12 52.9016 2.16949   7
   5   0 -12 52.7589 1.82535   9
   0   5 -12 52.0392 1.67589   2
   0   5 -12 51.9055 1.81420   1
   5   0 -12 52.7784 1.85366   1
   5   0 -12 53.1912 1.72023   2
  -5   5 -12 50.5481 2.51533   6
   5  -5  12 52.1349 1.96619   9
   5   0  12 53.0375 2.32904   7
   5   0  12 52.6212 1.72148   9
  -5   5  12 53.7197 2.16621  11
  -5   5  12 52.4070 1.68499   9
  -5   5  12 51.8909 1.62617   3
   0  -5  12 57.1846 1.97962  13
  -5   5  12 52.1801 1.71112   1
   0   5  12 51.7620 2.39178  16
   0   5  12 50.5919 2.17363  10
  -5   0  12 51.6027 1.69014   3
   5  -5  12 53.2678 2.01565   1
   5   0  12 52.5252 1.75017   1
   5  -5  12 51.6590 2.01350   5
   6  -1 -12 22.9935 1.02480   9
   5  -6 -12 24.0728 0.96542   5
   6  -1 -12 23.4839 1.09265   7
   6  -1 -12 23.5521 1.06887   1
   1   5 -12 21.6873 0.89350   9
  -5   6 -12 22.7467 1.34527   6
  -6   1 -12 22.8110 1.33601   6
   1   5 -12 21.5663 0.90798   1
   5  -6  12 22.8774 1.03421   5
   6  -1  12 22.7859 0.95199   1
  -5   6  12 25.1038 1.11038  11
   6  -1  12 22.6779 0.92568   9
   1   5  12 24.5842 1.18958  10
  -5   6  12 23.7306 0.87226   1
  -5   6  12 22.1824 0.84148   3
  -6   1  12 22.7114 0.85553   3
  -5   6  12 23.5180 1.44603  10
   6  -1  12 22.2040 1.20784   7
   2   4 -12 71.5768 2.34379   1
   2   4 -12 71.3966 2.30478   9
   6  -2 -12 70.2528 2.85235   7
   6  -2 -12 74.6079 2.45253   9
   6  -2 -12 75.5458 2.49829   1
  -6   2 -12 74.1842 3.31074   6
  -4   6 -12 76.1566 3.30638   6
   2   4 -12 73.2055 2.20610   2
   4  -6 -12 69.4835 2.50049   5
   4  -6  12 73.9539 2.58669   5
   2   4  12 69.8692 3.20676  16
  -6   2  12 72.4328 2.16570   3
  -6   2  12 77.8366 2.42485   1
   2   4  12 71.4721 2.84541  10
  -4   6  12 76.6647 2.79936  10
  -4   6  12 71.7365 2.88159  11
   6  -2  12 71.5846 2.38655   1
   6  -2  12 73.1350 2.35332   9
  -6   2  12 75.9051 2.37248   9
   6  -2  12 72.9527 2.98963   7
   3   3 -12 9.92906 0.55190   2
  -3   6 -12 10.0641 0.91961   6
   3   3 -12 9.41411 0.61384   1
  -6   3 -12 9.28370 0.89198   6
  -3   6 -12 9.86007 0.67077   1
   3   3 -12 8.87621 0.59681   9
  -3   6 -12 11.1393 0.89595  10
  -6   3  12 10.5904 0.61697   9
   6  -3  12 11.6424 0.71500   1
  -3   6  12 9.61621 0.84252  10
  -6   3  12 11.3943 0.86130  11
   3   3  12 10.2174 0.83557  10
   6  -3  12 10.3625 0.81997   5
   6  -3  12 11.5906 0.70672   9
   6  -3  12 13.1491 0.93404   7
  -3   6  12 10.6627 0.73920  11
  -6   3  12 10.6023 0.62972   1
  -6   3  12 11.6665 0.57320   3
  -2   6 -12 150.465 4.52858   1
   6  -4 -12 155.315 5.49412   7
  -2   6 -12 151.489 5.21720  10
   4   2 -12 151.138 4.51068   1
  -6   4 -12 144.640 6.19518   6
   4   2 -12 149.396 4.43440   9
   4   2 -12 143.680 4.27062   2
  -2   6 -12 145.325 6.20644   6
  -2   6 -12 149.062 4.45144   9
   4   2  12 141.630 5.35792   7
   6  -4  12 144.383 4.39631   1
  -2   6  12 148.019 5.35635  11
   6  -4  12 137.518 4.30796   9
  -6   4  12 147.061 5.26470  11
  -4  -2  12 145.173 3.98807   3
  -2   6  12 131.570 5.39406  16
   6  -4  12 140.771 5.37182   7
  -2   6  12 144.554 5.04287  10
  -6   4  12 144.210 4.19940   9
   6  -4  12 141.258 4.72165   5
  -6   4  12 146.369 4.27483   1
  -6   4  12 143.069 3.93112   3
  -1   6 -12 5.14910 0.48882   1
  -1   6 -12 4.22777 0.46645   9
  -5  -1 -12 5.97662 0.85000   6
   5   1 -12 4.54833 0.51084   1
   6  -5 -12 4.50918 0.66708   7
   5   1 -12 4.70564 0.50963   9
  -6   5 -12 5.23971 0.69884   6
   5   1  12 5.72585 0.66989   7
   6  -5  12 5.60078 0.88627   1
  -6   5  12 4.46151 0.38734   9
  -6   5  12 5.00873 0.39331   3
   1  -6  12 5.55486 0.63388  13
   6  -5  12 5.15964 0.51702   5
  -5  -1  12 5.27003 0.42342   3
  -6   5  12 4.47851 0.39384   1
  -6   5  12 4.68291 0.50256  11
   6  -5  12 5.80122 0.85333   9
  -1   6  12 4.95520 0.62759  10
  -6   6 -12 22.2715 1.25138   6
   6   0 -12 22.0770 0.97675   1
   6  -6 -12 22.8728 0.88182   5
  -6   0 -12 21.2628 1.29200   6
   0   6 -12 21.9103 0.87788   1
   6   0 -12 22.8385 1.05410   7
   6   0 -12 22.4675 0.96255   9
   0   6 -12 21.5748 0.85910   9
  -6   6  12 23.1065 0.86337   1
  -6   0  12 23.3590 0.79836   3
   6   0  12 23.5194 1.11649   7
  -6   6  12 22.8815 0.78576   3
   6  -6  12 22.3251 0.95429   5
   0   6  12 23.6236 1.12082  10
  -6   6  12 23.2435 1.03869  11
  -4   7 -12 23.3423 1.30292   6
   3   4 -12 23.6705 0.87126  15
  -4   7 -12 23.0792 0.98738   1
  -7   3 -12 24.1840 1.28477   6
   7  -3 -12 23.0393 1.03451   7
  -7   3  12 23.1381 0.75684   3
  -4   7  12 22.8318 1.03271  11
   7  -3  12 21.8582 0.93969   9
   7  -3  12 22.9154 1.08416   7
   7  -3  12 22.5903 0.95664   1
  -3  -4  12 22.6984 0.78581   3
  -3   7 -12 54.5847 1.79773   1
  -3   7 -12 55.4274 1.77275   9
   7  -4 -12 52.8555 2.12201   7
   4   3 -12 58.5935 1.79374  15
   4   3 -12 56.3137 1.78343   1
   7  -4 -12 57.9091 1.87637   5
   4   3 -12 55.5827 1.75108   9
  -7   4 -12 52.9610 2.45619   6
   7  -4  12 53.2748 1.83868   9
  -4  -3  12 57.6750 1.61278   3
  -7   4  12 56.2512 1.58432   3
  -3   7  12 54.6400 2.10378  10
  -3   7  12 57.5294 2.18205  11
   7  -4  12 52.5132 1.91488   5
   7  -4  12 53.8399 1.87043   1
   3  -7  12 57.0645 1.83255  13
   0   0 -13 0.39812 0.25121   4
   0   0  13 0.15790 0.18956   1
   0   0  13 0.10018 0.18767   9
   0   0  13 -0.1342 0.20475   4
   0   0  13 -0.1443 0.47043   4
   1   0 -13 282.406 9.99784   4
   0   1 -13 277.029 8.32350   1
  -1   0 -13 287.992 9.82279   4
   1  -1 -13 268.839 13.3594  14
   0   1 -13 295.025 9.98840   4
   0  -1 -13 293.925 9.74549   4
   1  -1 -13 287.563 9.92860   4
   1   0 -13 300.795 13.1189  14
  -1   1 -13 290.372 9.93204   4
   1   0  13 310.126 9.83558  16
   0   1  13 288.334 8.68658  12
  -1   1  13 285.286 9.97943   4
   1   0  13 283.132 8.26902   1
   0   1  13 293.498 8.09921   9
   0   1  13 291.808 8.24025   1
   1  -1  13 280.192 8.16588   9
   1   0  13 288.222 8.13067   9
   1  -1  13 281.484 9.96339   4
   0  -1  13 287.520 8.32547   1
   1  -1  13 286.507 10.2354   4
  -1   0  13 282.273 10.0710   4
   1   0  13 301.829 9.98588   4
  -1   1  13 283.835 8.11419   9
   0  -1  13 293.672 8.18857   9
   0  -1  13 285.977 10.0311   4
  -1   0  13 286.599 8.29889   1
   0   1  13 300.823 9.88056  16
  -1   0  13 280.959 8.15361   9
  -1   1  13 280.383 8.64996  12
   1  -1  13 285.100 8.30883   1
   1   0  13 285.795 13.3119  14
  -1   1  13 283.530 8.25478   1
   0   1  13 302.073 9.78470   4
   1  -2 -13 101.326 3.68603   4
  -1   2 -13 101.315 3.89605   4
   2  -1 -13 103.939 4.01094   4
   1   1 -13 105.227 3.16016   1
  -2   1 -13 100.401 4.28399   6
   1   1 -13 101.939 2.97337   2
  -2   1 -13 101.748 3.83484   4
  -1   2 -13 102.488 4.28662   6
   1   1 -13 106.366 3.10746   9
   1   1 -13 102.079 3.97419   4
   1   1  13 106.869 3.72174  16
   2  -1  13 101.014 3.11005   1
   1  -2  13 104.698 3.15704   1
  -1  -1  13 102.320 4.00513   4
  -2   1  13 104.662 3.02626   9
  -1   2  13 106.642 3.65585   4
  -1   2  13 107.723 3.76649  16
   1   1  13 104.386 3.02274   1
   1   1  13 104.785 2.97333   9
   1   1  13 101.787 3.69235  10
  -2   1  13 101.073 3.20447  12
  -1  -1  13 98.9665 3.12834   1
  -2   1  13 99.5170 4.00840   4
   1  -2  13 104.290 3.10538   9
  -1   2  13 100.681 3.24129  12
   2  -1  13 100.814 3.05520   9
   1  -2  13 100.656 3.91498   4
  -2   1  13 106.541 3.08015   1
   1   1  13 105.376 5.34041  14
  -1   2  13 103.247 2.95466   9
  -1  -1  13 102.317 3.08117   9
  -1   2  13 103.839 3.00628   1
   2   0 -13 215.175 7.79513   4
   2  -2 -13 222.684 7.74461   4
   2   0 -13 209.928 6.17812   9
   0   2 -13 212.153 7.69196   4
   2   0 -13 214.777 5.95028   2
  -2   2 -13 212.589 7.67031   4
   2   0 -13 210.778 6.28655   1
   0   2 -13 220.753 6.31099   1
  -2   2 -13 212.867 8.58728   6
   0   2 -13 209.601 8.59081   6
  -2   0 -13 214.087 7.48183   4
   0   2 -13 214.584 5.99205   2
  -2   2  13 223.369 7.71462   4
   0  -2  13 221.470 6.22409   9
  -2   2  13 216.840 6.19949   1
  -2   2  13 204.930 6.49030  12
   2   0  13 218.075 7.40463  16
   2   0  13 209.359 6.22897   1
   2   0  13 210.086 6.12179   9
  -2   0  13 206.162 7.83707   4
   0   2  13 204.526 6.55735  12
   2  -2  13 210.594 6.18968   9
   2   0  13 220.637 10.3515  14
   2   0  13 214.663 7.31141  10
   0   2  13 220.118 7.51014  16
  -2   2  13 214.511 6.09237   9
   0   2  13 219.234 7.31435  10
   2  -2  13 216.988 6.94091   5
   0   2  13 226.159 6.63883   8
   0  -2  13 212.696 7.74052   4
  -2   0  13 219.329 6.15859   9
   2  -2  13 214.933 6.30198   1
  -2   0  13 214.415 6.26053   1
   0  -2  13 222.341 6.33079   1
  -2   2  13 211.864 6.49112  13
   1   2 -13 109.050 3.42143   1
   1   2 -13 105.232 4.38869   4
  -2   3 -13 110.788 4.41291   4
   1   2 -13 109.778 3.36452   9
   3  -1 -13 110.709 3.20010   2
  -3   1 -13 111.837 4.69380   6
   3  -1 -13 109.185 3.37665   9
   1   2 -13 110.632 3.21243   2
  -2   3 -13 114.222 4.68256   6
   3  -1 -13 111.390 3.44634   1
  -2   3 -13 114.405 3.51382   8
   3  -1 -13 111.964 4.62310   4
   1   2  13 107.045 3.50111  12
  -1  -2  13 110.698 3.32380   9
   2  -3  13 114.426 3.34808   9
  -3   1  13 110.122 3.23647   9
  -2   3  13 110.449 3.21767   1
   1   2  13 99.1547 3.91067  10
   1   2  13 111.501 3.52374   8
  -2   3  13 100.657 3.42143  12
  -3   1  13 111.420 4.58471   4
   3  -1  13 112.985 4.29885   7
  -3   1  13 108.346 3.45970  13
   2  -3  13 104.497 5.72510  17
   2  -3  13 109.494 3.73732   5
  -2   3  13 114.223 4.09672   4
  -1  -2  13 99.8261 4.38485   4
  -3   1  13 110.212 3.29239   1
   2  -3  13 112.882 3.40085   1
  -3   1  13 111.343 3.13365   3
  -1  -2  13 110.649 3.37799   1
   3  -1  13 106.962 3.77425   5
  -2   3  13 113.015 4.16789  11
   3  -1  13 108.597 3.32372   1
   3  -1  13 107.989 3.26540   9
   1   2  13 110.273 4.32630   7
   1   2  13 111.951 3.57775  15
  -1  -2  13 107.708 3.55930  13
  -2   3  13 106.828 4.03539  16
   1   2  13 120.176 6.17800  14
  -2   3  13 111.358 3.16455   9
   2   1 -13 321.585 8.61793   2
   2   1 -13 316.599 9.07640   1
  -3   2 -13 310.080 11.0974   4
  -3   2 -13 311.718 12.4355   6
  -1   3 -13 319.598 11.0828   4
   3  -2 -13 304.098 11.2686   4
   2   1 -13 304.769 11.1782   4
  -1   3 -13 304.216 12.4314   6
  -1   3 -13 318.162 9.11005   1
  -1   3 -13 315.330 8.65548   2
   2   1 -13 306.082 8.91422   9
  -1   3  13 320.172 8.72523   9
   2   1  13 316.306 8.78703   9
  -1   3  13 292.542 10.4672  10
   1  -3  13 316.977 11.1288   4
  -2  -1  13 295.130 9.41092  13
  -1   3  13 318.553 8.87673   1
  -3   2  13 323.551 9.34323  13
  -1   3  13 310.134 9.41229  12
   2   1  13 316.384 9.36608  15
   3  -2  13 313.173 9.08009   1
   3  -2  13 328.144 9.94395   5
  -3   2  13 317.786 8.99448   1
  -3   2  13 319.240 8.32602   3
   2   1  13 314.177 8.93938   1
  -3   2  13 312.720 8.83725   9
   1  -3  13 306.465 8.95996   9
   2   1  13 323.958 10.5369  10
  -2  -1  13 313.239 8.89797   9
   3  -2  13 306.869 8.91859   9
  -1   3  13 319.940 11.2725  11
   2   1  13 307.995 11.3383   7
   1  -3  13 311.508 9.12036   1
   2   1  13 293.795 14.9409  14
  -2  -1  13 309.243 9.05053   1
  -1   3  13 322.152 10.8456  16
  -3   2  13 318.217 11.2613   4
   3  -2  13 301.091 11.3341   7
   1  -3  13 308.569 9.92533   5
  -2  -1  13 311.555 11.2885   4
   3   0 -13 26.1825 2.13568   4
   0   3 -13 28.1342 1.56620   6
   3   0 -13 27.5564 1.02914   2
   3   0 -13 27.5980 1.14432   1
   0   3 -13 30.8904 1.05477   2
   0   3 -13 32.1552 1.86330   4
  -3   3 -13 28.1847 1.97915   4
  -3   3 -13 29.0946 1.55677   6
   3   0 -13 26.6381 1.10998   9
   0   3 -13 31.1140 1.16893   1
  -3   0  13 27.2962 1.04314   1
  -3   0  13 25.3444 2.15320   4
   0   3  13 28.2125 1.11301  12
   3  -3  13 27.2323 1.08681   9
  -3   3  13 27.8933 1.08074   3
   3  -3  13 26.9542 1.10303   1
   3  -3  13 30.6852 1.32751   5
   3   0  13 27.8016 1.00447   9
   3   0  13 31.2179 2.98442  14
  -3   0  13 27.1867 1.02603   9
  -3   3  13 27.1484 0.94718   9
   0  -3  13 23.6852 2.01911   4
   3   0  13 28.4551 1.02819   1
   0  -3  13 27.7778 1.25703   1
   3   0  13 28.4198 1.49333   7
   0   3  13 27.7976 1.19213   8
   0   3  13 28.3311 1.34429  10
  -3   3  13 29.5304 2.01613   4
  -3   0  13 26.3178 1.26654  13
  -3   3  13 26.7913 0.96241   1
   0  -3  13 26.9884 1.22931   9
   3  -3  13 28.6269 1.92240  17
   4  -1 -13 18.4255 2.53537   4
   4  -1 -13 16.5038 0.74872   2
   4  -1 -13 16.6525 0.86963   1
   4  -1 -13 16.6999 0.85950   9
  -3   4 -13 16.9514 1.15676   6
   1   3 -13 14.5600 0.81269   1
   1   3 -13 16.1984 2.06613   4
   1   3 -13 15.3925 0.70960   2
   1   3 -13 16.5188 0.82009   9
  -3   4 -13 15.6369 2.28889   4
   3  -4 -13 14.5459 1.18895  17
  -4   1 -13 16.6016 1.18129   6
  -4   1  13 16.6992 0.80866   3
   1   3  13 17.2114 1.07843  15
   3  -4  13 15.6171 0.98355   5
  -4   1  13 16.4060 0.75151   1
  -3   4  13 16.0993 0.94581  11
  -3   4  13 18.6564 2.54702   4
  -3   4  13 15.1259 0.63181   9
   4  -1  13 15.5912 1.29159   5
  -1  -3  13 15.8472 1.04611  13
   4  -1  13 18.0235 1.18997   7
   4  -1  13 16.1634 0.78192   1
   4  -1  13 15.6883 0.76920   9
  -3   4  13 16.0299 0.64911   1
  -3   4  13 16.6954 0.80786   3
   3  -4  13 14.9416 1.56771  17
   1   3  13 17.0137 1.09894   8
  -4   1  13 16.4581 0.73138   9
   1   3  13 17.4032 0.83542  12
   3  -4  13 17.3859 0.92605   1
   3  -4  13 17.6422 0.91684   9
   1   3  13 16.2316 1.06936  10
  -4   1  13 17.0609 2.87470   4
   4  -2 -13 6.15272 2.19706   4
   4  -2 -13 7.66247 0.86789   9
  -2   4 -13 7.06280 0.56126   2
   2   2 -13 7.18279 0.56135   1
   2   2 -13 6.72187 0.54423   9
  -4   2 -13 6.00248 0.77940   6
   4  -2 -13 7.01052 0.87062   1
  -2   4 -13 6.80864 1.33402   4
   2   2 -13 6.84216 1.33070   4
   2   2 -13 7.69832 0.49300   2
   2  -4 -13 7.09039 0.76769  17
  -2   4 -13 6.72825 0.80872   6
  -2   4 -13 7.70740 0.73518   8
   2  -4  13 9.58369 1.16871  17
   4  -2  13 7.27608 0.91433   7
  -4   2  13 6.65706 0.57062   3
  -2   4  13 6.70846 0.63424  11
   2   2  13 5.99887 0.95838   7
   2  -4  13 8.28446 0.81603   1
  -2   4  13 7.57969 0.38658   9
   2   2  13 8.39752 0.63950  12
   2  -4  13 8.94034 0.79127   9
  -4   2  13 6.96834 0.46175   1
  -2  -2  13 7.92699 0.84399   1
   2   2  13 7.17898 0.76362  15
  -2   4  13 8.54190 0.52992  12
  -4   2  13 7.47397 1.45255   4
   2  -4  13 7.38923 0.85729   5
   2   2  13 5.40804 2.40795  14
  -2  -2  13 8.57375 1.92669   4
   2   2  13 7.15506 0.76750  10
  -2   4  13 7.55314 0.79334  16
   4  -2  13 7.30148 0.54321   9
   4  -2  13 7.38486 0.55455   1
  -2  -2  13 7.63572 0.88173   9
   4  -2  13 7.91157 0.83378   5
  -2   4  13 7.66747 0.38823   1
  -1   4 -13 89.4028 2.85074   1
  -1   4 -13 81.6200 3.84681   6
  -1   4 -13 88.2401 2.63011   2
  -1   4 -13 86.8868 4.08719   4
   3   1 -13 90.4840 2.63340   2
  -1   4 -13 86.0023 2.92439   8
  -1   4 -13 86.1634 3.29346  10
   3   1 -13 89.6758 2.83146   1
   3   1 -13 85.2484 4.38688   4
   4  -3 -13 94.3601 4.61100  17
   3   1 -13 89.9092 2.78574   9
  -4   3 -13 80.8883 3.83960   6
   1  -4 -13 86.7798 4.54277  17
   4  -3  13 85.4583 2.82920   1
   4  -3  13 86.0970 2.78459   9
   4  -3  13 77.4314 3.56056   7
   4  -3  13 95.5380 3.16343   5
  -1   4  13 91.0280 3.40748  11
   3   1  13 93.3523 3.35994  10
  -4   3  13 86.9910 2.70291   1
  -1   4  13 84.4067 3.28006  10
  -1   4  13 89.2343 2.84174  12
  -1   4  13 89.8782 3.46480  16
  -4   3  13 89.5343 3.44565  11
   1  -4  13 78.6061 3.15936   5
  -3  -1  13 83.2680 4.95641   4
  -3  -1  13 87.0783 2.78282   1
  -4   3  13 89.1869 2.56647   3
  -4   3  13 89.3479 4.64245   4
  -4   3  13 84.8648 2.65289   9
   3   1  13 88.1196 2.61285   9
   3   1  13 88.4763 2.65891   1
   3   1  13 92.6852 3.01919  15
   3   1  13 85.5652 3.55827   7
  -3  -1  13 88.3905 2.73941   9
   4  -4 -13 45.5721 2.56309  17
   4   0 -13 38.7228 1.58865   1
   0   4 -13 44.0795 2.21174   6
   0   4 -13 45.0170 1.60374   1
   4   0 -13 40.3279 1.56125   9
   0   4 -13 45.8810 1.59492   9
  -4   4 -13 41.5286 2.16684   6
   4   0 -13 43.0122 1.46146   2
   0   4 -13 44.7317 1.44409   2
  -4   4  13 43.8041 1.44718   1
  -4   4  13 43.6064 1.41946   3
   4   0  13 36.4925 1.47892   1
   0   4  13 44.3581 1.56862  12
   4  -4  13 46.3947 1.62868   9
   4  -4  13 45.3069 1.64994   1
   0   4  13 42.6449 1.86025   8
  -4   4  13 44.9938 1.42597   9
  -4   4  13 45.0054 1.89292  11
  -4   0  13 42.4473 1.48940   3
   4   0  13 43.3266 2.06076   7
   4   0  13 36.5123 1.45060   9
  -4   0  13 44.7434 1.56795   1
   0  -4  13 45.2063 1.70718  13
   4  -4  13 42.2159 1.77574   5
   0   4  13 43.1748 1.90952  10
  -4   0  13 44.1247 1.53061   9
   5  -1 -13 433.750 12.6068   1
   1   4 -13 443.973 11.9307   2
  -4   5 -13 418.343 17.2430   6
  -5   1 -13 423.279 17.2719   6
   5  -1 -13 438.185 12.3932   9
   1   4 -13 431.229 12.5722   1
   5  -1 -13 441.056 11.9678   2
   4  -5 -13 453.778 21.2717  17
   1   4 -13 425.031 12.3510   9
  -4   5 -13 431.331 11.9528   2
   5  -1  13 411.010 15.3746   7
  -5   1  13 426.833 11.3243   3
   5  -1  13 423.603 12.1265   9
  -5   1  13 435.163 12.3270   1
  -4   5  13 437.297 15.3183  11
   1   4  13 425.565 14.3179  10
   4  -5  13 412.361 12.4606   1
   4  -5  13 420.335 13.4345   5
   1   4  13 443.441 12.7699  12
   4  -5  13 419.378 12.2549   9
  -5   1  13 429.668 12.1160   9
  -4   5  13 440.269 12.0089   9
   5  -1  13 422.259 12.3364   1
  -4   5  13 443.370 12.2179   1
   4  -5  13 423.783 21.2802  17
  -4   5  13 414.789 11.2350   3
   2   3 -13 21.5342 0.98550   9
   2   3 -13 21.9388 1.00783   1
  -3   5 -13 24.1718 1.44543   6
   5  -2 -13 23.2832 1.19475   9
  -5   2 -13 22.4961 1.41320   6
   2   3 -13 23.2378 0.91366   2
   5  -2 -13 22.2767 1.20708   1
  -3   5 -13 23.1873 0.99355   2
   3  -5 -13 21.9951 1.66257  17
   5  -2  13 22.3753 0.98016   9
   3  -5  13 22.1083 1.14921   5
   5  -2  13 21.8560 1.32792   7
  -3   5  13 21.6831 1.39532  16
  -5   2  13 20.9758 0.91160   3
  -3   5  13 20.6772 1.10761  11
  -3   5  13 22.5898 0.82162   1
  -5   2  13 22.6485 1.19849  11
  -5   2  13 22.2768 0.93247   1
  -5   2  13 21.8118 0.90860   9
   3  -5  13 20.9190 2.11772  17
   2   3  13 21.7868 1.25345  10
   2   3  13 20.6403 1.02455  12
   2   3  13 22.1680 1.16821  15
  -3   5  13 23.1101 0.98166   3
  -3   5  13 23.4146 1.27186  10
   5  -2  13 20.8973 0.97920   1
   5  -2  13 21.9157 1.20447   5
   3   2 -13 69.8360 2.32053   9
  -5   3 -13 71.2139 3.27440   6
   3   2 -13 72.0745 2.37240   1
  -2   5 -13 74.5222 2.78596  10
   3   2 -13 69.3091 2.19722   2
  -2   5 -13 66.0506 3.23359   6
   2  -5 -13 71.4067 3.90559  17
  -2   5 -13 68.5700 2.38089   1
  -2   5 -13 72.4945 2.18518   2
  -5   3  13 70.7121 2.86225  11
  -2   5  13 74.2672 2.86394  11
   5  -3  13 70.0255 2.98503   7
  -2   5  13 71.2901 2.79744  10
  -5   3  13 70.8812 2.15369   3
   5  -3  13 69.6974 2.35837   9
   3   2  13 72.5321 2.46892  12
   3   2  13 70.4162 3.00571   7
   5  -3  13 69.4085 2.61895   5
   3   2  13 73.5883 2.55779  15
  -5   3  13 72.5396 2.25824   9
  -5   3  13 72.3936 2.29814   1
   5  -3  13 69.8266 2.40119   1
   2  -5  13 70.2221 2.66401   5
   3   2  13 73.5613 2.87089  10
  -2   5  13 69.7690 2.99072  16
  -1   5 -13 52.8757 1.85445   1
  -1   5 -13 51.1811 2.21400   8
  -1   5 -13 49.9718 1.65673   2
  -1   5 -13 54.8693 2.56167   6
   4   1 -13 44.9762 2.14679   7
  -5   4 -13 59.0463 2.56745   6
   4   1 -13 50.6049 1.83561   1
   4   1 -13 49.3288 1.79331   9
  -1   5 -13 52.3096 1.81708   9
   4   1 -13 51.8250 1.69208   2
   5  -4  13 49.2258 2.04660   5
  -1   5  13 52.0648 2.38316  16
  -4  -1  13 51.2850 1.72539   3
  -1   5  13 50.2086 2.18824  10
  -1   5  13 44.4350 2.21995  11
   4   1  13 55.7506 1.68199   9
  -5   4  13 47.4513 1.69740   9
   5  -4  13 58.5528 1.94495   1
   5  -4  13 60.4858 1.92431   9
  -5   4  13 53.6000 1.65216   3
   4   1  13 59.9589 2.41142   7
  -5   4  13 48.7901 2.18331  11
   4   1  13 55.5838 1.70744   1
   4   1  13 57.8376 1.97568  12
  -5   4  13 47.4872 1.72414   1
   5   0 -13 72.3558 2.75684   7
   5   0 -13 71.3247 2.33457   1
   0   5 -13 69.6511 2.29027   1
   0   5 -13 70.0731 2.25221   9
  -5   5 -13 59.9598 2.16577   2
  -5   0 -13 70.8903 3.22252   6
   5   0 -13 69.2492 2.28514   9
  -5   5 -13 69.9907 3.17803   6
   5   0 -13 70.8140 2.16749   2
   0   5 -13 68.3465 2.11132   2
   0   5  13 68.5408 2.97417  16
  -5   5  13 70.0057 2.74004  11
   5   0  13 69.7333 2.20233   1
  -5   5  13 68.9800 2.13592   9
   5  -5  13 68.4822 2.42657   1
   0   5  13 71.4201 2.73382  10
   5   0  13 70.7473 2.17067   9
  -5   0  13 69.8245 2.11939   3
   0  -5  13 72.7769 2.42235  13
   5  -5  13 65.8190 2.50466   5
   5  -5  13 68.1076 2.37755   9
  -5   5  13 71.4008 2.17646   1
  -5   5  13 69.7757 2.04727   3
   5   0  13 64.5421 2.87204   7
   6  -1 -13 40.3128 1.48866   9
  -5   6 -13 38.2441 1.97036   6
   1   5 -13 41.3201 1.39973   1
   1   5 -13 40.8871 1.37192   9
   6  -1 -13 40.1455 1.67346   7
   6  -1 -13 40.7224 1.53064   1
   5  -6 -13 42.0689 1.47219   5
  -6   1 -13 38.9486 1.96588   6
   6  -1  13 39.6486 1.37066   1
   6  -1  13 36.9794 1.73640   7
  -5   6  13 41.1931 1.65557  11
   5  -6  13 38.4358 1.51263   5
  -5   6  13 40.4529 1.30578   1
  -6   1  13 38.6006 1.25707   3
   1   5  13 40.4423 1.69358  10
   6  -1  13 40.0608 1.35221   9
   6  -2 -13 49.7657 1.83656   9
   2   4 -13 48.0629 1.55292   2
  -6   2 -13 49.2167 2.36230   6
  -4   6 -13 50.1736 1.76874   1
  -4   6 -13 48.4318 2.35474   6
   6  -2 -13 49.9090 2.02130   7
   2   4 -13 47.1392 1.64625   9
   2   4 -13 48.7591 1.67444   1
   6  -2 -13 48.7416 1.87701   1
   4  -6  13 49.4810 1.84339   5
  -4   6  13 48.8651 2.02048  10
  -4   6  13 49.4456 2.02150  11
  -6   2  13 47.8294 1.52246   3
   6  -2  13 47.5217 1.66161   9
   6  -2  13 48.3600 1.69734   1
   2   4  13 51.3927 2.06490  10
  -6   2  13 49.3335 1.69550   9
   2   4  13 46.6627 2.57900  16
   6  -2  13 48.3810 2.13614   7
  -6   2  13 49.8154 1.73155   1
   3   3 -13 44.5007 1.55133   9
  -6   3 -13 45.2242 2.22112   6
   3   3 -13 42.2708 1.45943   2
  -3   6 -13 47.6441 1.92973  10
  -3   6 -13 45.3477 2.21966   6
   3   3 -13 44.3238 1.58407   1
  -3   6 -13 45.8316 1.64138   1
  -3   6  13 44.0145 1.87520  11
   3   3  13 44.1379 1.90364  10
  -6   3  13 43.7116 1.40513   3
  -6   3  13 45.6880 1.86909  11
  -6   3  13 44.7174 1.52379   1
   6  -3  13 45.7105 1.99784   7
   6  -3  13 44.2986 1.57677   9
  -3   6  13 43.9331 1.85599  10
   6  -3  13 41.6252 1.71460   5
  -6   3  13 43.0234 1.48712   9
   6  -3  13 44.5734 1.60548   1
  -2   6 -13 33.7325 1.27723   9
   4   2 -13 33.3377 1.25864   9
  -2   6 -13 35.0729 1.78955   6
   4   2 -13 34.5474 1.27594   1
   4   2 -13 33.7795 1.17745   2
  -2   6 -13 33.8460 1.29967   1
  -6   4 -13 32.7303 1.74860   6
  -4  -2  13 34.3867 1.19837   3
  -2   6  13 33.7061 1.55592  10
   6  -4  13 35.6414 1.37596   1
  -6   4  13 33.8305 1.14187   3
  -2   6  13 32.2763 2.00920  16
  -2   6  13 34.6107 1.57145  11
  -6   4  13 35.1329 1.23857   1
   4   2  13 34.9031 1.66004   7
   6  -4  13 38.1712 1.46361   5
   6  -4  13 33.0645 1.33652   9
  -6   4  13 36.1795 1.22243   9
  -6   4  13 36.2331 1.50044  11
  -1   6 -13 9.30495 0.59205   9
   5   1 -13 9.93984 0.64711   1
  -1   6 -13 8.41834 0.59957   1
   5   1 -13 8.96130 0.52051   2
  -5  -1 -13 11.4070 1.03083   6
  -6   5 -13 10.0613 0.82262   6
   5   1 -13 9.91863 0.63672   9
  -1   6  13 9.13677 0.76865  10
   6  -5  13 10.3260 0.91155   1
  -6   5  13 9.37493 0.50173   9
  -5  -1  13 9.21708 0.51958   3
   6  -5  13 9.47756 0.63980   5
   1  -6  13 10.2589 0.71110  13
   5   1  13 10.4938 0.78204   7
  -6   5  13 8.90365 0.61341  11
  -6   5  13 10.0552 0.48551   3
  -6   5  13 9.65689 0.50721   1
   6  -5  13 9.00766 0.89441   9
   6   0 -13 78.8071 3.00772   7
   6   0 -13 84.6642 2.57888   1
   6   0 -13 86.1919 2.55718   9
   0   6 -13 81.0411 2.43056   9
   0   6 -13 81.4961 2.47329   1
  -6   6 -13 81.8976 3.46259   6
   6  -6 -13 77.1708 2.63397   5
  -6   0 -13 75.9587 3.51946   6
   6  -6  13 80.0676 2.72168   5
   0   6  13 83.9500 2.95956  10
  -6   6  13 83.2285 2.25971   3
  -6   6  13 83.4829 3.06176  11
  -6   0  13 81.5841 2.27706   3
   6   0  13 80.9476 3.11311   7
  -6   6  13 79.0470 2.46446   1
  -7   3 -13 8.52143 0.79420   6
   3   4 -13 8.78751 0.46115  15
  -4   7 -13 9.37842 0.82420   6
   7  -3 -13 9.08812 0.54253   7
   7  -3  13 9.05164 0.68217   7
  -7   3  13 9.90358 0.43511   3
  -4   7  13 9.81006 0.59183  11
  -3  -4  13 9.61995 0.46017   3
   4  -7  13 9.60706 0.54627  13
  -7   4 -13 5.73278 0.70710   6
   4   3 -13 6.00344 0.38373  15
   7  -4 -13 4.91977 0.41133   5
  -7   4  13 5.85435 0.33676   3
   3  -7  13 6.22682 0.46295  13
  -4  -3  13 5.79136 0.38042   3
  -3   7  13 4.68458 0.57840  11
   0   0 -14 0.41095 0.27516   4
   0   0  14 0.83538 0.19744   9
   0   0  14 1.10617 0.21716   1
   1  -1 -14 158.673 5.70879   4
   0   1 -14 160.056 4.53109   2
   0  -1 -14 162.485 5.52311   4
   0   1 -14 152.791 4.76373   1
   1  -1 -14 154.914 7.81277  14
   0   1 -14 156.733 4.68549   9
   1   0 -14 169.338 7.42967  14
   1   0 -14 163.381 5.80801   4
   0   1 -14 150.435 5.74183   4
  -1   0 -14 162.806 5.61730   4
  -1   1 -14 164.296 5.72129   4
   0   1  14 164.913 5.64271  16
  -1   0  14 162.397 5.86058   4
   1  -1  14 158.312 4.65308   9
  -1   0  14 158.466 4.72106   1
  -1   1  14 160.273 4.67791   1
  -1   1  14 162.442 5.75613   4
   1   0  14 160.474 4.69374   1
   0   1  14 162.476 4.58314   9
   1   0  14 160.056 5.77448   4
  -1   1  14 159.517 4.92620  12
   0  -1  14 159.549 5.80643   4
   1  -1  14 156.020 4.73050   1
   0  -1  14 165.045 4.67516   9
   0   1  14 161.711 4.66140   1
   0  -1  14 163.684 4.75248   1
   0   1  14 159.584 4.96048  12
   1  -1  14 157.058 6.15973   4
   1   0  14 164.999 7.66811  14
  -1   0  14 157.845 4.63932   9
   0   1  14 168.797 5.54717   4
  -1   1  14 161.069 4.59982   9
   1  -1  14 159.974 5.73872   4
   1   0  14 160.176 4.61557   9
   1   0  14 162.769 5.59127  16
   1   1 -14 254.005 9.28379   4
  -1   2 -14 261.306 7.63814   1
  -2   1 -14 253.906 10.3766   6
  -2   1 -14 264.011 9.15292   4
   1   1 -14 268.567 7.62271   1
   2  -1 -14 257.885 9.30404   4
  -1   2 -14 255.516 10.3896   6
   1   1 -14 271.935 7.49485   9
   1   1 -14 263.842 7.23211   2
  -1   2 -14 257.629 9.21811   4
  -1  -1  14 249.287 7.75639  13
   2  -1  14 270.048 11.9894  14
   1   1  14 251.412 7.31387   1
  -1  -1  14 252.755 7.43409   1
  -2   1  14 260.263 7.25445   9
  -1  -1  14 257.512 9.15214   4
   2  -1  14 254.677 7.28672   9
  -2   1  14 255.910 7.37679   1
  -1   2  14 256.574 7.30372   1
  -1   2  14 265.002 8.74011   4
   1   1  14 253.839 7.18991   9
   1   1  14 249.527 8.61802  10
   1   1  14 261.401 12.2192  14
   1  -2  14 257.938 7.33194   9
  -1   2  14 260.398 8.86382  16
   1   1  14 267.164 8.82928  16
   1  -2  14 249.376 9.04172   4
  -1  -1  14 252.689 7.30699   9
  -2   1  14 250.535 7.70508  13
  -1   2  14 259.579 7.18014   9
  -1   2  14 244.901 7.71768  12
  -2   1  14 258.504 9.15591   4
   1  -2  14 256.176 7.45844   1
  -2   1  14 255.113 7.67295  12
  -1   2  14 250.240 7.66768  13
   2  -1  14 252.516 7.41099   1
   2   0 -14 237.815 6.51855   2
   2   0 -14 226.728 8.51245   4
   0   2 -14 226.324 9.39484   6
   0   2 -14 238.030 6.56257   2
  -2   2 -14 235.624 8.41022   4
   0   2 -14 245.037 6.92250   1
   2   0 -14 239.642 6.77764   9
   2   0 -14 239.326 6.89853   1
   2  -2 -14 232.070 8.46512   4
   0   2 -14 234.911 8.43590   4
  -2   2 -14 229.034 9.39433   6
   2  -2  14 231.636 6.71098   9
  -2   0  14 228.724 8.49565   4
   2   0  14 235.453 8.57990   7
  -2   2  14 239.239 6.60719   9
   2  -2  14 234.522 7.49740   5
   0  -2  14 232.539 8.39502   4
   2   0  14 231.813 6.63528   9
  -2   2  14 219.913 7.02607  12
   0   2  14 232.790 7.91375  10
   0   2  14 237.645 7.11718  12
   2   0  14 232.597 11.2021  14
  -2   2  14 230.353 8.31613   4
  -2   0  14 225.030 6.65938   9
  -2   0  14 233.265 7.09734  13
   0  -2  14 239.613 6.85022   1
   2   0  14 228.384 6.74896   1
   2   0  14 237.397 7.92243  10
   2   0  14 239.515 8.02912  16
  -2   0  14 224.261 6.77351   1
  -2   2  14 243.313 6.72433   1
   0   2  14 238.596 8.13945  16
   0  -2  14 244.161 6.73879   9
   2  -2  14 226.006 6.81988   1
  -2   2  14 237.051 7.03115  13
  -3   1 -14 178.038 7.46306   6
   3  -1 -14 179.467 5.47721   1
  -2   3 -14 181.050 6.85620   4
   1   2 -14 183.476 5.16028   2
   3  -1 -14 177.447 5.37882   9
  -2   3 -14 187.232 7.47623   6
   3  -1 -14 182.379 5.13574   2
   1   2 -14 189.138 6.90519   4
   1   2 -14 187.491 5.38634   9
   3  -1 -14 180.209 7.06941   4
   1   2 -14 186.750 5.47973   1
   3  -1  14 181.507 5.41729   1
   1   2  14 182.281 5.68667  12
  -2   3  14 194.084 6.55323   4
  -2   3  14 187.375 5.21197   9
  -1  -2  14 185.662 5.37032   9
  -3   1  14 189.659 5.61281  13
   2  -3  14 180.328 9.29820  17
   3  -1  14 185.716 6.01136   5
  -3   1  14 178.458 5.28627   9
  -2   3  14 188.514 5.30199   1
  -2   3  14 185.012 6.53469  16
   1   2  14 182.992 6.86591   7
  -2   3  14 176.340 5.60476  12
  -2   3  14 185.288 6.75964  11
  -1  -2  14 161.965 6.08410   5
   3  -1  14 187.881 6.87289   7
  -3   1  14 179.538 5.37873   1
  -3   1  14 182.129 5.02355   3
  -3   1  14 175.745 7.03879   4
  -1  -2  14 183.815 5.45831   1
   3  -1  14 182.867 5.32598   9
  -1  -2  14 178.851 6.92980   4
   1   2  14 188.660 5.72881   8
   2  -3  14 188.979 5.49234   1
   2  -3  14 185.638 5.39630   9
  -1  -2  14 188.408 5.71033  13
   1   2  14 183.922 6.34144  10
   2  -3  14 184.059 5.99185   5
   2   1 -14 380.502 10.3141   2
  -1   3 -14 379.704 10.8928   1
  -1   3 -14 379.377 13.2310   4
  -3   2 -14 367.393 14.8612   6
   2   1 -14 382.906 10.8644   1
  -1   3 -14 367.888 14.8753   6
  -3   2 -14 374.979 13.2551   4
  -1   3 -14 379.549 10.3571   2
   2   1 -14 383.106 10.6786   9
   3  -2 -14 358.521 13.4438   4
   2   1 -14 370.665 13.3435   4
  -1   3  14 380.606 13.3096  11
   2   1  14 366.966 17.6611  14
  -1   3  14 368.221 10.5029   1
  -3   2  14 369.410 10.6298   1
  -2  -1  14 364.058 11.1023  13
   2   1  14 363.944 13.3722   7
  -2  -1  14 354.706 13.2401   4
  -1   3  14 363.681 11.1194  12
   1  -3  14 348.040 13.0690   4
   3  -2  14 365.615 13.3649   7
   2   1  14 373.241 10.3920   9
   1  -3  14 369.373 10.7578   1
   1  -3  14 370.264 11.6961   5
   2   1  14 382.229 12.7151  16
   1  -3  14 370.844 10.5776   9
   2   1  14 374.287 10.5733   1
  -1   3  14 356.553 12.7716  16
  -3   2  14 357.263 10.4416   9
  -3   2  14 381.866 13.2590   4
   3  -2  14 392.834 11.7267   5
  -2  -1  14 372.125 10.6934   1
   3  -2  14 371.664 10.7251   1
  -1   3  14 374.931 10.3245   9
   2   1  14 396.703 12.4429  10
  -2  -1  14 371.296 10.5099   9
  -1   3  14 370.102 12.3768  10
  -3   2  14 375.836 9.81743   3
   3  -2  14 361.427 10.5330   9
  -3   2  14 382.708 11.0335  13
   0   3 -14 130.201 3.81140   2
   0   3 -14 130.762 5.25047   4
   3   0 -14 131.002 4.05447   1
  -3   3 -14 130.016 5.52718   6
   3   0 -14 133.126 5.58126   4
   3   0 -14 133.303 3.79562   2
   0   3 -14 133.557 4.07983   1
   3   0 -14 131.349 3.98024   9
  -3   3 -14 134.110 5.38684   4
   0   3 -14 133.634 5.55574   6
   0  -3  14 132.062 3.97448   9
  -3   0  14 128.223 4.11699  13
   0   3  14 133.076 4.26355   8
   0   3  14 129.964 4.83900  16
  -3   3  14 131.261 4.93653  11
   3  -3  14 128.251 4.01394   1
   3  -3  14 135.663 4.42084   5
   0  -3  14 128.554 5.37151   4
   0  -3  14 126.757 4.48207   5
  -3   0  14 129.221 5.55289   4
   0   3  14 132.827 4.13117  12
   3   0  14 130.518 3.91626   1
  -3   3  14 134.682 5.29185   4
  -3   0  14 131.849 3.87122   9
  -3   0  14 130.593 3.93431   1
   0   3  14 128.193 4.65561  10
  -3   3  14 129.734 3.87080   1
  -3   3  14 133.508 3.66068   3
   3  -3  14 128.014 3.94586   9
   3   0  14 133.633 3.85469   9
   3   0  14 133.202 5.05451   7
   0  -3  14 129.459 4.03944   1
   3   0  14 127.519 7.34226  14
  -3   3  14 131.841 3.80808   9
   4  -1 -14 179.865 5.34879   1
   4  -1 -14 167.301 7.84136   4
  -4   1 -14 174.491 7.31351   6
   1   3 -14 175.476 5.24630   9
   1   3 -14 173.286 5.33190   1
  -3   4 -14 172.189 7.29356   6
   3  -4 -14 184.613 8.86025  17
   1   3 -14 179.898 5.01103   2
   4  -1 -14 176.276 5.00495   2
   4  -1 -14 177.216 5.24961   9
  -3   4  14 176.289 4.85930   3
   3  -4  14 178.417 5.86744   5
  -4   1  14 174.869 5.19270   9
  -4   1  14 171.301 4.92128   3
   4  -1  14 167.623 5.21986   9
   4  -1  14 177.691 5.87793   5
   3  -4  14 182.235 9.26095  17
   1   3  14 178.262 6.24996  10
   4  -1  14 178.790 6.74268   7
   4  -1  14 169.507 5.31466   1
   1   3  14 179.557 5.53558  12
  -3   4  14 183.108 6.60921  11
   3  -4  14 180.905 5.32508   9
  -1  -3  14 181.121 5.57656  13
   3  -4  14 180.659 5.41356   1
  -3   4  14 182.194 5.19255   1
  -4   1  14 175.253 5.28249   1
  -3   4  14 185.161 5.10656   9
   2   2 -14 119.476 3.47776   2
  -2   4 -14 122.055 5.12138   6
  -4   2 -14 118.217 5.09278   6
   2  -4 -14 118.330 6.09634  17
   2   2 -14 120.600 5.29658   4
  -2   4 -14 117.172 5.22322   4
  -2   4 -14 122.101 3.52150   2
   2   2 -14 119.964 3.71943   1
   2   2 -14 116.091 3.64769   9
  -4   2  14 118.818 3.62602   1
   2   2  14 123.480 4.38806  10
   2  -4  14 120.905 3.79951   1
  -2  -2  14 115.079 3.64709   9
  -2  -2  14 117.783 3.70934   1
  -2   4  14 120.671 3.78560  12
   2   2  14 121.275 3.87221  12
  -2  -2  14 116.478 3.88116  13
   2  -4  14 121.348 4.09803   5
   2  -4  14 123.301 3.74307   9
   2  -4  14 121.428 6.42449  17
  -4   2  14 118.418 5.70577   4
  -4   2  14 120.237 3.57033   9
  -4   2  14 120.810 3.41528   3
   4  -2  14 125.648 4.12070   5
  -2   4  14 118.778 4.52969  11
  -2   4  14 120.675 4.52096  16
  -2   4  14 117.913 3.48773   1
   4  -2  14 117.155 3.70745   1
   4  -2  14 122.407 4.69168   7
  -2   4  14 116.431 4.30811  10
   4  -2  14 117.313 3.64451   9
   2   2  14 117.211 4.67711   7
   2   2  14 120.424 3.92479  15
  -2   4  14 119.771 3.43149   9
  -2  -2  14 118.623 5.76462   4
  -1   4 -14 94.3443 3.24104   1
   1  -4 -14 99.2170 5.24021  17
  -4   3 -14 100.373 4.42318   6
  -1   4 -14 102.624 3.02417   2
   3   1 -14 107.317 3.20432   9
   3   1 -14 107.251 3.26118   1
  -1   4 -14 102.530 4.44816   6
   3   1 -14 102.711 3.02213   2
  -1   4 -14 101.122 3.36648   8
  -1   4  14 97.5941 3.22405  12
   3   1  14 105.535 3.03197   1
  -1   4  14 100.021 3.85947  11
   3   1  14 104.190 2.97935   9
  -1   4  14 99.4394 3.71927  10
  -4   3  14 102.588 3.03542   9
   3   1  14 104.151 4.05022   7
   4  -3  14 93.7189 3.14305   9
   4  -3  14 104.649 3.55995   5
   1  -4  14 101.881 3.56085   5
  -3  -1  14 102.365 3.10420   9
   4  -3  14 94.6648 3.19758   1
  -4   3  14 99.7253 2.89781   3
  -3  -1  14 97.7482 5.69371   4
   3   1  14 99.6028 3.76520  10
  -4   3  14 102.138 3.91477  11
  -3  -1  14 104.479 3.16101   1
  -1   4  14 99.8312 3.91232  16
   4  -3  14 100.051 4.05950   7
  -4   3  14 101.318 3.08378   1
   4   0 -14 142.969 4.18894   9
   0   4 -14 136.747 4.23843   1
  -4   4 -14 131.159 5.76732   6
   4   0 -14 139.435 4.25514   1
   0   4 -14 133.395 5.78942   6
   4  -4 -14 145.455 7.02515  17
   4   0 -14 135.798 3.96789   2
   0   4 -14 132.150 4.15121   9
   0   4 -14 133.486 3.93305   2
   4  -4  14 133.553 4.27530   1
  -4   0  14 137.987 4.18137   1
  -4   4  14 136.598 5.18443  11
  -4   0  14 139.388 4.11233   9
  -4   0  14 140.933 3.91961   3
   4  -4  14 138.336 4.66036   5
   0  -4  14 138.542 4.41286  13
   4   0  14 139.292 5.34071   7
   0   4  14 137.489 5.18871  16
   4   0  14 139.500 4.14891   1
   4   0  14 140.906 4.08083   9
   0   4  14 132.297 4.61872   8
   0   4  14 135.251 4.94329  10
   0   4  14 138.164 4.31651  12
   4  -4  14 134.085 4.20575   9
  -4   4  14 138.918 3.82527   3
  -4   4  14 135.890 4.02554   9
  -4   4  14 136.760 4.09444   1
   4  -5 -14 261.737 12.8009  17
   5  -1 -14 260.962 7.62252   1
  -4   5 -14 238.311 10.3756   6
   5  -1 -14 259.361 7.48945   9
   1   4 -14 253.073 7.44585   9
   5  -1 -14 264.296 7.19377   2
   1   4 -14 259.427 7.15447   2
  -5   1 -14 253.900 10.4229   6
  -4   5 -14 258.222 7.18716   2
   1   4 -14 254.950 7.57898   1
   4  -5  14 260.683 7.63334   1
  -4   5  14 256.136 6.80154   3
  -4   5  14 262.233 7.22520   9
  -5   1  14 255.967 7.33488   9
   4  -5  14 252.838 7.49229   9
  -5   1  14 254.266 7.45911   1
   1   4  14 263.621 7.71143  12
   4  -5  14 244.593 8.15994   5
  -4   5  14 253.041 9.24487  11
   5  -1  14 248.380 7.46211   1
   1   4  14 254.031 8.73175  10
   5  -1  14 246.975 9.36343   7
   5  -1  14 244.412 7.33141   9
   1   4  14 248.478 9.08158  16
  -5   1  14 252.934 6.87859   3
  -4   5  14 266.164 7.35162   1
   2   3 -14 127.824 3.70523   2
  -3   5 -14 121.100 3.70386   2
   2   3 -14 126.459 3.95670   1
   5  -2 -14 130.939 4.07411   1
  -5   2 -14 124.944 5.44143   6
   2   3 -14 129.590 3.89857   9
   5  -2 -14 128.135 3.99257   9
  -3   5 -14 125.321 5.45327   6
   3  -5 -14 131.251 6.60938  17
   5  -2  14 125.427 4.29446   5
   2   3  14 133.934 4.04577  12
   2   3  14 129.026 4.65432  10
   3  -5  14 129.903 4.29452   5
  -3   5  14 124.009 4.55364  10
   5  -2  14 119.865 3.85628   9
  -5   2  14 127.461 4.80734  11
   5  -2  14 121.822 3.92724   1
  -3   5  14 125.805 4.78502  11
   5  -2  14 126.667 4.94710   7
  -5   2  14 126.576 3.60513   3
  -5   2  14 125.135 3.86200   1
  -5   2  14 128.020 3.80905   9
  -3   5  14 131.588 3.73465   1
   3   2 -14 66.9076 2.24609   1
   3   2 -14 66.5356 2.07139   2
  -5   3 -14 67.5574 3.09821   6
  -2   5 -14 65.5590 3.08556   6
  -2   5 -14 61.7388 2.04172   2
  -2   5 -14 65.9464 2.27426   1
  -2   5 -14 69.0227 2.64377  10
   2  -5 -14 62.7536 3.69030  17
   3   2 -14 67.5496 2.20524   9
   3   2  14 67.7623 2.29404  12
  -5   3  14 65.2543 1.99402   3
   5  -3  14 62.4395 2.21992   1
  -2   5  14 64.3172 2.62478  11
   3   2  14 66.7163 2.79063   7
   5  -3  14 62.7391 2.18399   9
  -2   5  14 65.1518 2.80280  16
   3   2  14 62.6247 2.62601  10
  -5   3  14 64.0734 2.07511   9
   2  -5  14 66.1442 2.47673   5
   5  -3  14 66.1482 2.45011   5
   5  -3  14 64.9328 2.78501   7
  -2   5  14 64.3898 2.59229  10
  -5   3  14 66.9647 2.12321   1
  -5   3  14 65.6428 2.64236  11
  -1   5 -14 38.9187 1.37052   2
   4   1 -14 39.9783 1.39933   2
   4   1 -14 38.5808 1.80806   7
  -1   5 -14 44.5921 2.15229   6
   4   1 -14 41.3465 1.52457   9
  -1   5 -14 40.4835 1.51655   9
  -5   4 -14 44.7570 2.12778   6
  -1   5 -14 39.7506 1.53682   1
   4   1 -14 41.8056 1.55403   1
  -1   5 -14 39.7918 2.06264   8
  -5   4  14 40.3274 1.42982   1
   5  -4  14 47.0844 1.64896   1
   5  -4  14 46.3541 1.61954   9
   5  -4  14 39.5755 1.72251   5
  -4  -1  14 40.9018 1.44526   3
  -5   4  14 39.1435 1.80502  11
   4   1  14 45.7287 2.01135   7
  -5   4  14 41.9231 1.37581   3
  -1   5  14 40.5006 2.06366  16
  -1   5  14 38.6627 1.83064  10
   4   1  14 44.8321 1.65190  12
  -5   4  14 40.1440 1.41313   9
   5   0 -14 73.1189 2.43279   1
   0   5 -14 73.8770 2.36148   9
  -5   5 -14 72.1551 3.32169   6
   5   0 -14 74.8441 2.87517   7
   0   5 -14 73.6395 2.40464   1
  -5   0 -14 73.9000 3.33984   6
   0   5 -14 71.5845 2.20145   2
   5   0 -14 72.5529 2.25840   2
   5   0 -14 72.9664 2.39194   9
  -5   5 -14 73.4979 2.27794   2
   5  -5  14 72.7427 2.49126   1
   5   0  14 70.8582 2.97204   7
  -5   5  14 73.0406 2.24287   1
   0   5  14 70.3194 3.03694  16
  -5   5  14 71.5366 2.82332  11
   0  -5  14 76.9386 2.48027  13
   5  -5  14 69.6012 2.59016   5
  -5   5  14 72.3321 2.20578   9
  -5   5  14 73.9807 2.11442   3
  -5   0  14 71.9645 2.18343   3
   0   5  14 69.3328 2.78343  10
   5  -5  14 70.3147 2.43886   9
   5   0  14 73.1590 2.23509   9
   5   0  14 72.7496 2.26926   1
   6  -1 -14 41.7510 1.69679   7
  -5   6 -14 39.9959 2.00630   6
   6  -1 -14 41.9910 1.58165   1
  -6   1 -14 41.8425 2.02300   6
  -5   6 -14 43.7198 1.61375   1
   5  -6 -14 42.6908 1.48458   5
   1   5 -14 40.4402 1.42053   1
   1   5 -14 40.7739 1.39548   9
   1   5 -14 39.1205 1.37651   2
   6  -1 -14 41.1321 1.54449   9
   6  -1  14 40.5174 1.39354   9
   6  -1  14 41.9210 1.82087   7
  -5   6  14 41.9550 1.70607  11
  -6   1  14 41.2258 1.30361   3
   1   5  14 42.4595 1.75616  10
   6  -1  14 41.8127 1.42366   1
   5  -6  14 40.3395 1.56238   5
  -5   6  14 42.3393 1.35931   1
   2   4 -14 26.9891 0.96989   2
  -4   6 -14 29.1085 1.17573   1
  -4   6 -14 30.8069 1.55502   6
   6  -2 -14 26.2531 1.41500   1
   2   4 -14 25.3403 1.05991   1
   6  -2 -14 26.3108 1.41802   9
   2   4 -14 25.5075 1.03879   9
   6  -2 -14 22.7993 1.21119   7
  -6   2 -14 30.7624 1.55468   6
   6  -2  14 29.6770 1.09971   1
  -4   6  14 26.4776 1.44945  10
   2   4  14 24.8875 1.31153  10
  -4   6  14 23.2309 1.20569  11
   6  -2  14 29.4315 1.38897   7
   6  -2  14 29.6458 1.08163   9
  -6   2  14 27.2665 0.95825   3
   4  -6  14 30.1347 1.20314   5
  -6   2  14 24.0982 1.11036   1
  -6   2  14 23.5988 1.08491   9
  -3   6 -14 17.7042 0.88642   1
  -3   6 -14 17.3592 1.20518  10
   3   3 -14 16.6117 0.79391   9
   3   3 -14 18.3290 0.73266   2
  -6   3 -14 16.3010 1.13132   6
  -3   6 -14 16.4061 1.13008   6
   3   3 -14 16.4009 0.81038   1
  -6   3  14 17.2471 0.75673   9
  -6   3  14 17.6640 0.77670   1
  -3   6  14 17.3283 0.92977  11
   6  -3  14 16.0245 0.82430   9
   3   3  14 17.0353 1.02239  10
   6  -3  14 16.3651 0.83562   1
  -3   6  14 17.4222 1.07849  10
  -6   3  14 17.5435 0.71377   3
   6  -3  14 16.9360 1.07238   7
   6  -3  14 16.4219 0.95363   5
  -6   3  14 17.6787 0.97440  11
  -2   6 -14 171.174 7.03005   6
   4   2 -14 177.289 5.03954   9
  -6   4 -14 161.642 6.98793   6
  -2   6 -14 172.783 5.04234   9
  -2   6 -14 174.517 5.13104   1
   4   2 -14 167.169 4.84012   2
   4   2 -14 170.806 5.11351   1
  -2   6  14 170.039 6.40461  16
  -6   4  14 175.870 6.29018  11
  -2   6  14 172.584 5.96647  10
   6  -4  14 168.480 5.60013   5
  -6   4  14 170.281 4.66652   3
   6  -4  14 166.375 5.11016   9
  -2   6  14 180.486 6.36736  11
  -6   4  14 175.056 5.00444   9
  -4  -2  14 176.060 4.73220   3
   6  -4  14 169.240 5.20071   1
   4   2  14 172.002 6.36567   7
  -6   4  14 172.932 5.08801   1
   5   1 -14 43.1882 1.40628   2
   5   1 -14 42.7968 1.49950   9
   5   1 -14 43.6464 1.52643   1
  -5  -1 -14 44.2626 2.19665   6
  -1   6 -14 43.4226 1.50000   1
  -6   5 -14 43.0023 2.08232   6
  -1   6 -14 44.2528 1.47328   9
   6  -5 -14 41.8002 1.76314   7
   6  -5  14 44.3039 1.66344   5
  -6   5  14 44.7339 1.44789   1
  -6   5  14 43.9160 1.34078   3
  -1   6  14 44.7101 1.81196  10
   1  -6  14 45.2066 1.57105  13
   5   1  14 42.5819 1.88187   7
  -6   5  14 44.4761 1.77579  11
  -6   5  14 45.0006 1.42826   9
   6  -5  14 43.4855 1.67840   9
  -5  -1  14 45.4648 1.39487   3
   6  -5  14 42.3211 1.69575   1
   6  -6 -14 26.8953 0.99575   5
  -6   6 -14 26.6046 1.40504   6
  -6   6  14 27.3055 1.14023  11
   6   0  14 25.7562 1.18840   7
   6  -6  14 25.9792 1.03945   5
  -6   0  14 26.3701 0.86111   3
   0   6  14 27.6976 1.24228  10
   0   0 -15 0.08160 0.28326   4
   0   0  15 1.54438 0.23910   9
   0   0  15 1.77964 0.25236   1
  -1   1 -15 653.654 22.3076   4
   0   1 -15 646.045 18.7318   1
   1   0 -15 651.628 22.3938   4
   1  -1 -15 680.270 22.3325   4
   1   0 -15 654.322 17.8412   2
   0   1 -15 654.864 22.3686   4
   0   1 -15 663.446 17.8683   2
   0  -1 -15 679.868 22.1117   4
   0   1 -15 652.651 18.4119   9
  -1   0 -15 679.529 22.2072   4
  -1   1 -15 599.477 25.5587   6
   1   0  15 661.318 21.5969   4
   1   0  15 643.123 17.6917   9
   1  -1  15 556.880 17.7046   9
   0   1  15 650.695 17.6548   9
   0   1  15 657.237 17.9646   1
  -1   1  15 631.789 17.9782   1
  -1   0  15 588.460 18.0101   1
   1   0  15 669.800 28.8385  14
  -1   0  15 654.423 21.6729   4
   1  -1  15 562.510 18.0152   1
   0   1  15 664.466 21.4218  16
   0  -1  15 653.015 21.6345   4
  -1   0  15 586.335 17.7004   9
  -1   1  15 668.057 18.7914  12
  -1   1  15 661.643 21.5608   4
   0  -1  15 591.891 17.7310   9
   0   1  15 655.738 18.8286  12
   0  -1  15 599.933 18.0429   1
   1   0  15 634.717 17.9987   1
   0   1  15 680.924 21.3401   4
  -1   1  15 650.521 17.6743   9
   1  -1  15 617.284 21.5262   4
   1   1 -15 582.887 15.5466   2
  -1   2 -15 554.443 19.5654   4
  -2   1 -15 568.000 19.4905   4
   2  -1 -15 528.585 15.4977   2
  -1   2 -15 565.167 16.3401   1
   1   1 -15 587.008 16.0501   9
   1   1 -15 601.529 16.3401   1
   1   1 -15 580.365 19.6618   4
  -1   2 -15 562.802 22.3110   6
   2  -1 -15 568.052 19.6747   4
  -2   1 -15 570.271 22.3116   6
   2  -1  15 549.551 15.6993   9
  -1  -1  15 554.343 15.9923   1
  -2   1  15 574.828 19.3514   4
  -2   1  15 559.173 16.5382  13
   2  -1  15 556.783 17.4364   5
   1   1  15 524.736 19.9072   7
  -1   2  15 528.613 16.6292  12
  -1   2  15 575.848 19.0251  16
  -2   1  15 562.011 16.5839  12
  -1   2  15 596.077 18.8808   4
   1   1  15 562.765 15.8742   1
  -1   2  15 544.159 15.8570   1
   1   1  15 572.572 18.4720  10
   1   1  15 591.052 18.9863  16
   1  -2  15 570.599 17.4464   5
  -1  -1  15 548.665 15.7159   9
  -1  -1  15 551.802 19.3132   4
  -1   2  15 541.584 15.5832   9
   2  -1  15 559.411 25.5423  14
  -1  -1  15 551.815 16.5839  13
  -2   1  15 550.206 15.6588   9
  -1   2  15 562.030 16.5029  13
   1   1  15 560.323 15.6008   9
   1  -2  15 570.873 19.2476   4
   1  -2  15 562.795 15.7479   9
  -2   1  15 557.308 15.9337   1
   2  -1  15 555.750 15.9750   1
   1   1  15 578.754 25.8704  14
   1  -2  15 558.708 16.0198   1
   0   2 -15 41.7169 2.07192   4
  -2   0 -15 42.2152 2.14379   6
   2   0 -15 43.9005 1.39135   2
   0   2 -15 44.4317 1.52500   9
  -2   2 -15 38.3840 2.02347   6
  -2   2 -15 44.2138 2.13686   4
   2   0 -15 43.3993 2.24230   4
   0   2 -15 44.7295 1.43068   2
   2   0 -15 44.9187 1.53542   9
   2   0 -15 44.7257 1.56749   1
   0   2 -15 42.7854 2.07358   6
   0   2 -15 43.7656 1.55286   1
   2  -2  15 42.9335 1.48885   1
  -2   2  15 43.3447 1.37649   1
   2  -2  15 42.4936 1.46181   9
   2   0  15 43.5807 1.39337   9
  -2   0  15 43.0361 2.24533   4
   2   0  15 43.6862 1.41627   1
  -2   0  15 43.1892 1.41884   9
  -2   0  15 40.6336 1.61293  13
   2   0  15 44.6853 2.91140  14
   0  -2  15 45.6031 2.13224   4
  -2   0  15 43.1264 1.44528   1
   2  -2  15 42.6800 1.76795   5
   0  -2  15 42.5641 1.50622   1
  -2   2  15 43.5204 2.06427   4
   0  -2  15 43.3162 1.49226   9
   0  -2  15 42.6293 1.63780  13
   2   0  15 42.2257 1.74335  16
  -2   2  15 44.9929 1.48645  12
   0   2  15 41.3728 1.62595  13
  -2   2  15 43.6871 1.35516   9
   0   2  15 44.2696 1.56485  12
  -2   2  15 43.2289 1.52911  13
   1   2 -15 145.138 4.36914   9
  -3   1 -15 144.905 6.05403   6
   1   2 -15 145.239 5.71787   4
  -2   3 -15 148.659 6.05554   6
   3  -1 -15 144.270 4.38124   9
  -2   3 -15 143.112 5.68807   4
   1   2 -15 149.561 4.45149   1
   3  -1 -15 142.793 5.95922   4
   1   2 -15 145.565 4.17048   2
   3  -1 -15 146.006 4.14787   2
   3  -1 -15 148.181 4.47094   1
  -3   1  15 148.857 6.02016   4
  -3   1  15 153.206 4.62563  13
  -1  -2  15 147.612 4.42769   9
  -1  -2  15 151.347 4.50892   1
  -2   3  15 150.076 4.34329   1
  -2   3  15 158.727 5.40500   4
  -1  -2  15 148.035 4.71115  13
   3  -1  15 152.844 4.99022   5
  -2   3  15 146.044 5.40882  16
   2  -3  15 154.869 4.54467   1
   3  -1  15 150.984 5.69316   7
  -2   3  15 146.902 5.56236  11
   3  -1  15 149.718 4.46885   1
   1   2  15 151.602 5.70533   7
   1   2  15 142.312 5.22798  10
   1   2  15 143.258 4.68837  12
   3  -1  15 161.709 7.93751  14
  -1  -2  15 146.796 4.96795   5
   2  -3  15 150.050 4.96915   5
   2  -3  15 150.092 4.46307   9
  -2   3  15 140.671 4.60638  12
  -2   3  15 149.657 4.26911   9
  -3   1  15 147.468 4.15227   3
  -1  -2  15 145.236 5.88438   4
   1   2  15 149.178 5.40644  16
  -3   1  15 145.554 4.42585   1
   3  -1  15 148.170 4.39093   9
   2   1 -15 378.667 10.0445   2
  -1   3 -15 361.930 12.9300   4
  -1   3 -15 363.989 10.6098   1
  -3   2 -15 351.095 12.9525   4
   2   1 -15 366.432 10.5804   1
  -3   2 -15 360.651 14.4707   6
  -1   3 -15 361.760 14.4882   6
   2   1 -15 369.125 10.4000   9
  -1   3 -15 363.078 10.0800   2
   2   1 -15 367.734 13.0916   4
   3  -2  15 378.871 11.2551   5
   1  -3  15 341.820 10.3048   1
  -1   3  15 300.470 12.2132  16
  -1   3  15 351.359 10.6618  12
   2   1  15 375.138 11.9283  10
  -3   2  15 357.750 12.7611   4
  -3   2  15 369.478 10.0203   9
  -3   2  15 355.374 10.5672  13
  -1   3  15 371.196 12.7597  11
  -2  -1  15 352.846 10.2480   1
   2   1  15 346.991 17.0704  14
   2   1  15 369.905 12.2028  16
   1  -3  15 347.520 10.1358   9
  -2  -1  15 347.447 10.0703   9
   2   1  15 359.695 10.1220   1
  -2  -1  15 362.729 12.8187   4
   1  -3  15 361.611 12.6539   4
  -3   2  15 356.291 10.1876   1
  -3   2  15 364.680 9.41412   3
  -2  -1  15 349.727 10.6412  13
  -1   3  15 329.686 11.8480  10
   3  -2  15 348.877 12.8098   7
   3  -2  15 352.677 10.1084   9
   2   1  15 359.931 9.94945   9
   1  -3  15 362.233 11.2186   5
   3  -2  15 346.227 10.2790   1
   2   1  15 355.958 12.8330   7
   3   0 -15 224.508 6.18293   2
   3   0 -15 218.403 6.43862   9
   3   0 -15 224.499 8.59821   4
   3   0 -15 222.431 6.56279   1
  -3   3 -15 212.814 8.38047   4
   0   3 -15 227.655 6.48239   9
   0   3 -15 219.953 8.97648   6
   0   3 -15 220.338 6.20256   2
   0   3 -15 226.330 6.59288   1
   0   3 -15 214.922 8.25394   4
  -3   3 -15 215.479 8.94504   6
   0   3  15 219.267 6.73195  12
  -3   3  15 227.404 5.93247   3
   3   0  15 199.877 8.11437   7
  -3   3  15 216.704 6.36548   1
   3  -3  15 222.279 6.53268   1
   3   0  15 225.419 6.41874   1
   0  -3  15 219.302 6.53051   1
  -3   3  15 220.238 8.05189  11
   3  -3  15 225.583 7.13653   5
   0  -3  15 224.384 6.78607  13
   0  -3  15 216.010 7.10633   5
   3   0  15 225.202 11.4061  14
   0   3  15 217.062 7.81179  16
  -3   0  15 221.974 6.43688   1
  -3   0  15 219.989 5.98480   3
  -3   3  15 225.885 8.27556   4
   0   3  15 213.298 7.52556  10
  -3   0  15 215.891 6.67752  13
   3  -3  15 215.966 6.41257   9
  -3   0  15 219.478 6.32501   9
   3   0  15 223.482 6.30939   9
   0  -3  15 217.076 6.41420   9
   0  -3  15 220.950 8.39500   4
  -3   3  15 216.102 6.25654   9
  -3   0  15 216.446 8.58149   4
   1   3 -15 165.965 4.63278   2
   1   3 -15 162.653 4.95032   1
  -3   4 -15 158.297 6.75850   6
   4  -1 -15 159.874 4.95145   1
   4  -1 -15 161.293 4.86914   9
   4  -1 -15 162.044 4.62521   2
  -4   1 -15 158.208 6.75784   6
   3  -4 -15 164.146 8.18130  17
   1   3 -15 164.739 4.86737   9
   3  -4  15 166.297 5.36238   5
  -4   1  15 154.049 4.79287   1
  -3   4  15 156.351 4.41190   3
  -3   4  15 162.675 4.62344   9
   1   3  15 160.659 5.92553  16
  -1  -3  15 162.760 5.07786  13
   4  -1  15 155.726 6.12385   7
  -4   1  15 155.118 4.48031   3
  -3   4  15 164.000 4.70395   1
   4  -1  15 166.593 4.77124   9
   4  -1  15 159.494 5.36756   5
  -3   4  15 161.006 5.99339  11
   4  -1  15 165.003 4.84992   1
   3  -4  15 157.190 4.92290   1
   3  -4  15 163.937 4.85782   9
  -4   1  15 157.611 4.71440   9
   1   3  15 161.465 5.03469  12
   1   3  15 160.481 5.69032  10
   2   2 -15 224.024 6.44970   1
  -2   4 -15 207.528 8.81229   6
  -4   2 -15 221.115 8.83479   6
  -2   4 -15 214.670 6.47854   1
   2   2 -15 214.145 6.06384   2
   2  -4 -15 205.945 10.6894  17
  -2   4 -15 212.839 6.10035   2
   2   2 -15 224.244 6.33963   9
   4  -2  15 208.692 6.10695   9
  -2   4  15 208.514 7.63626  11
  -2   4  15 199.944 7.16491  10
   2   2  15 207.326 6.46323  12
   2  -4  15 209.833 6.78236   5
  -2   4  15 209.189 5.86912   9
  -4   2  15 208.207 5.68216   3
   4  -2  15 208.991 6.21389   1
  -4   2  15 201.591 6.11252   1
  -2  -2  15 210.064 6.18994   1
   2  -4  15 210.549 6.16866   9
  -2  -2  15 211.111 6.08728   9
  -2  -2  15 202.617 6.41151  13
  -4   2  15 194.830 6.00186   9
   2   2  15 211.023 7.45888  16
  -2   4  15 209.415 7.49116  16
   2  -4  15 212.743 6.27828   1
   2   2  15 218.999 7.26759  10
  -2   4  15 208.993 5.96979   1
   2   2  15 210.412 7.76323   7
   4  -2  15 206.030 7.76035   7
  -2   4  15 203.286 6.37723  12
   4  -2  15 214.518 6.80249   5
   3   1 -15 81.0036 2.68183   1
   3   1 -15 82.4613 2.63882   9
  -4   3 -15 82.9438 3.67065   6
   1  -4 -15 78.3326 4.29424  17
  -1   4 -15 82.0076 2.48651   2
  -1   4 -15 82.7229 2.79550   8
  -1   4 -15 83.1007 2.71576   1
  -1   4 -15 80.3886 3.66218   6
   3   1 -15 82.6902 2.48340   2
   4  -3  15 83.4272 2.69651   9
   4  -3  15 84.8339 2.74349   1
   3   1  15 87.3191 2.53892   1
  -1   4  15 79.3527 3.24794  11
   1  -4  15 80.5899 2.79762   9
   3   1  15 84.8755 3.23491  10
  -1   4  15 81.2166 2.72617  12
  -4   3  15 84.9162 2.60606   1
  -3  -1  15 86.1647 2.63460   9
   4  -3  15 81.6203 3.46501   7
  -1   4  15 79.8829 3.34302  16
  -4   3  15 81.0794 2.55201   9
  -4   3  15 83.6477 3.31463  11
   4  -3  15 86.3183 3.04086   5
  -1   4  15 79.6779 3.17150  10
   1  -4  15 85.5636 3.03080   5
   3   1  15 87.8201 2.49951   9
  -4   3  15 81.5888 2.44849   3
   1  -4  15 84.4082 2.85110   1
  -3  -1  15 84.4230 2.67629   1
   3   1  15 85.6570 3.46511   7
   4  -4 -15 335.397 16.2366  17
   0   4 -15 333.724 9.13554   2
  -4   4 -15 331.792 13.2484   6
   0   4 -15 322.588 9.51016   9
   4   0 -15 333.498 9.51750   9
   0   4 -15 324.166 13.2374   6
   4   0 -15 338.526 9.69098   1
   4   0 -15 325.504 9.15421   2
   0   4 -15 324.362 9.67618   1
  -4   4  15 333.599 11.8475  11
  -4   0  15 329.560 9.51350   1
  -4   4  15 327.233 9.27033   9
   4  -4  15 318.717 9.61478   1
   4  -4  15 322.142 10.4389   5
  -4   4  15 328.861 9.43064   1
  -4   4  15 325.014 8.68580   3
   4  -4  15 321.771 9.45768   9
   0   4  15 316.317 11.5063  16
  -4   0  15 322.326 9.34398   9
   0  -4  15 334.985 9.92397  13
   4   0  15 330.853 9.31347   9
  -4   0  15 323.131 8.77985   3
   4   0  15 330.099 11.9544   7
   4   0  15 333.986 9.47668   1
   0   4  15 323.120 11.0758  10
   0   4  15 339.657 9.88614  12
   1   4 -15 6.16851 0.47798   2
   5  -1 -15 6.35976 0.71915   9
  -5   1 -15 7.28993 0.87087   6
   1   4 -15 4.51880 0.53439   9
  -4   5 -15 7.82278 0.85731   6
   5  -1 -15 6.02363 0.70057   1
  -4   5 -15 6.54721 0.61166   2
   5  -1 -15 6.55337 0.56131   2
   1   4 -15 5.44368 0.54776   1
  -4   5  15 4.87882 0.37555   9
   4  -5  15 6.42950 0.66733   5
   1   4  15 4.49471 0.55187  12
   4  -5  15 7.43322 0.91114   1
  -4   5  15 4.98299 0.38401   1
  -5   1  15 4.45511 0.58625   1
   4  -5  15 6.87767 0.91058   9
  -5   1  15 5.55528 0.50200   3
   5  -1  15 5.91735 0.76629   7
  -1  -4  15 6.54474 0.96636  13
  -4   5  15 4.95758 0.53905  11
   5  -1  15 5.79862 0.53329   9
  -5   1  15 5.69149 0.58145   9
   1   4  15 4.39888 0.71755  10
   5  -1  15 6.08853 0.54827   1
  -4   5  15 6.30670 0.56866   3
   1   4  15 5.06497 0.82931  16
   3  -5 -15 104.652 5.72904  17
   2   3 -15 107.225 3.44472   1
  -5   2 -15 110.739 4.76340   6
  -3   5 -15 112.576 3.52224   1
   2   3 -15 105.533 3.38302   9
   2   3 -15 112.119 3.22316   2
  -3   5 -15 111.359 3.23326   2
  -3   5 -15 109.493 4.76791   6
   2   3  15 108.553 4.05480  10
  -3   5  15 111.993 3.21691   1
   5  -2  15 111.852 3.44406   1
   3  -5  15 111.080 3.75142   5
   5  -2  15 109.506 3.75625   5
   2   3  15 106.878 4.28359  16
  -3   5  15 108.076 4.14658  11
   5  -2  15 107.323 4.32540   7
  -5   2  15 105.708 3.34733   1
   2   3  15 113.058 3.51616  12
  -5   2  15 107.756 4.16875  11
  -5   2  15 105.257 3.29553   9
  -5   2  15 106.458 3.12864   3
  -3   5  15 107.134 3.98568  10
   5  -2  15 110.684 3.38298   9
  -5   3 -15 121.010 5.15948   6
   3   2 -15 120.577 3.76616   1
   3   2 -15 118.797 3.69595   9
   2  -5 -15 115.018 6.25847  17
  -2   5 -15 122.390 3.49780   2
  -2   5 -15 119.393 5.16552   6
  -2   5 -15 119.954 3.80151   1
   3   2 -15 123.529 3.52813   2
  -5   3  15 125.737 3.72882   1
   2  -5  15 122.517 4.14055   5
   3   2  15 121.881 4.75146   7
  -2   5  15 122.107 4.43053  10
   3   2  15 122.940 4.49922  10
   3   2  15 123.063 3.94792  12
  -5   3  15 125.978 4.65409  11
   5  -3  15 120.363 4.74620   7
   5  -3  15 120.091 3.83745   1
  -5   3  15 124.744 3.66659   9
  -2   5  15 124.393 4.63307  11
   5  -3  15 121.464 3.77866   9
   5  -3  15 117.563 4.16528   5
  -5   3  15 119.354 3.44256   3
  -2   5  15 122.555 4.71610  16
  -5   4 -15 56.0986 2.79610   6
   4   1 -15 62.1764 2.09814   1
  -1   5 -15 59.5758 2.84110   6
  -1   5 -15 61.8104 1.88166   2
   4   1 -15 58.2388 1.90821   2
  -1   5 -15 61.0761 2.05755   9
  -1   5 -15 61.0141 2.08624   1
   4   1 -15 62.1964 2.06886   9
   5  -4  15 55.4410 2.07907   1
   1  -5  15 64.0158 2.16542  13
   4   1  15 58.2956 2.57251   7
  -1   5  15 58.6766 2.67034  16
  -5   4  15 55.7611 1.80807   3
   5  -4  15 58.6006 2.25823   5
   4   1  15 59.4002 2.13136  12
  -4  -1  15 58.7184 1.89298   3
  -1   5  15 59.0167 2.41262  10
  -5   4  15 62.1096 1.93938   1
  -5   4  15 64.2398 2.45981  11
  -5   4  15 65.0373 1.92030   9
   5  -4  15 55.5491 2.04865   9
  -5   5 -15 5.89225 0.62852   2
  -5   5 -15 5.49752 0.76397   6
   5   0 -15 6.44231 0.59773   7
   0   5 -15 6.00337 0.52459   2
   0   5 -15 5.45570 0.52091   9
   0   5 -15 6.42515 0.54628   1
   5   0 -15 6.73078 0.63224   9
  -5   0 -15 6.47238 0.89907   6
   5   0 -15 5.39838 0.48052   2
   5   0 -15 5.69998 0.62907   1
   0  -5  15 6.79086 0.76642  13
  -5   0  15 5.75011 0.47624   3
   5  -5  15 5.92990 0.80655   9
   5   0  15 6.04495 0.57571   9
   5   0  15 5.96709 0.72028   7
   5  -5  15 6.65166 0.83521   1
   5  -5  15 5.92380 0.60457   5
   5   0  15 6.17797 0.69268  12
  -5   5  15 6.84256 0.53515  11
  -5   5  15 5.55002 0.39455   9
   5   0  15 5.84943 0.58020   1
  -5   5  15 5.85129 0.46335   3
   0   5  15 7.48315 1.14924  16
  -5   5  15 6.17579 0.40712   1
   0   5  15 5.67934 0.70100  10
   5  -6 -15 7.78170 0.52599   5
  -5   6 -15 9.11322 0.78922   6
   6  -1 -15 8.72175 0.87862   9
   1   5 -15 8.01350 0.53466   9
   6  -1 -15 8.35487 0.55988   7
   1   5 -15 6.27491 0.66055   2
   1   5 -15 7.78465 0.54790   1
  -5   6 -15 9.04162 0.89221   1
   6  -1 -15 7.52779 0.90340   1
  -6   1 -15 10.1050 0.89444   6
  -6   1  15 9.47147 0.47378   3
   5  -6  15 7.67707 0.60395  13
   6  -1  15 8.96570 0.65074   9
   6  -1  15 9.80487 0.70410   7
   6  -1  15 8.75720 0.64524   1
   1   5  15 8.18770 0.75445  10
   5  -6  15 10.0015 0.61299   5
   6  -1  15 9.91247 0.83400  12
  -5   6  15 8.59090 0.57466   1
  -5   6  15 7.80291 0.54468  11
  -4   6 -15 79.6727 3.56698   6
  -4   6 -15 81.6607 2.65866   1
   2   4 -15 81.0139 2.53359   9
  -6   2 -15 80.6921 3.56604   6
   2   4 -15 80.8354 2.57832   1
   6  -2 -15 84.8559 3.12689   7
   2   4 -15 80.5257 2.40188   2
  -6   2  15 80.9015 2.34020   3
   4  -6  15 79.3988 2.78027   5
   2   4  15 83.9192 3.07217  10
  -4   6  15 81.6270 3.13024  11
   6  -2  15 76.2557 3.21167   7
   6  -2  15 81.3184 2.58187   1
  -6   2  15 83.5043 2.58971   1
  -6   2  15 85.0265 2.54336   9
   6  -2  15 80.2440 2.53625   9
   3   3 -15 127.666 3.82168   9
  -6   3 -15 130.025 5.36494   6
   3   3 -15 126.365 3.88718   1
   3   3 -15 125.315 3.66247   2
  -3   6 -15 127.774 5.36171   6
  -3   6 -15 127.500 3.93818   1
   6  -3  15 123.844 4.21160   5
  -3   6  15 128.275 4.52588  10
   6  -3  15 124.349 3.84907   9
   6  -3  15 126.401 3.91950   1
  -6   3  15 126.234 3.52902   3
  -6   3  15 134.059 4.74237  11
  -6   3  15 128.091 3.77795   9
  -6   3  15 129.141 3.84639   1
   3   3  15 126.590 4.57643  10
  -3   6  15 130.660 4.78045  11
   6  -3  15 127.206 4.82734   7
   4   2 -15 27.6352 0.98086   2
   4   2 -15 26.9144 1.08823   1
  -2   6 -15 27.4450 1.48830   6
   4   2 -15 27.0764 1.07883   9
  -2   6 -15 26.9327 1.07530   9
  -6   4 -15 27.5370 1.47923   6
  -2   6 -15 25.9383 1.08526   1
  -6   4  15 26.2959 0.91367   3
   6  -4  15 26.3665 1.13267   1
   6  -4  15 26.7982 1.12304   9
  -6   4  15 26.6191 0.97502   9
  -2   6  15 26.3448 1.28031  11
   2  -6  15 27.1281 1.10476  13
  -6   4  15 25.7051 1.17969  11
   4   2  15 27.4926 1.34686   7
  -6   4  15 25.7486 0.98381   1
  -2   6  15 25.9662 1.30105  10
   6  -4  15 26.9598 1.17405   5
  -4  -2  15 27.4464 0.97934   3
   5   1 -15 35.6872 1.30085   1
  -1   6 -15 34.9253 1.25799   1
   6  -5 -15 34.0717 1.46429   7
  -1   6 -15 36.5468 1.24659   9
  -6   5 -15 34.5552 1.74330   6
  -5  -1 -15 32.9868 1.99690   6
   5   1 -15 34.7402 1.27719   9
  -6   5  15 34.4979 1.10024   3
  -6   5  15 35.8666 1.45951  11
   6  -5  15 34.4072 1.37460   5
  -6   5  15 37.1094 1.17736   9
   5   1  15 35.6004 1.56981   7
   6  -5  15 33.2693 1.43665   9
   1  -6  15 36.2772 1.32529  13
  -5  -1  15 35.4868 1.15086   3
  -1   6  15 36.4731 1.53799  10
  -6   5  15 35.7088 1.19047   1
   6  -5  15 32.9958 1.44906   1
   0   0 -16 1.12601 0.45525   4
   1  -1 -16 904.208 28.9863   4
   1   0 -16 860.163 23.1600   2
   0   1 -16 838.921 24.3049   1
  -1   1 -16 835.560 28.9346   4
   0   1 -16 877.060 23.1920   2
   1   0 -16 848.708 29.0463   4
   0   1 -16 865.284 29.0193   4
  -1   0 -16 875.215 28.8361   4
   0   1 -16 831.920 23.8853   9
  -1   1 -16 799.157 33.2014   6
  -1   0  16 877.173 28.8289   4
  -1   0  16 802.165 25.0366  12
   1  -1  16 839.241 23.6414   9
  -1   1  16 844.599 24.8806  13
  -1   1  16 837.609 25.0392  12
   0  -1  16 854.475 23.6553   9
   0   1  16 858.670 23.9730   1
  -1   1  16 870.082 28.6925   4
  -1   1  16 834.050 23.5748   9
   1   0  16 823.062 23.5935   9
   1  -1  16 829.351 24.9240  13
   0   1  16 895.392 28.5609  16
  -1   1  16 829.558 23.9864   1
   1  -1  16 842.663 28.6883   4
   0   1  16 834.786 25.0812  12
   1  -1  16 818.944 24.0466   1
  -1   0  16 836.164 24.0323   1
   0   1  16 900.441 28.4733   4
  -1   0  16 810.700 26.2038   5
   0  -1  16 868.498 24.9349  13
   1  -1  16 847.559 26.1903   5
  -1   0  16 856.727 23.6250   9
   0  -1  16 831.532 24.0618   1
   0  -1  16 884.214 28.8007   4
   0   1  16 866.827 23.5621   9
   1   0  16 826.145 24.0057   1
   1   1 -16 32.8763 1.82449   4
   2  -1 -16 31.7752 1.96713   4
  -2   1 -16 33.6700 1.74737   4
  -2   1 -16 31.5008 1.67391   6
  -1   2 -16 32.0568 1.75591   4
  -1   2 -16 33.2698 1.31686   1
   1   1 -16 30.7031 1.10724   2
   1   1 -16 33.3507 1.28451   1
  -1   2 -16 33.6066 1.67338   6
   2  -1 -16 26.8518 1.16830   2
   1   1 -16 33.0949 1.25857   9
  -1  -1  16 31.2195 1.30363  13
  -1   2  16 30.9346 1.40001  16
   2  -1  16 31.0596 2.17502  14
  -2   1  16 30.0231 1.14581  12
  -1   2  16 33.1187 1.18550  12
  -2   1  16 32.6665 1.77646   4
   1   1  16 31.6123 1.02420   9
   2  -1  16 29.1142 1.53674  13
   1  -2  16 31.2683 1.41008   5
   1  -2  16 29.7989 1.13365   9
   1   1  16 31.7561 1.03957   1
   2  -1  16 30.9465 1.11670   1
  -2   1  16 31.7463 1.08035   1
  -1   2  16 30.8129 1.00266   1
   2  -1  16 30.0359 1.69384   7
  -1  -1  16 35.0399 1.44153   5
  -1   2  16 28.1847 1.18660  13
   2  -1  16 32.0930 1.46737   5
  -2   1  16 30.9890 1.06023   9
  -1   2  16 33.2330 1.29490   4
   1  -2  16 30.4137 1.15816   1
   1   1  16 31.8736 1.39356  16
   2  -1  16 29.2255 1.09019   9
  -2   1  16 30.5910 1.23440  13
   1   1  16 29.5883 1.63124   7
  -1  -1  16 30.4898 1.12047   9
   1   1  16 32.4467 1.58569  10
  -1   2  16 30.6300 0.98644   9
   1  -2  16 30.7322 1.68018   4
   2   0 -16 44.2741 2.32786   4
   0   2 -16 40.7249 1.48153   1
  -2   0 -16 38.9081 2.04237   6
   2   0 -16 39.5232 1.47313   9
   2   0 -16 39.7897 1.30878   2
   0   2 -16 40.6532 1.35195   2
   2   0 -16 40.3587 1.51164   1
  -2   2 -16 40.0698 1.94597   6
   0   2 -16 40.9798 1.45207   9
   0   2 -16 41.0367 2.07669   4
   0   2 -16 35.2075 1.94723   6
  -2   2 -16 38.7406 2.09168   4
   0  -2  16 40.0556 1.39685   9
   0   2  16 39.6426 1.45391  12
  -2   2  16 39.2875 1.42259  13
  -2   0  16 38.8636 1.34445   1
   0  -2  16 38.6723 1.41099   1
   0   2  16 38.3508 1.49817  13
   0   2  16 39.8843 1.70838  16
   2  -2  16 39.1756 1.39555   1
   2  -2  16 38.9437 1.65691   5
  -2   2  16 40.4111 1.38123  12
   2  -2  16 40.4718 1.38322   9
   0  -2  16 40.5472 1.54940  13
  -2   2  16 42.2149 2.00132   4
   2   0  16 38.4359 1.31062   1
   2   0  16 38.0361 1.84818   5
   2   0  16 39.3641 1.29333   9
  -2   0  16 40.9336 1.52271  13
   0  -2  16 38.1062 1.68601   5
   0   2  16 40.4152 1.85089  10
  -2   2  16 38.6662 1.26899   1
  -2   2  16 39.4080 1.25120   9
  -2   0  16 38.9538 1.32012   9
   2   0  16 34.4774 2.83071  14
  -2   0  16 40.7783 2.19814   4
   0  -2  16 37.7114 2.06104   4
  -3   1 -16 84.6363 3.83353   6
   1   2 -16 87.3767 3.94070   4
   1   2 -16 87.5962 2.80057   9
   3  -1 -16 87.7340 2.85875   9
   3  -1 -16 90.3867 2.63010   2
   1   2 -16 87.1138 2.63716   2
  -2   3 -16 89.8233 3.87813   6
   3  -1 -16 89.8104 4.34245   4
  -2   3 -16 91.7211 3.96933   4
   3  -1 -16 87.9854 2.90772   1
   1   2 -16 89.9670 2.86230   1
   2  -3  16 87.4675 3.11055   5
   3  -1  16 84.0951 2.69125   9
  -3   1  16 87.1342 2.83883  13
  -3   1  16 87.3918 2.70477   1
  -2   3  16 94.6153 3.40464  16
  -3   1  16 86.1282 4.10994   4
   2  -3  16 87.9342 2.77033   9
  -1  -2  16 88.8278 2.74551   9
  -1  -2  16 88.3431 2.94995  13
  -2   3  16 76.2410 3.31784   4
   3  -1  16 88.1693 5.55423  14
   3  -1  16 88.4093 3.13149   5
  -1  -2  16 87.1745 2.78462   1
   2  -3  16 88.3760 2.81829   1
  -2   3  16 86.2797 3.41582  11
   1   2  16 93.3275 3.59211   7
   3  -1  16 87.7999 3.57455   7
  -2   3  16 88.8862 2.57160   9
   1   2  16 91.0138 3.39807  16
   3  -1  16 84.5057 2.73815   1
  -3   1  16 88.0985 2.58899   3
  -2   3  16 87.5035 2.82317  12
   1   2  16 88.5760 2.91186  12
  -2   3  16 86.3139 2.61170   1
  -3   1  16 87.2090 2.65891   9
   1   2  16 86.8962 3.27681  10
  -1  -2  16 89.4533 3.99803   4
  -1   3 -16 118.034 3.47840   2
   2   1 -16 117.380 3.43071   2
  -1   3 -16 120.016 3.71558   1
   2   1 -16 121.008 3.62541   9
   2   1 -16 117.390 5.04046   4
  -1   3 -16 116.020 5.00756   6
  -1   3 -16 119.755 4.87526   4
   2   1 -16 119.048 3.68391   1
  -3   2 -16 117.394 5.00049   6
  -1   3  16 113.522 4.28928  16
   3  -2  16 117.625 3.93715   5
   2   1  16 113.103 4.21799  16
  -2  -1  16 112.315 3.68269  13
  -3   2  16 115.166 3.43011   1
  -3   2  16 115.891 3.26022   3
   3  -2  16 112.493 3.52708   1
  -3   2  16 110.313 3.58483  13
   3  -2  16 109.462 3.75225  13
   2   1  16 114.761 6.66767  14
   3  -2  16 115.024 4.49167   7
  -2  -1  16 109.708 3.43109   9
   1  -3  16 115.709 3.51807   9
  -2  -1  16 114.467 3.50075   1
  -2  -1  16 112.623 4.87251   4
   2   1  16 113.855 4.49383   7
  -3   2  16 117.833 4.90032   4
   2   1  16 112.581 3.30694   9
  -1   3  16 114.252 4.16110  10
   3  -2  16 112.502 3.47029   9
  -1   3  16 116.295 4.34334  11
  -1   3  16 114.135 3.63000  12
   1  -3  16 123.646 3.93294   5
   1  -3  16 116.028 4.76020   4
   1  -3  16 115.385 3.57626   1
   2   1  16 114.351 4.15117  10
  -3   2  16 114.806 3.37136   9
   2   1  16 112.953 3.36391   1
   0   3 -16 576.602 16.5837   1
  -3   3 -16 561.102 22.6343   6
   0   3 -16 597.291 22.6916   6
   0   3 -16 585.692 20.1782   4
   0   3 -16 568.077 16.2947   9
   0   3 -16 571.222 15.7492   2
  -3   3 -16 552.765 20.2610   4
   3   0 -16 578.027 15.7247   2
   3   0 -16 578.571 20.4461   4
   3   0 -16 575.791 16.2720   9
   3   0 -16 575.347 16.5590   1
  -3   0 -16 588.286 22.6864   6
  -3   3  16 576.260 16.1250   9
  -3   0  16 573.063 17.0358  13
  -3   3  16 566.953 20.1180   4
  -3   3  16 584.180 20.5741  11
   0  -3  16 573.515 17.9510   5
   3   0  16 587.901 20.5979   7
   0   3  16 567.546 19.7151  16
   0  -3  16 581.898 20.3042   4
  -3   0  16 554.020 20.4597   4
   3   0  16 587.949 16.1746   9
   3   0  16 545.428 27.2948  14
  -3   0  16 585.606 16.1974   9
  -3   0  16 584.934 16.4813   1
   3  -3  16 591.112 18.0215   5
   0   3  16 572.494 19.0754  10
   0  -3  16 588.370 16.5667   1
   3   0  16 582.005 16.4551   1
   0  -3  16 588.784 16.2835   9
   3  -3  16 574.715 16.5686   1
   0  -3  16 594.454 17.1603  13
   3  -3  16 560.469 16.2795   9
   0   3  16 576.030 17.1975  12
  -3   3  16 577.057 16.4064   1
  -3   3  16 547.651 15.0634   3
  -3   0  16 578.233 15.1492   3
   1   3 -16 79.3572 2.38113   2
  -3   4 -16 87.3007 3.58919   6
  -4   1 -16 82.6671 3.57303   6
   1   3 -16 67.1539 2.55764   1
   4  -1 -16 82.7489 2.65250   1
   1   3 -16 67.1743 2.51484   9
   3  -4 -16 78.1823 4.19516  17
   4  -1 -16 79.7147 2.38721   2
   4  -1 -16 78.4011 2.59072   9
   4  -1  16 80.5259 2.97423   5
   3  -4  16 85.6953 2.67021   9
   4  -1  16 68.5503 2.56500   1
  -3   4  16 84.1909 2.45763   1
   4  -1  16 84.3627 3.40648   7
   3  -4  16 83.3992 2.93560   5
  -4   1  16 83.3218 2.56672   1
  -4   1  16 81.0433 2.44201   3
  -4   1  16 80.5549 2.51563   9
  -3   4  16 80.3140 3.18837  11
  -3   4  16 83.0578 2.41523   9
   1   3  16 79.4531 2.69288  12
  -1  -3  16 82.1349 2.76974  13
   4  -1  16 68.4508 2.51763   9
   1   3  16 77.1962 3.10270  10
   1   3  16 81.5098 3.30705  16
   3  -4  16 86.8969 2.72103   1
   2   2 -16 142.502 4.09672   2
   2   2 -16 145.143 4.39170   1
  -4   2 -16 137.584 5.97428   6
  -2   4 -16 140.022 4.13234   2
  -2   4 -16 141.261 6.00600   6
  -2   4 -16 139.475 4.41545   1
   2   2 -16 148.736 4.32297   9
   2  -4 -16 141.945 7.21944  17
   2  -4  16 147.658 4.39772   9
   4  -2  16 138.992 4.31718   9
  -2   4  16 144.068 4.14973   1
  -2  -2  16 142.481 4.55242  13
   4  -2  16 143.231 5.53336   7
   2   2  16 147.219 5.17697  10
   2  -4  16 142.062 4.82038   5
   2  -4  16 146.803 4.46634   1
  -2   4  16 136.994 5.10855  10
  -4   2  16 143.600 4.30883   1
  -4   2  16 142.938 4.02191   3
   2   2  16 144.862 5.33930  16
   4  -2  16 150.291 4.85436   5
  -2   4  16 142.618 4.49489  12
  -4   2  16 145.505 4.23995   9
  -2   4  16 144.830 4.08035   9
  -2   4  16 141.832 5.36987  11
  -2  -2  16 142.473 4.37752   1
  -2  -2  16 145.542 4.31024   9
   4  -2  16 139.476 4.39119   1
   2   2  16 140.199 5.50582   7
  -2   4  16 143.100 5.35204  16
   2   2  16 144.387 4.58366  12
  -4   3 -16 200.323 8.46749   6
   1  -4 -16 200.709 10.2783  17
  -1   4 -16 211.180 5.85223   2
   3   1 -16 207.653 5.84224   2
   3   1 -16 221.515 6.23506   1
  -1   4 -16 204.880 6.50408   8
   3   1 -16 217.440 6.11779   9
  -1   4 -16 196.082 6.22375   1
  -1   4 -16 201.746 8.48739   6
  -1   4  16 205.239 7.08427  10
  -4   3  16 205.412 7.54882  11
   3   1  16 211.327 7.15191  10
   1  -4  16 206.980 6.08573   9
  -3  -1  16 201.835 5.95282   9
   3   1  16 199.960 7.64031   7
   1  -4  16 205.859 6.18649   1
  -4   3  16 201.747 5.54206   3
  -4   3  16 195.140 5.88838   9
   1  -4  16 206.925 6.64672   5
  -4   3  16 194.606 5.98876   1
  -3  -1  16 204.433 6.06075   1
   4  -3  16 210.926 6.72271   5
   4  -3  16 195.146 7.59995   7
  -1   4  16 205.334 7.41806  16
  -1   4  16 222.171 6.29713  12
  -1   4  16 212.321 7.49257  11
   4  -3  16 191.666 6.33965  13
   4   0 -16 153.640 4.66830   9
   0   4 -16 156.802 4.68027   9
  -4   4 -16 157.709 6.49900   6
  -4   0 -16 151.941 6.50450   6
   0   4 -16 152.026 4.74836   1
   4   0 -16 152.745 4.74863   1
   4   0 -16 155.642 4.44434   2
   0   4 -16 154.812 4.42073   2
   4  -4 -16 154.879 7.87843  17
  -4   4  16 149.268 4.16973   3
   0   4  16 150.268 5.40201  10
  -4   4  16 152.089 5.67806  11
  -4   0  16 147.504 4.25728   3
   4  -4  16 147.349 4.59481   9
   0   4  16 151.817 4.73183  12
   0  -4  16 155.861 4.82299  13
  -4   4  16 150.270 4.48137   1
   4   0  16 155.736 4.53158   1
  -4   0  16 154.611 4.58224   1
   4   0  16 155.317 4.45414   9
  -4   0  16 154.143 4.50050   9
  -4   4  16 149.819 4.40638   9
   4   0  16 150.205 5.82427   7
   4  -4  16 151.151 5.09368   5
   4  -4  16 151.102 4.68540   1
   0   4  16 147.303 5.66494  16
  -4   5 -16 136.343 5.78334   6
  -4   5 -16 135.609 3.95433   2
   1   4 -16 134.988 4.12595   9
   5  -1 -16 139.531 4.28527   1
  -5   1 -16 130.459 5.74241   6
   5  -1 -16 138.509 4.20781   9
   1   4 -16 137.467 3.92241   2
   5  -1 -16 139.674 3.95553   2
   1   4 -16 135.574 4.19881   1
  -4   5  16 142.855 4.02898   1
   4  -5  16 135.716 4.24268   9
   4  -5  16 134.896 4.31092   1
  -4   5  16 141.902 3.96113   9
  -5   1  16 134.160 3.83753   3
   1   4  16 131.638 5.19615  16
   5  -1  16 126.596 5.24391   7
   5  -1  16 131.040 4.06701   9
   1   4  16 135.603 4.90723  10
  -5   1  16 139.237 4.08258   9
   4  -5  16 136.995 4.58569   5
   5  -1  16 131.302 4.13488   1
  -5   1  16 141.993 4.15851   1
  -4   5  16 140.255 5.11871  11
   1   4  16 141.139 4.26693  12
  -4   5  16 132.809 3.76958   3
  -1  -4  16 142.805 4.33915  13
  -3   5 -16 75.8726 2.31250   2
  -5   2 -16 73.9173 3.41449   6
   2   3 -16 76.8354 2.30271   2
   2   3 -16 75.0922 2.45056   9
   3  -5 -16 73.7535 4.16003  17
   2   3 -16 76.8226 2.49879   1
  -3   5 -16 74.7783 2.54569   1
  -3   5 -16 72.9481 3.42342   6
   2   3  16 75.5377 2.49211  12
   5  -2  16 73.6131 2.44452   1
   3  -5  16 73.9872 2.62512   9
   5  -2  16 73.0377 2.40444   9
   2   3  16 73.6383 2.92937  10
  -5   2  16 74.6237 2.95195  11
   2   3  16 74.0413 3.20288  16
  -3   5  16 74.5085 2.92027  11
   5  -2  16 72.8381 3.09962   7
  -5   2  16 74.3428 2.37370   1
   3  -5  16 70.4828 2.66494   5
  -5   2  16 74.1758 2.23492   3
   3  -5  16 76.1540 2.68353   1
  -5   2  16 73.5957 2.33362   9
   5  -2  16 72.8019 2.69865   5
  -2   5 -16 33.9118 1.37599   1
  -5   3 -16 33.1672 1.81723   6
   3   2 -16 34.1940 1.34499   1
   3   2 -16 34.4457 1.19421   2
   2  -5 -16 30.7755 2.34118  17
  -2   5 -16 33.1045 1.18952   2
  -2   5 -16 33.5373 1.83579   6
   3   2 -16 34.1719 1.31722   9
   3   2  16 34.0132 1.38584  12
   5  -3  16 34.6066 1.34573   9
  -5   3  16 33.4401 1.20896   9
  -2   5  16 34.0452 1.80628  16
   3   2  16 36.6283 1.72144   7
   5  -3  16 34.5158 1.50149   5
   3   2  16 33.8866 1.63962  10
  -5   3  16 33.1626 1.17055   3
  -5   3  16 33.6995 1.23155   1
  -2   5  16 32.9758 1.64595  10
  -5   3  16 33.0512 1.54182  11
   5  -3  16 33.9349 1.35586   1
   2  -5  16 34.0468 1.53361   5
  -2   5  16 33.5119 1.53691  11
   5  -3  16 34.0050 1.73241   7
  -5   4 -16 16.0534 1.07628   6
   4   1 -16 13.8532 0.65863   2
  -4  -1 -16 15.1563 1.38370   6
   4   1 -16 12.8008 0.79832   1
  -1   5 -16 12.7089 0.75806   9
  -1   5 -16 11.7049 0.65266   2
  -1   5 -16 11.9549 0.76085   1
   4   1 -16 12.7133 0.77530   9
  -1   5 -16 14.3233 1.08146   6
  -4  -1  16 14.3633 0.71483   3
   1  -5  16 12.6490 0.79391  13
  -1   5  16 12.0060 1.16487  16
  -5   4  16 11.4270 0.76564  11
  -5   4  16 11.6880 0.59569   1
  -5   4  16 13.5707 0.62787   3
   5  -4  16 11.6865 0.83337   5
   4   1  16 13.5461 0.83094  12
  -1   5  16 11.0892 0.91671  10
  -5   4  16 10.8221 0.58020   9
  -5   5 -16 0.20313 0.44741   6
   5   0 -16 0.37246 0.29809   7
  -5   5 -16 0.69480 0.42654   2
   0   5 -16 0.34152 0.30880   1
   5   0 -16 1.03319 0.31095   2
   5   0 -16 0.26132 0.40404   9
   5   0 -16 0.73657 0.41545   1
   0   5 -16 0.17802 0.32302   9
   0   5 -16 0.03354 0.33474   2
  -5   0 -16 0.57424 0.63389   6
   5  -5  16 4.08557 0.66805  13
   0  -5  16 2.31505 0.51513  13
   5   0  16 2.85348 0.47058   9
   5   0  16 2.92423 0.47732   1
   5  -5  16 4.72777 0.76087   9
   1   5 -16 34.7426 1.23209   1
   6  -1 -16 34.2769 1.42928   7
   1   5 -16 34.7951 1.20674   9
  -5   6 -16 37.8177 1.74546   6
  -6   1 -16 37.9499 1.80547   6
   1   5 -16 32.6167 1.20009   2
  -5   6 -16 33.6010 1.58728   1
   5  -6 -16 31.3500 1.24459   5
   6  -1  16 35.4349 1.53115   7
   1   5  16 31.2053 1.46845  10
  -6   1  16 33.8305 1.07962   3
   6  -1  16 33.8071 1.39407  12
   5  -6  16 33.8856 1.26369  13
   5  -6  16 34.9766 1.31130   5
  -5   6  16 33.0877 1.40681  11
   2   4 -16 8.55089 0.60024   1
   2   4 -16 9.98332 0.51680   2
  -4   6 -16 9.91357 0.84486   6
   2   4 -16 9.47068 0.60570   9
  -4   6 -16 10.6951 0.77751   1
   6  -2 -16 10.1307 0.62997   7
  -6   2 -16 9.01506 0.87993   6
   6  -2  16 9.97995 0.76397   7
  -6   2  16 9.57975 0.71596   1
   2   4  16 9.88834 0.79439  10
   4  -6  16 10.1884 0.71832   5
   6  -2  16 10.1876 0.61562   9
   6  -2  16 10.3206 0.62221   1
  -4   6  16 10.0263 0.63165  11
  -6   2  16 10.0423 0.51082   3
  -6   2  16 9.71849 0.68160   9
   3   3 -16 221.450 6.49491   9
  -3   6 -16 227.748 9.09494   6
   3   3 -16 222.306 6.26400   2
  -3   6 -16 221.503 6.66143   1
   3   3 -16 230.096 6.62102   1
  -6   3 -16 224.274 9.07421   6
   6  -3  16 222.876 8.09683   7
  -6   3  16 227.922 8.02164  11
  -6   3  16 217.348 6.48121   1
   6  -3  16 220.329 6.45084   9
  -6   3  16 229.566 5.95230   3
  -3   6  16 227.670 8.07465  11
  -3   6  16 217.816 7.55196  10
  -6   3  16 219.237 6.37133   9
   6  -3  16 214.724 7.05915   5
   6  -3  16 223.376 6.56460   1
  -2   6 -16 15.3409 0.78471   1
  -6   4 -16 14.9062 1.03948   6
  -2   6 -16 15.4580 0.77752   9
  -2   6 -16 14.6836 1.03766   6
   4   2 -16 15.2258 0.65587   2
   4   2 -16 15.3490 0.77577   9
   4   2 -16 15.8692 0.79071   1
  -6   4  16 15.4388 0.66475   1
  -2   6  16 14.7534 1.02126  10
  -6   4  16 14.9933 0.64910   9
  -2   6  16 14.9229 0.92360  11
   6  -4  16 14.1582 0.82192   1
  -6   4  16 15.1091 0.62183   3
  -4  -2  16 15.3164 0.66792   3
   2  -6  16 15.1637 0.76977  13
   6  -4  16 14.3872 0.80969   9
  -6   4  16 15.4358 0.79630  11
   6  -4  16 14.6927 0.81890   5
   5   1 -16 106.954 3.24468   9
   5   1 -16 107.924 3.30014   1
   6  -5 -16 110.059 3.92346   7
  -1   6 -16 106.239 3.21172   9
  -1   6 -16 107.403 3.26933   1
  -6   5 -16 104.612 4.48623   6
  -6   5  16 110.676 3.15391   9
  -6   5  16 111.460 3.97644  11
   1  -6  16 111.329 3.35996  13
   6  -5  16 99.5339 3.37351   1
  -6   5  16 110.771 3.20711   1
  -6   5  16 107.627 2.93410   3
   6  -5  16 99.2240 3.31535   9
   6  -5  16 107.285 3.56233   5
   5   1  16 109.394 4.05624   7
  -5  -1  16 108.570 2.98748   3
  -1   6  16 107.962 3.81334  10
   0   0 -17 0.57366 0.44124   4
   0   1 -17 171.320 5.30386   9
   1   0 -17 181.567 5.06121   2
   1  -1 -17 179.721 6.54857   4
   0   1 -17 183.054 6.61065   4
   0   1 -17 185.948 5.09665   2
  -1   1 -17 178.205 6.51152   4
   0   1 -17 172.831 5.40074   1
   1   0 -17 184.345 6.62702   4
   1   0  17 172.638 6.67615   7
  -1   1  17 180.312 6.41561   4
   0  -1  17 173.376 5.27584   1
  -1   1  17 176.066 5.19972   1
   0   1  17 190.999 6.20058   4
   0  -1  17 175.887 5.82398   5
   1  -1  17 174.531 5.52793  13
   1  -1  17 175.156 5.26921   1
  -1   0  17 184.041 5.25592   1
  -1   0  17 176.661 5.51317  13
   0   1  17 179.760 5.51570  12
  -1   0  17 183.941 6.57014   4
  -1   0  17 174.980 5.78454   5
   0   1  17 175.237 5.48650  13
   1   0  17 179.468 5.22767   1
   1   0  17 173.804 5.83944   5
   1  -1  17 186.140 6.46010   4
   0   1  17 183.395 6.28936  16
  -1   1  17 180.331 5.11509   9
  -1   1  17 175.616 5.46633  12
  -1   1  17 179.290 5.48697  13
   1  -1  17 175.306 5.82612   5
   0  -1  17 181.219 6.53245   4
   1  -1  17 176.664 5.18101   9
   1   0  17 178.202 5.13725   9
   0   1  17 185.197 5.09949   9
  -1   0  17 178.045 5.16061   9
   0  -1  17 173.081 5.18741   9
   0   1  17 183.935 5.18709   1
   1   1 -17 176.134 5.14203   1
  -1   2 -17 169.908 6.39488   4
   2  -1 -17 167.546 6.52693   4
   2  -1 -17 169.256 4.80579   2
   1   1 -17 163.115 4.81902   2
   1   1 -17 172.411 6.46387   4
  -1   2 -17 169.732 6.96111   6
   1   1 -17 177.340 5.05931   9
  -1   2 -17 171.595 5.17301   1
  -2   1 -17 168.150 6.94561   6
  -1   2  17 171.966 4.90870   1
   2  -1  17 162.192 5.02578   1
   2  -1  17 161.306 6.38931   7
  -1  -1  17 169.400 5.29085  13
  -1   2  17 168.714 6.06050  16
   1   1  17 173.862 4.92801   1
  -1  -1  17 166.898 6.41222   4
   2  -1  17 164.515 4.94380   9
  -1   2  17 183.081 5.87187   4
  -1  -1  17 167.267 5.54021   5
   1  -2  17 169.081 6.31407   4
  -1  -1  17 169.471 5.05017   1
   2  -1  17 155.055 5.29152  13
  -2   1  17 171.929 5.23985  13
   1  -2  17 169.622 5.30930  13
  -1  -1  17 173.162 4.97163   9
  -1   2  17 172.933 5.20150  13
   1   1  17 173.630 4.84420   9
   1   1  17 170.838 5.29854  12
  -1   2  17 172.068 4.82378   9
  -1   2  17 169.147 5.23970  12
   1  -2  17 167.037 4.98792   9
   1  -2  17 169.820 5.07828   1
  -2   1  17 170.109 4.98724   1
  -2   1  17 174.028 6.43721   4
  -2   1  17 168.416 4.90216   9
   1   1  17 174.870 6.03018  16
   1   1  17 166.495 6.38688   7
  -2   1  17 166.164 5.17656  12
   1   1  17 181.526 6.06110  10
   2  -1  17 172.378 5.59325   5
   0   2 -17 77.7281 3.44847   6
   2   0 -17 80.0317 3.62339   4
  -2   2 -17 79.5629 3.42938   6
   2   0 -17 80.9118 2.54318   9
  -2   2 -17 80.7111 3.46723   4
   2   0 -17 74.8944 2.33596   2
   0   2 -17 79.6320 2.53678   9
   0   2 -17 79.6308 2.57766   1
   2   0 -17 79.8137 2.58451   1
   0   2 -17 81.2556 2.40058   2
   0   2 -17 70.3159 3.35447   4
   0  -2  17 78.9821 2.85977   5
  -2   2  17 82.6633 2.43098   1
  -2   2  17 81.6540 3.34723   4
  -2   0  17 78.7906 3.58677   4
   0  -2  17 78.1277 3.45424   4
   2  -2  17 76.7967 3.44981   7
   2  -2  17 84.0933 2.52873   9
   2  -2  17 83.3544 2.73828  13
   0  -2  17 82.0775 2.71949  13
   2  -2  17 81.1697 2.56206   1
   0   2  17 79.9603 2.66010  12
   0   2  17 80.7958 2.62361  13
  -2   0  17 81.0451 2.67888  13
   0   2  17 83.5130 3.10770  16
  -2   0  17 76.9765 2.49302   1
   0  -2  17 80.3263 2.52792   9
   2   0  17 77.3482 3.28212   7
   2   0  17 80.2203 4.73378  14
   2   0  17 80.8257 2.43281   9
   0  -2  17 78.1593 2.56142   1
  -2   0  17 77.0769 2.45032   9
  -2   2  17 80.9746 2.60797  13
   2   0  17 79.8635 2.47288   1
   2   0  17 75.9645 2.92262   5
  -2   2  17 81.7819 2.38887   9
  -2   2  17 77.9491 2.56920  12
   2  -2  17 82.4975 2.88662   5
  -3   1 -17 169.676 7.21694   6
   1   2 -17 178.086 5.00183   2
   1   2 -17 176.201 6.93119   4
   3  -1 -17 171.393 7.30655   4
  -2   3 -17 175.450 5.36893   1
   1   2 -17 184.827 5.25172   9
   1   2 -17 186.431 5.34966   1
  -2   3 -17 168.444 7.22129   6
   3  -1 -17 175.085 4.96634   2
  -2   3 -17 174.048 6.93812   4
   2  -3  17 173.282 5.35003   1
  -3   1  17 175.102 5.44368  13
   1   2  17 182.640 6.40464  16
  -1  -2  17 178.722 7.04678   4
  -3   1  17 174.631 5.14788   9
  -2   3  17 181.896 5.05614   9
  -1  -2  17 178.026 5.22324   9
  -2   3  17 180.072 5.46629  12
  -1  -2  17 176.128 5.30826   1
  -3   1  17 180.920 4.89670   3
   3  -1  17 176.492 5.19530   9
  -1  -2  17 177.895 5.54535  13
   3  -1  17 172.762 5.27766   1
   2  -3  17 181.947 5.86045   5
  -2   3  17 182.062 6.57607  11
   1   2  17 178.603 5.55542  12
  -2   3  17 179.788 5.14254   1
   2  -3  17 174.831 5.25894   9
   3  -1  17 172.375 6.68183   7
  -3   1  17 167.590 7.08345   4
   1   2  17 183.074 6.20053  10
  -3   1  17 173.071 5.23469   1
   3  -1  17 177.787 5.84952   5
  -3   2 -17 40.5357 1.97406   6
  -1   3 -17 37.7117 1.34314   2
   2   1 -17 36.8227 1.46585   1
  -1   3 -17 37.1312 1.49235   1
  -1   3 -17 42.0618 2.00238   6
  -1   3 -17 39.2556 2.55141   4
   2   1 -17 37.5216 1.29738   2
   2   1 -17 38.1641 1.45410   9
   2   1 -17 38.5430 2.69195   4
   2   1  17 41.5096 4.14882  14
  -3   2  17 39.3613 1.31910   1
   3  -2  17 41.8636 1.43571   1
   3  -2  17 40.2255 1.67770   5
   1  -3  17 34.4368 2.47919   4
  -3   2  17 38.5658 1.29113   9
  -2  -1  17 38.0460 1.52795  13
  -2  -1  17 38.1133 1.39894   1
  -2  -1  17 37.0077 1.37182   9
   1  -3  17 41.7079 1.47158   9
  -3   2  17 40.0525 1.42889  13
   3  -2  17 42.3254 1.98609   7
  -1   3  17 34.1979 1.40604  12
   3  -2  17 37.9866 1.67548  13
   2   1  17 36.7308 1.78018  16
   1  -3  17 43.3104 1.50353   1
   2   1  17 33.0807 1.71947  10
   1  -3  17 41.3228 1.68358   5
  -3   2  17 38.5309 1.38634   3
   2   1  17 36.4791 1.88435   7
   2   1  17 41.6819 1.26801   9
  -1   3  17 34.4975 1.73060  11
   3  -2  17 41.5844 1.41825   9
  -2  -1  17 36.7271 2.67393   4
  -3   2  17 40.7379 2.74577   4
   2   1  17 42.2200 1.28352   1
  -3   3 -17 16.4748 1.14048   6
   0   3 -17 15.9320 2.29498   4
  -3   0 -17 17.3740 1.31652   6
   3   0 -17 17.1108 0.94900   1
   3   0 -17 16.4386 0.74632   2
   3   0 -17 17.3659 0.91942   9
   3   0 -17 19.5549 3.02590   4
   0   3 -17 18.0155 0.91084   1
   0   3 -17 16.9079 0.88277   9
   0   3 -17 17.0928 0.76230   2
   0   3 -17 17.6972 1.22768   6
   0   3  17 15.2308 1.09372  16
   0  -3  17 18.2905 0.95016   9
   0  -3  17 16.0471 1.12055   5
   3   0  17 17.5282 3.69377  14
   0  -3  17 16.3093 2.73809   4
  -3   0  17 15.2246 0.81800   3
  -3   0  17 16.7283 2.80100   4
   3  -3  17 17.8447 1.05611   5
  -3   3  17 16.8017 1.00034  11
   3   0  17 18.1841 1.21200   7
   0   3  17 17.9672 1.18166  10
  -3   0  17 16.4499 0.76401   1
  -3   3  17 16.1305 0.87427   3
  -3   3  17 17.5401 0.68910   1
   3   0  17 16.8387 0.74168   9
   3   0  17 16.8664 0.75344   1
  -3   0  17 16.1962 0.89220  13
   0  -3  17 17.0370 0.96592   1
   0   3  17 16.2655 0.82963  12
  -3   3  17 17.6002 2.56105   4
   0  -3  17 17.0910 0.93800  13
   3  -3  17 16.2920 0.85267   9
   3  -3  17 17.0957 0.86702   1
  -3   3  17 17.9667 0.67944   9
   4  -1 -17 10.8045 0.93875   9
   4  -1 -17 10.2709 0.93163   1
  -4   1 -17 13.0542 1.09160   6
   1   3 -17 11.0605 0.60072   2
   1   3 -17 12.0776 0.76853   1
   1   3 -17 11.4401 0.76247   9
  -3   4  17 11.1406 0.54726   1
   1   3  17 12.3175 1.13137  16
   4  -1  17 14.5580 0.72698   1
   1   3  17 10.8931 0.96784  10
   4  -1  17 15.1696 1.10592   7
  -1  -3  17 14.2484 1.05826   9
   1   3  17 11.8585 0.73480  12
   4  -1  17 14.9349 1.14928   5
  -4   1  17 13.8793 0.68880   1
  -3   4  17 11.0950 0.53662   9
  -3   4  17 11.8682 0.81943  11
  -4   1  17 12.8661 0.73214   3
  -4   1  17 13.2201 0.66447   9
  -1  -3  17 11.0174 0.86450  13
   4  -1  17 14.3307 0.71717   9
   3  -4  17 13.3811 0.91685   5
  -1  -3  17 15.5859 1.13304   1
  -2   4 -17 226.203 6.18680   2
  -2   4 -17 217.357 8.93033   6
   2  -4 -17 213.399 10.8451  17
  -4   2 -17 208.949 8.89369   6
   2   2 -17 221.090 6.42143   9
   2   2 -17 218.272 6.52988   1
  -2   4 -17 220.856 6.56923   1
   2   2 -17 216.949 6.13503   2
   4  -2  17 220.929 7.03397   5
  -4   2  17 205.403 6.21080   9
   2   2  17 217.932 7.74447  16
   4  -2  17 213.237 6.31676   9
   2   2  17 221.310 7.49917  10
   2   2  17 219.357 6.69688  12
  -4   2  17 218.740 5.86665   3
   4  -2  17 218.713 6.43029   1
   2  -4  17 221.057 6.37944   9
  -2   4  17 208.999 6.59402  12
  -2  -2  17 217.479 6.62995  13
   4  -2  17 213.024 8.02226   7
  -2   4  17 217.071 7.89266  11
  -2  -2  17 212.730 6.38566   1
  -2   4  17 214.064 7.75534  16
   2   2  17 211.259 8.01269   7
  -2  -2  17 217.290 6.28458   9
   2  -4  17 223.620 6.49247   1
   2  -4  17 214.016 7.00110   5
  -4   2  17 199.289 6.31025   1
  -4   3 -17 109.904 4.90072   6
   1  -4 -17 112.218 5.90005  17
  -1   4 -17 117.084 3.66350   1
   3   1 -17 116.773 3.62897   1
  -1   4 -17 115.694 3.37060   2
   3   1 -17 114.899 3.35951   2
  -1   4 -17 111.273 4.92435   6
  -1   4 -17 115.622 3.59257   9
   3   1 -17 115.754 3.55992   9
  -3  -1  17 116.833 3.49535   1
   4  -3  17 111.249 3.55444   1
  -1   4  17 114.263 3.58848  12
   4  -3  17 107.688 3.48464   9
   3   1  17 113.514 3.70618  12
  -4   3  17 114.034 3.41744   1
   4  -3  17 110.419 4.45822   7
  -4   3  17 114.731 3.36105   9
  -1   4  17 112.309 4.35909  16
  -3  -1  17 111.657 3.60557  13
  -4   3  17 114.601 3.20151   3
   1  -4  17 98.3534 3.58086   1
  -1   4  17 117.554 4.27679  11
  -4   3  17 113.283 4.32808  11
   1  -4  17 99.0210 3.53032   9
   3   1  17 111.972 4.46648   7
  -3  -1  17 116.962 3.43647   9
   4  -3  17 119.088 3.94414   5
   1  -4  17 113.892 3.86207   5
  -1   4  17 114.158 4.13679  10
   0   4 -17 273.231 7.95076   9
   4   0 -17 268.937 7.94180   9
  -4   4 -17 271.866 11.0513   6
   0   4 -17 277.322 8.09442   1
  -4   0 -17 274.705 11.0471   6
   4   0 -17 270.105 8.07696   1
   4  -4 -17 270.306 13.5364  17
   0   4 -17 276.631 7.60417   2
   4   0 -17 272.960 7.61972   2
   0   4  17 273.711 9.63344  16
   4  -4  17 259.668 7.98893   1
  -4   0  17 271.962 7.89422   1
   0   4  17 268.907 8.18940  12
  -4   4  17 274.088 9.82135  11
   4  -4  17 269.998 8.69473   5
   4  -4  17 265.112 7.86351   9
  -4   0  17 267.700 7.29061   3
   4   0  17 273.187 7.69959   9
   4   0  17 271.181 7.83141   1
   0  -4  17 279.466 8.25422  13
  -4   4  17 268.199 7.79976   1
  -4   0  17 272.875 7.75721   9
  -4   4  17 269.144 7.19328   3
   4   0  17 266.143 9.93888   7
   0   4  17 261.326 9.19979  10
  -4   4  17 268.943 7.66872   9
   5  -1 -17 347.538 9.72465   9
  -4   5 -17 329.486 9.89613   1
   1   4 -17 327.037 9.63874   9
   1   4 -17 332.908 9.81027   1
  -4   5 -17 329.530 9.30650   2
   5  -1 -17 351.849 9.90128   1
  -5   1 -17 340.140 13.4605   6
  -4   5 -17 330.921 13.4669   6
   1   4 -17 336.793 9.28321   2
   5  -1 -17 336.344 9.30188   2
  -5   1  17 333.293 9.63055   1
  -4   5  17 330.754 11.9535  11
  -4   5  17 338.910 9.34461   9
   1   4  17 331.774 11.2163  10
   1   4  17 323.031 11.6882  16
  -1  -4  17 343.145 9.96757  13
  -5   1  17 324.757 8.84209   3
   5  -1  17 322.433 9.45316   9
   4  -5  17 336.623 15.2239   9
  -4   5  17 338.378 9.50696   1
  -5   1  17 338.232 9.47132   9
   1   4  17 332.149 9.97530  12
   4  -5  17 334.491 15.4226   1
   5  -1  17 321.879 9.61813   1
   4  -5  17 331.216 10.5296   5
   2   3 -17 31.4659 1.13782   2
   2   3 -17 31.3460 1.25644   9
  -3   5 -17 31.7864 1.33973   1
  -3   5 -17 32.4722 1.17041   2
   2   3 -17 32.0153 1.28552   1
  -5   2 -17 33.6802 1.80352   6
  -3   5 -17 32.1228 1.77866   6
   2   3  17 33.2188 1.60572  10
   5  -2  17 32.9107 1.27211   9
  -5   2  17 29.7420 1.49535  11
   5  -2  17 31.9069 1.49069   5
  -5   2  17 33.0574 1.17218   3
   2   3  17 33.0106 1.30399  12
  -5   2  17 32.9384 1.21621   1
  -5   2  17 33.5323 1.20195   9
   3  -5  17 33.7331 1.61412   1
   3  -5  17 32.7476 1.44222   5
   2   3  17 31.2171 2.02135  16
   3  -5  17 35.6455 1.59887   9
   5  -2  17 34.3410 1.30780   1
  -3   5  17 31.7265 1.47253  11
   5  -2  17 33.1222 1.68777   7
   3   2 -17 40.7064 1.46846   9
  -2   5 -17 38.0321 1.51183   1
  -2   5 -17 39.5239 1.31774   2
  -2   5 -17 37.2244 2.00318   6
  -5   3 -17 37.8312 2.00107   6
   3   2 -17 38.5043 1.47827   1
   3   2 -17 37.4737 1.31253   2
   2  -5  17 38.7169 1.60207   5
   5  -3  17 36.3498 1.43513   1
   5  -3  17 36.8208 1.41785   9
   3   2  17 38.9911 1.48123  12
   5  -3  17 37.4445 1.84389   7
  -5   3  17 36.8100 1.31306   1
   3   2  17 38.6286 1.74566  10
  -5   3  17 36.9112 1.29090   9
  -5   3  17 36.7835 1.65428  11
  -5   3  17 35.6030 1.24712   3
  -2   5  17 32.6355 1.89106  16
  -2   5  17 39.8112 1.65567  11
   5  -3  17 36.0448 1.57789   5
   3   2  17 37.4414 1.80006   7
  -2   5  17 37.8228 1.77077  10
  -1   5 -17 186.556 5.70103   1
  -1   5 -17 191.440 5.31920   2
   4   1 -17 194.094 5.61519   9
   4   1 -17 194.909 5.71411   1
   4   1 -17 182.779 5.35860   2
  -5   4 -17 191.046 7.79195   6
  -1   5 -17 187.037 5.60520   9
  -1   5 -17 185.555 7.77839   6
  -4  -1 -17 190.356 7.82675   6
  -5   4  17 190.888 6.98665  11
   5  -4  17 185.325 5.72672   1
   4   1  17 199.225 7.11282   7
  -4  -1  17 189.475 5.22358   3
  -1   5  17 184.850 6.95473  16
  -5   4  17 189.907 5.13216   3
   1  -5  17 190.499 5.89386  13
  -1   5  17 181.378 6.57087  10
   5  -4  17 188.607 5.63706   9
  -5   4  17 195.139 5.48711   9
   4   1  17 195.702 5.93013  12
  -5   4  17 190.183 5.57726   1
   5  -4  17 186.622 6.21805   5
   0   5 -17 165.444 4.61103   2
   5   0 -17 169.243 5.98715   7
  -5   5 -17 163.804 6.76260   6
   0   5 -17 166.203 4.93898   1
   5   0 -17 159.987 4.87641   9
  -5   5 -17 167.947 4.66349   2
   5   0 -17 160.984 4.96280   1
   5   0 -17 167.895 4.66765   2
   0   5 -17 166.497 4.85399   9
  -5   0 -17 152.293 6.73367   6
   0   5  17 163.082 5.65362  10
  -5   5  17 163.059 4.66047   9
   0   5  17 155.310 6.04576  16
  -5   5  17 160.568 4.37498   3
   5  -5  17 160.925 5.01400  13
  -5   0  17 163.995 4.45693   3
  -5   5  17 165.854 4.74220   1
   5   0  17 160.358 6.07562   7
   5   0  17 164.890 5.08663  12
  -5   5  17 165.939 5.95889  11
   5  -5  17 156.963 5.30103   5
   5  -5  17 155.895 4.94039   1
   0  -5  17 170.593 5.00713  13
   5  -5  17 162.118 4.87382   9
   1   5 -17 30.2757 1.10653   1
   5  -6 -17 27.8049 1.10926   5
  -5   6 -17 33.3370 1.57125   6
   1   5 -17 28.3759 1.08367   2
   6  -1 -17 29.3500 1.26213   7
  -6   1 -17 31.2975 1.74280   6
   1   5 -17 30.6181 1.09905   9
   5  -6  17 32.0194 1.21526   5
   6  -1  17 32.2207 1.40790   7
  -6   1  17 32.3721 1.00376   3
   1   5  17 29.9073 1.40454  10
   5  -6  17 30.1484 1.16394  13
  -5   6  17 30.4258 1.29835  11
   6  -1  17 30.1037 1.32157  12
   6  -2 -17 50.0695 1.90698   7
   2   4 -17 47.4164 1.61594   1
  -6   2 -17 46.7723 2.22390   6
   2   4 -17 46.5309 1.47024   2
  -4   6 -17 43.5466 2.19499   6
  -4   6 -17 48.4036 1.74257   1
   2   4 -17 46.7810 1.58245   9
  -6   2  17 47.1332 1.42609   3
  -4   6  17 48.3450 1.90091  11
   2   4  17 45.7658 1.91037  10
   6  -2  17 46.8934 1.56361   9
   6  -2  17 44.4703 1.98662   7
  -6   2  17 46.5635 1.61701   1
   4  -6  17 47.0247 1.72295   5
   6  -2  17 46.1894 1.59322   1
   4  -6  17 47.9052 1.66932  13
  -6   2  17 47.5450 1.58444   9
   3   3 -17 5.20026 0.50911   9
   3   3 -17 5.24090 0.53086   1
  -3   6 -17 5.62370 0.61822   9
  -6   3 -17 5.56075 0.72804   6
  -3   6 -17 5.59585 0.61711   1
  -3   6 -17 5.38478 0.71817   6
   3   3 -17 4.94494 0.39095   2
   6  -3  17 6.41558 0.56024   9
  -3   6  17 6.23138 0.53493  11
  -6   3  17 5.06267 0.55964  11
  -6   3  17 5.17414 0.39798   3
  -6   3  17 4.98896 0.44427   9
   6  -3  17 6.15843 0.55782   1
   6  -3  17 4.61101 0.68330   5
   3  -6  17 6.37175 0.51779  13
   6  -3  17 5.30178 0.70663   7
  -6   3  17 4.91121 0.45445   1
   4   2 -17 24.5435 1.01749   1
  -6   4 -17 24.6572 1.38760   6
   4   2 -17 24.4911 0.89482   2
   4   2 -17 23.8509 1.01208   9
  -2   6 -17 25.7241 1.04586   1
  -2   6 -17 25.1430 1.02984   9
   6  -4  17 25.7079 1.06974   9
   2  -6  17 26.1571 1.03342  13
  -4  -2  17 25.2062 0.90948   3
  -2   6  17 25.0898 1.26226  11
   6  -4  17 24.4532 1.09816   5
  -6   4  17 26.2815 0.86284   3
   6  -4  17 25.3331 1.07869   1
  -2   6  17 22.5738 1.37207  10
  -6   4  17 24.7055 0.91138   9
  -6   4  17 24.8337 1.11335  11
  -6   4  17 25.3901 0.92873   1
   5   1 -17 100.955 3.01711   9
   6  -5 -17 97.2562 3.60366   7
  -1   6 -17 99.9282 3.02518   1
  -1   6 -17 99.9968 2.97285   9
   5   1 -17 99.4812 3.06499   1
  -6   5 -17 94.4152 4.13284   6
  -6   5  17 99.9614 2.90909   1
   6  -5  17 91.5046 3.08997   1
   6  -5  17 91.7985 3.04534   9
  -6   5  17 101.027 2.86490   9
  -6   5  17 97.9661 3.60673  11
   5   1  17 98.1370 3.67492   7
  -6   5  17 97.4799 2.66405   3
   6  -5  17 97.7287 3.23872   5
   1  -6  17 101.160 3.04929  13
  -5  -1  17 98.8685 2.71449   3
  -1   6  17 97.5767 3.50388  10
   0   0 -18 4385.71 146.819   4
   0   0  18 4523.68 133.886  12
   0   0  18 4626.33 152.619   4
   0   0  18 4682.25 139.346   5
   0   0  18 4466.11 132.747  13
   0   0  18 4480.31 128.680   1
   0   0  18 4561.79 126.465   9
   1   0 -18 235.461 6.53897   2
   0   1 -18 242.301 6.58013   2
  -1   1 -18 227.876 8.39175   4
   1   0 -18 231.471 8.51554   4
   0   1 -18 235.070 8.46803   4
   0   1  18 227.525 6.59366   1
  -1   1  18 228.538 6.93731  13
  -1   1  18 232.255 6.50403   9
   1   0  18 229.966 6.53168   9
  -1   1  18 232.506 6.61671   1
   0  -1  18 219.660 6.57529   9
   0  -1  18 219.727 6.97601  13
   1  -1  18 226.670 6.57613   9
   0   1  18 230.397 6.93600  13
   1   0  18 228.131 6.64265   1
  -1   1  18 236.054 8.12091   4
   1   0  18 215.937 8.40088   7
   0  -1  18 234.177 8.24285   4
   0  -1  18 232.481 7.35674   5
   1  -1  18 220.566 6.97103  13
   0   1  18 235.605 7.33315   5
   0   1  18 230.877 6.99180  12
   1  -1  18 233.258 8.16286   4
   1  -1  18 231.511 6.69432   1
  -1   0  18 226.384 7.31371   5
  -1   0  18 224.585 6.54496   9
   0   1  18 231.508 6.48252   9
   1   0  18 221.120 6.97020  13
   0  -1  18 220.993 6.69030   1
  -1   0  18 228.992 6.65995   1
  -1   0  18 234.692 6.97742  13
   1   0  18 230.127 7.35563   5
  -1   0  18 234.483 8.26818   4
  -1   1  18 230.715 6.94267  12
   1   1 -18 13.6153 0.90281   1
   2  -1 -18 13.8583 2.15321   4
  -1   2 -18 15.5485 0.95443   1
  -1   2 -18 16.1732 1.15419   6
   1   1 -18 13.5944 0.65813   2
  -1   2 -18 11.5542 1.48546   4
   1   1 -18 15.6630 1.57262   4
   1   1 -18 14.6027 0.88280   9
  -2   1 -18 13.3483 1.20902   6
  -1   2  18 12.6343 0.53283   9
   1   1  18 14.1988 0.59262   9
  -2   1  18 14.2370 1.46821   4
  -1  -1  18 13.9729 1.42940   4
  -1   2  18 12.3593 0.53902   1
   1  -2  18 13.0288 0.69176   9
   1   1  18 13.7194 0.76603  12
  -1  -1  18 15.1806 0.70251   9
  -1  -1  18 13.7632 0.84806  13
  -1  -1  18 15.2995 0.70644   1
  -2   1  18 13.5755 0.60665   1
  -1  -1  18 13.7392 0.91404   5
   2  -1  18 13.5399 0.65541   9
   1   1  18 14.2713 0.90998  16
  -2   1  18 13.9759 0.60691   9
  -2   1  18 12.1242 0.72679  12
  -2   1  18 14.1011 0.77178  13
  -1   2  18 13.3538 0.68991  12
   1  -2  18 13.1062 0.71108   1
   1  -2  18 17.3859 1.36658   4
   1   1  18 14.3007 1.07615   7
  -1   2  18 13.6500 0.88847  16
   2  -1  18 14.4529 0.96961   5
   2  -1  18 16.4730 1.18266   7
   2  -1  18 13.7523 1.00852  13
   1   1  18 14.5605 0.60342   1
   2  -1  18 13.3851 0.65991   1
   0   2 -18 69.8196 2.25419   9
   0   2 -18 67.2079 3.05887   6
   2   0 -18 67.5197 2.31879   1
   2   0 -18 64.1121 2.27149   9
   0   2 -18 68.4405 2.29845   1
   2   0 -18 68.9641 3.41202   4
   2   0 -18 68.4467 2.05945   2
  -2   2 -18 66.1735 3.24301   4
  -2   2 -18 67.9645 3.03513   6
   0   2 -18 67.0412 3.18959   4
   0   2 -18 68.0983 2.10722   2
  -2   2  18 66.7221 2.05666   9
   2  -2  18 67.5002 2.38211  13
   0  -2  18 69.0117 3.20837   4
   0  -2  18 67.5760 2.20496   9
   2   0  18 69.1336 2.90874   7
   2   0  18 67.4222 2.57689   5
  -2   0  18 70.9098 3.30828   4
  -2   2  18 72.7371 2.27581  13
   2  -2  18 69.5299 2.53493   5
  -2   0  18 66.6911 2.33056  13
  -2   2  18 64.2662 2.22117  12
   2   0  18 68.2051 4.53236  14
   0   2  18 69.8715 2.72317  16
   0   2  18 67.3168 2.31595  12
   0  -2  18 66.5258 2.23433   1
   2   0  18 66.3106 2.13824   1
   0  -2  18 67.4817 2.50715   5
   0  -2  18 68.2921 2.37232  13
   0   2  18 67.4165 2.27559  13
   2   0  18 67.2007 2.10607   9
  -2   2  18 70.5081 3.03856   4
  -2   2  18 66.6300 2.09002   1
  -3   1 -18 56.6839 2.39759   6
  -2   3 -18 41.1797 3.22499   4
   1   2 -18 44.8289 1.54302   2
   1   2 -18 38.5599 2.94320   4
   3  -1 -18 49.6428 1.56737   2
   1   2 -18 46.1621 1.70620   9
  -2   3 -18 50.1604 1.83865   1
   1   2 -18 46.4243 1.73767   1
  -3   1  18 51.5659 1.72604   9
  -3   1  18 51.1706 1.75566   1
  -1  -2  18 52.4466 1.84607   1
   3  -1  18 57.9419 1.82613   1
   3  -1  18 58.6729 2.15142   5
   2  -3  18 60.6468 1.89167   9
  -3   1  18 55.9287 1.88146  13
   1   2  18 55.1308 1.94686  12
   1   2  18 48.9541 2.28412  16
   2  -3  18 60.2772 1.92284   1
   2  -3  18 53.5902 2.09695   5
  -2   3  18 51.1215 1.65609   1
  -2   3  18 51.9660 1.63137   9
  -3   1  18 50.9277 1.72533   3
  -1  -2  18 49.6536 1.80469   9
  -3   1  18 50.7016 3.33170   4
  -2   3  18 50.8071 2.22701  11
  -1  -2  18 49.0996 1.96002  13
   3  -1  18 56.6167 1.78600   9
   2   1 -18 523.043 13.9740   2
   2   1 -18 489.402 18.1900   4
  -1   3 -18 503.844 18.0433   4
   2   1 -18 532.049 14.4853   9
  -1   3 -18 489.516 20.1049   6
  -3   2 -18 508.594 20.1033   6
   2   1 -18 520.950 14.7275   1
  -1   3 -18 504.524 14.7556   1
  -1   3 -18 516.994 14.0229   2
  -2  -1  18 505.878 14.3578   1
  -1   3  18 521.493 17.8554  11
   3  -2  18 442.125 14.8566  13
   1  -3  18 518.032 14.9640  13
   1  -3  18 502.308 15.6596   5
   3  -2  18 484.877 14.3872   1
  -2  -1  18 472.474 17.8054   4
   2   1  18 496.695 13.9458   9
   3  -2  18 481.424 14.1394   9
   2   1  18 486.212 24.1070  14
   2   1  18 544.981 17.1123  16
  -3   2  18 501.202 17.7868   4
  -3   2  18 489.504 14.0315   9
   1  -3  18 497.794 14.1834   9
   2   1  18 492.109 14.1873   1
   1  -3  18 506.236 14.4371   1
  -3   2  18 509.586 13.1422   3
   2   1  18 523.190 16.6357  10
  -2  -1  18 509.650 14.1143   9
  -1   3  18 491.293 14.9347  12
  -3   2  18 499.021 14.2793   1
  -3   2  18 501.212 14.7985  13
   3  -2  18 523.231 15.7088   5
   3  -2  18 486.689 17.8849   7
   2   1  18 497.139 17.9235   7
  -1   3  18 507.784 17.1879  16
  -2  -1  18 494.748 14.8689  13
   3   0 -18 71.3756 2.45171   1
  -3   3 -18 71.9699 3.26891   6
   0   3 -18 73.2119 2.23471   2
   3   0 -18 71.6154 2.40183   9
   3   0 -18 72.1654 2.20221   2
   0   3 -18 71.0294 3.27680   6
   0   3 -18 73.2867 2.40528   9
   3   0 -18 71.6825 4.82860   4
  -3   0 -18 71.2967 3.32110   6
   0   3 -18 71.1772 2.43606   1
   0   3  18 71.0949 2.44628  12
   3   0  18 72.0040 2.28613   1
  -3   0  18 72.0019 2.43134  13
   3   0  18 73.6207 2.25751   9
   3  -3  18 79.9783 2.73272   5
   0  -3  18 73.5415 2.40512   9
  -3   0  18 71.6418 2.27600   9
   3  -3  18 75.0743 2.39294   9
   3  -3  18 74.7975 2.43109   1
  -3   3  18 70.7511 2.90267  11
   0  -3  18 72.8066 2.43933   1
  -3   3  18 69.8430 2.19571   9
   0   3  18 72.0952 2.86343  10
  -3   0  18 71.3001 2.22673   3
   0   3  18 70.6239 2.98313  16
   3   0  18 70.7937 3.07346   7
   0  -3  18 73.5950 4.87696   4
   0  -3  18 72.3254 2.65628   5
   0  -3  18 70.4565 2.52779  13
  -3   3  18 67.9520 2.22635   1
  -3   0  18 71.6752 2.31882   1
  -3   4 -18 76.1538 2.71091   1
   4  -1 -18 80.5982 2.71519   9
   1   3 -18 79.9898 2.64426   1
   4  -1 -18 79.0649 2.75846   1
   1   3 -18 80.1035 2.59472   9
   1   3 -18 78.9551 2.40052   2
   3  -4 -18 78.3825 4.26461  17
  -3   4 -18 77.1902 3.55591   6
   4  -1 -18 78.7986 2.39647   2
  -4   1 -18 77.5184 3.57233   6
  -3   4 -18 78.3902 2.46667   2
  -3   4  18 78.3819 3.11510  11
  -3   4  18 82.2264 2.34707   9
  -4   1  18 76.9835 2.45040   9
   1   3  18 80.0363 2.65276  12
  -1  -3  18 78.8295 2.69728  13
  -1  -3  18 79.2831 2.65317   1
   4  -1  18 78.3641 2.50228   9
  -4   1  18 80.1634 2.38723   3
   3  -4  18 76.8071 2.58846   9
   4  -1  18 75.9798 3.29461   7
  -3   4  18 81.5194 2.38776   1
   1   3  18 78.4252 3.07218  10
  -1  -3  18 80.3872 2.60916   9
  -4   1  18 77.9604 2.49919   1
   3  -4  18 77.6970 2.63608   1
   3  -4  18 77.9890 2.86319   5
   1   3  18 81.3625 3.29479  16
   4  -1  18 78.6247 2.54480   1
   4  -1  18 67.8359 2.85264   5
  -2   4 -18 484.727 13.3893   2
  -4   2 -18 489.172 19.2551   6
  -2   4 -18 478.973 14.1198   1
  -2   4 -18 471.585 19.2550   6
   2   2 -18 479.678 13.3449   2
   2  -4 -18 465.508 23.6617  17
   2   2 -18 510.687 13.8635   9
   2   2 -18 509.814 14.1045   1
  -2  -2  18 488.003 13.8561   1
   2   2  18 479.562 14.4733  12
   4  -2  18 482.111 13.8891   1
  -4   2  18 477.671 13.5589   9
   4  -2  18 475.591 13.6470   9
   2  -4  18 476.076 13.9428   1
   2   2  18 501.237 16.6112  16
  -2  -2  18 485.984 13.6194   9
   2  -4  18 467.464 15.0798   5
   2   2  18 474.081 17.2474   7
  -2   4  18 497.583 14.3916  12
  -4   2  18 475.652 13.7952   1
   4  -2  18 479.047 15.1128   5
   2   2  18 482.429 16.0705  10
  -2   4  18 490.967 16.6142  16
   4  -2  18 455.393 17.2367   7
  -4   2  18 488.430 12.6795   3
  -2  -2  18 474.969 14.3165  13
  -2   4  18 482.208 17.1968  11
   2  -4  18 478.024 13.7081   9
   3   1 -18 26.8470 1.18328   1
  -1   4 -18 26.8355 1.56699   6
   1  -4 -18 21.9736 1.79215  17
   3   1 -18 28.1816 1.15588   9
  -4   3 -18 25.6779 1.51600   6
  -1   4 -18 25.5511 1.18435   1
  -1   4 -18 26.4855 1.00767   2
  -1   4 -18 26.2339 1.16026   9
   3   1 -18 25.6503 0.99270   2
  -1   4  18 28.3644 1.06912  12
   4  -3  18 26.6971 1.14053   1
  -4   3  18 24.8203 1.28826  11
   4  -3  18 26.5498 1.11603   9
  -3  -1  18 26.2511 1.10345   1
  -3  -1  18 25.1387 1.06894   9
  -3  -1  18 25.5533 1.20396  13
  -1   4  18 25.1642 1.46666  10
  -1   4  18 22.9127 1.29026  11
   1  -4  18 26.4614 1.21809  13
  -1   4  18 24.5349 1.46671  16
   3   1  18 26.7492 1.49524   7
   3   1  18 25.9827 1.18098  12
   1  -4  18 28.0125 1.36009   9
  -4   3  18 24.8227 0.97769   1
   1  -4  18 27.9414 1.38996   1
   4  -3  18 25.5756 1.30418   5
   1  -4  18 26.7501 1.31693   5
  -4   3  18 24.8748 1.00940   3
  -4   3  18 25.1277 0.96357   9
   4  -3  18 26.7028 1.62239   7
   0   4 -18 42.5645 1.60358   9
   4   0 -18 42.2110 1.64143   1
  -4   4 -18 40.7768 2.15397   6
  -4   0 -18 44.5625 2.30933   6
   4   0 -18 42.6147 1.61783   9
   4   0 -18 41.9497 1.43596   2
   4  -4 -18 41.3797 2.68100  17
   0   4 -18 43.1219 1.62616   1
   0   4 -18 43.6511 1.42408   2
   4  -4  18 48.9236 1.68667   1
   4  -4  18 42.3666 1.78451   5
  -4   4  18 42.5603 1.41680   3
   0   4  18 42.9540 2.14607  16
  -4   0  18 42.9658 1.48209   3
  -4   0  18 43.3321 1.54585   1
   4   0  18 42.8873 1.47903   1
   0  -4  18 43.5895 1.68871  13
   4  -4  18 40.3608 1.68946  13
  -4   4  18 41.8888 1.86890  11
  -4   4  18 42.6162 1.43079   1
   4   0  18 42.1326 2.03960   7
   4   0  18 43.4429 1.45870   9
  -4   0  18 44.9342 1.53308   9
  -4   4  18 42.4512 1.40753   9
   4  -4  18 47.2617 1.66444   9
   0   4  18 42.5326 1.56294  12
   0   4  18 41.1638 1.93543  10
  -5   1 -18 69.9577 3.17877   6
   5  -1 -18 71.2500 2.16882   2
  -4   5 -18 70.3566 2.14658   2
   5  -1 -18 68.8238 2.47393   1
   1   4 -18 66.9687 2.26069   9
   1   4 -18 68.2857 2.10364   2
  -4   5 -18 69.9253 3.18638   6
   5  -1 -18 69.1280 2.43186   9
  -4   5 -18 71.8716 2.47953   1
   1   4 -18 67.4133 2.30117   1
   1   4  18 66.6882 2.99440  16
   5  -1  18 61.4839 2.78266   7
  -5   1  18 65.9891 2.02581   3
   4  -5  18 65.9710 2.43435   5
   4  -5  18 67.2346 2.32687   9
  -4   5  18 68.1276 2.04147   1
  -4   5  18 64.3072 2.63399  11
   5  -1  18 67.1541 2.13041   9
  -5   1  18 67.0958 2.14541   9
   4  -5  18 67.5303 2.36721   1
  -5   1  18 66.2246 2.18083   1
   1   4  18 68.3316 2.21584  12
  -1  -4  18 71.5676 2.32643  13
   1   4  18 66.1376 2.64459  10
   5  -1  18 66.5368 2.16183   1
  -4   5  18 68.8870 2.01142   9
  -5   2 -18 188.566 7.78042   6
  -3   5 -18 191.266 5.35145   2
  -3   5 -18 189.172 5.75277   1
   2   3 -18 193.084 5.70284   1
  -3   5 -18 182.385 7.77874   6
   2   3 -18 188.855 5.59720   9
   2   3 -18 189.207 5.34371   2
  -3   5  18 192.575 6.86021  11
   5  -2  18 187.263 5.50551   9
  -5   2  18 188.731 6.88486  11
   5  -2  18 183.406 5.59073   1
   5  -2  18 181.634 6.06130   5
   2   3  18 190.702 6.54768  10
   3  -5  18 186.044 5.63769   9
   3  -5  18 188.753 6.08731   5
   5  -2  18 176.232 6.97044   7
   2   3  18 184.293 6.95525  16
  -5   2  18 187.086 5.43581   9
  -5   2  18 185.182 5.52554   1
   3  -5  18 186.283 5.73050   1
   2   3  18 191.932 5.77331  12
  -5   2  18 187.713 5.09928   3
  -2   5 -18 33.6056 1.36201   1
  -2   5 -18 34.4035 1.78877   6
  -2   5 -18 31.2121 1.31137   9
   3   2 -18 30.3449 1.30173   1
   3   2 -18 31.0312 1.13400   2
  -5   3 -18 35.2043 1.78179   6
   3   2 -18 31.8713 1.27840   9
  -2   5 -18 30.7390 1.13541   2
   5  -3  18 36.5417 1.70735   7
   5  -3  18 33.7523 1.44787   5
   5  -3  18 36.7997 1.33395   1
  -5   3  18 33.0768 1.13523   3
   5  -3  18 35.7973 1.31045   9
  -5   3  18 32.6615 1.48586  11
   2  -5  18 36.2841 1.48459   5
   3   2  18 33.3930 1.34451  12
  -5   3  18 31.0255 1.15443   9
   2  -5  18 29.8390 1.33540  13
  -5   3  18 31.0776 1.17304   1
   3   2  18 32.9616 1.63132   7
  -2   5  18 26.9368 1.72493  16
  -2   5  18 27.2740 1.43759  11
  -5   4 -18 57.6306 2.71926   6
   4   1 -18 59.4166 1.98594   9
  -1   5 -18 56.9877 1.78155   2
  -1   5 -18 57.9539 1.97866   9
  -1   5 -18 56.6182 2.01008   1
   4   1 -18 58.8309 2.01792   1
   4   1 -18 56.3392 1.81395   2
  -5   4  18 57.8130 2.34623  11
  -1   5  18 55.5471 2.34386  10
   4   1  18 57.8291 2.49130   7
   4   1  18 59.1010 2.07116  12
   5  -4  18 57.1630 2.18553   5
  -5   4  18 59.8101 1.86152   1
  -5   4  18 55.6507 1.73126   3
   5  -4  18 59.0092 2.00511   9
   1  -5  18 59.1850 2.06074  13
  -4  -1  18 59.4154 1.82556   3
  -5   4  18 58.6808 1.82864   9
   5  -4  18 58.1608 2.02925   1
  -1   5  18 54.4494 2.60007  16
   5   0 -18 15.9633 0.92383   9
   0   5 -18 15.7785 0.77600   9
  -5   0 -18 14.9612 1.44837   6
  -5   5 -18 15.9094 1.08435   6
   5   0 -18 16.8185 0.87143   7
   5   0 -18 16.4109 0.71381   2
  -5   5 -18 15.5846 0.74763   2
   0   5 -18 15.4663 0.79205   1
   0   5 -18 16.0460 0.69018   2
   5   0 -18 16.6150 0.93159   1
   5  -5  18 17.0541 0.96416   1
   5   0  18 14.3140 0.94849   7
   5  -5  18 16.9149 0.92095  13
   5   0  18 15.8419 0.89025  12
  -5   0  18 16.1981 0.69309   3
  -5   5  18 16.2385 0.65240   1
  -5   5  18 16.0906 0.64234   9
   5  -5  18 16.5429 0.95589   9
   0  -5  18 17.1189 0.87972  13
  -5   5  18 16.4270 0.73350   3
  -5   5  18 16.3129 0.83091  11
   0   5  18 15.8293 1.04113  10
   5  -5  18 15.5850 0.84678   5
  -5   6 -18 33.2791 1.67256   6
   1   5 -18 34.2444 1.19469   9
   5  -6 -18 34.1719 1.22938   5
   6  -1 -18 33.5255 1.37569   7
   1   5 -18 33.9365 1.21361   1
   6  -1  18 33.6660 1.49094   7
   1   5  18 33.5420 1.55108  10
   5  -6  18 35.6708 1.26492  13
   5  -6  18 33.0370 1.28801   5
  -6   1  18 34.9815 1.07097   3
  -5   6  18 35.8282 1.41231  11
   2   4 -18 20.0654 0.91514   1
   2   4 -18 20.1337 0.89906   9
  -4   6 -18 25.5500 1.30800   6
   2   4 -18 21.7282 0.79854   2
  -4   6 -18 22.7578 1.13264   1
  -6   2  18 19.3548 0.92133   1
  -6   2  18 22.1798 0.74074   3
   4  -6  18 19.8930 0.88262  13
  -6   2  18 18.9063 0.89316   9
  -3   6 -18 91.0258 2.86705   9
  -3   6 -18 91.2734 3.92138   6
   3   3 -18 91.0691 2.85880   1
  -6   3 -18 89.0693 3.89687   6
  -3   6 -18 93.9736 2.92621   1
   3   3 -18 92.0593 2.81412   9
   3   3 -18 91.4696 2.66648   2
  -3  -3  18 91.2382 2.58361   3
  -6   3  18 93.9684 3.39431  11
   3  -6  18 91.4030 2.93189  13
  -3   6  18 90.4191 3.41949  11
   6  -3  18 88.2501 2.83381   1
  -6   3  18 91.1473 2.72140   9
   6  -3  18 88.3386 3.04239   5
  -6   3  18 91.6679 2.76706   1
   6  -3  18 89.4627 2.79397   9
   6  -3  18 90.2104 3.47255   7
  -6   3  18 89.7464 2.52512   3
  -2   6 -18 243.589 7.15062   1
  -2   6 -18 238.707 7.02383   9
   4   2 -18 245.471 7.02272   9
  -6   4 -18 239.875 9.76776   6
   4   2 -18 253.017 7.15431   1
   4   2 -18 243.438 6.76664   2
   6  -4  18 234.640 7.62171   5
  -6   4  18 247.361 6.85914   9
   6  -4  18 229.093 7.06541   1
   6  -4  18 230.512 6.94914   9
  -4  -2  18 240.349 6.43007   3
[truncated: 128,392 more chars]
