# Supplementary material for: (R)-(−)-Quinuclidin-3-ol
Source: Acta Crystallogr Sect E Struct Rep Online. 2013 Oct 19;69(Pt 11):o1672. doi: 10.1107/S1600536813026998 (PMC3884330; doi:10.1107/S1600536813026998)
Supplement: Supplementary file 2 [file e-69-o1672-Isup2.hkl]

data_I
_shelx_title ' Quinuclidinol in P61 169'
_shelx_refln_list_code          4
_shelx_F_calc_maximum      128.27
_exptl_crystal_F_000       420.00
_reflns_d_resolution_high  0.8249

loop_
 _space_group_symop_operation_xyz
 'x, y, z'
 'x-y, x, z+1/6'
 '-y, x-y, z+1/3'
 '-x, -y, z+1/2'
 '-x+y, -x, z+2/3'
 'y, -x+y, z+5/6'

_cell_length_a     6.2076
_cell_length_b     6.2076
_cell_length_c    29.8731
_cell_angle_alpha  90.000
_cell_angle_beta   90.000
_cell_angle_gamma 120.000

_shelx_F_squared_multiplier     1.000

loop_
 _refln_index_h
 _refln_index_k
 _refln_index_l
 _refln_F_squared_calc
 _refln_F_squared_meas
 _refln_F_squared_sigma
 _refln_observed_status
   0   1 -34         75.86         90.59         1.88 o
  -1   2 -34         77.14         86.20         2.50 o
   0   2 -34         34.92         38.95         0.88 o
   0   1 -33        168.74        160.68         3.21 o
  -1   2 -33         17.69         19.16         0.48 o
   0   2 -33         71.78         70.17         1.48 o
  -2   3 -33        115.68        123.05         3.49 o
  -1   3 -33         23.37         23.23         0.59 o
   0   1 -32          8.97          9.51         0.43 o
  -1   2 -32         17.99         19.60         0.48 o
   0   2 -32         26.11         27.91         0.71 o
  -2   3 -32          2.14          2.85         0.23 o
  -1   3 -32         26.55         27.27         0.57 o
   0   3 -32        106.37        115.24         2.31 o
   0   1 -31         27.21         31.90         0.83 o
  -1   2 -31         54.07         46.19         0.88 o
   0   2 -31         63.12         68.10         1.48 o
  -2   3 -31         67.62         73.27         1.27 o
  -1   3 -31         29.05         30.65         0.62 o
   0   3 -31        133.95        147.61         2.95 o
   0   0 -30         96.85        118.97         3.50 o
   0   1 -30         40.60         44.49         0.77 o
  -1   2 -30         45.73         45.96         0.89 o
   0   2 -30          2.47          3.16         0.32 o
  -2   3 -30         26.80         25.35         0.55 o
  -1   3 -30         16.25         18.03         0.44 o
   0   3 -30         49.45         47.97         1.07 o
  -3   4 -30          3.67          4.76         0.44 o
  -2   4 -30         74.88         82.03         1.39 o
  -1   4 -30         39.48         41.54         1.15 o
   0   1 -29         13.99         13.95         0.39 o
  -1   2 -29         14.88         12.04         0.52 o
   0   2 -29         41.70         42.75         0.75 o
  -2   3 -29         33.06         32.35         0.67 o
  -1   3 -29         32.30         31.47         0.65 o
   0   3 -29         26.36         26.76         0.61 o
  -3   4 -29         47.93         50.91         0.92 o
  -2   4 -29        100.62        106.50         1.89 o
  -1   4 -29         27.05         27.52         0.56 o
   0   1 -28          6.26          8.53         0.53 o
  -1   2 -28         44.87         39.35         0.81 o
   0   2 -28         86.08         83.71         1.29 o
  -2   3 -28          9.53          7.59         0.43 o
  -1   3 -28         21.83         22.01         0.52 o
   0   3 -28         28.80         27.19         0.60 o
  -3   4 -28          3.26          3.44         0.25 o
  -2   4 -28         74.21         79.90         1.68 o
  -1   4 -28         36.72         40.91         0.77 o
   0   4 -28         15.31         15.55         0.45 o
   0   1 -27         45.90         55.22         0.92 o
  -1   2 -27         35.99         34.49         0.90 o
   0   2 -27        158.53        167.44         2.79 o
  -2   3 -27         77.20         76.93         2.02 o
  -1   3 -27         83.36         86.82         1.86 o
   0   3 -27         31.15         32.89         0.69 o
  -3   4 -27          6.58          7.20         0.33 o
  -2   4 -27         57.53         60.80         1.33 o
  -1   4 -27         13.61         14.25         0.39 o
   0   4 -27        119.18        117.42         2.38 o
   0   1 -26         69.33         70.66         1.13 o
  -1   2 -26         48.62         50.61         1.75 o
   0   2 -26         82.78         68.09         4.39 o
  -2   3 -26         74.36         73.39         1.63 o
  -1   3 -26        107.15        109.70         2.30 o
   0   3 -26         37.99         35.96         0.74 o
  -3   4 -26         27.95         26.10         0.57 o
  -2   4 -26         23.95         24.86         0.67 o
  -1   4 -26         18.17         20.57         0.58 o
   0   4 -26         11.23         11.28         0.45 o
  -3   5 -26         30.24         31.74         0.74 o
  -2   5 -26        144.61        154.06         3.25 o
   0   1 -25        168.84        151.74         2.56 o
  -1   2 -25        311.79        306.14         6.06 o
   0   2 -25         10.31          8.14         0.42 o
  -2   3 -25         78.72         74.35         1.65 o
  -1   3 -25         25.52         23.96         0.69 o
   0   3 -25        111.33        105.78         1.47 o
  -3   4 -25         12.28         12.39         0.37 o
  -2   4 -25         35.62         35.85         0.67 o
  -1   4 -25         67.80         67.71         1.13 o
   0   4 -25         55.65         60.92         0.86 o
  -4   5 -25         17.70         19.95         0.73 o
  -3   5 -25         23.53         24.50         0.52 o
  -2   5 -25        128.55        141.95         2.83 o
  -1   5 -25         42.79         42.40         0.78 o
   0   0 -24        254.49        259.77         7.32 o
   0   1 -24        199.24        200.62         3.31 o
  -1   2 -24        700.17        715.64        13.85 o
   0   2 -24         82.08         85.79         5.20 o
  -2   3 -24         37.83         33.94         0.87 o
  -1   3 -24        390.57        404.36         7.92 o
   0   3 -24         34.76         35.42         0.68 o
  -3   4 -24         27.70         26.46         0.54 o
  -2   4 -24        252.33        258.57         3.52 o
  -1   4 -24         15.59         17.65         0.40 o
   0   4 -24         40.50         42.38         0.64 o
  -4   5 -24         15.90         15.15         0.36 o
  -3   5 -24        131.96        129.34         1.80 o
  -2   5 -24         13.64         14.56         0.43 o
  -1   5 -24          8.05          9.51         0.28 o
   0   1 -23        124.55        111.95         2.36 o
  -1   2 -23        312.84        299.07         5.93 o
   0   2 -23         33.67         35.53         0.91 o
  -2   3 -23         39.51         37.65         0.71 o
  -1   3 -23        136.19        143.04         1.73 o
   0   3 -23        137.24        132.20         1.90 o
  -3   4 -23         19.49         18.76         0.54 o
  -2   4 -23         46.13         47.37         0.67 o
  -1   4 -23        118.50        119.15         1.45 o
   0   4 -23         66.13         63.00         0.88 o
  -4   5 -23         43.65         42.95         0.69 o
  -3   5 -23         18.69         21.05         0.44 o
  -2   5 -23         33.27         33.77         0.51 o
  -1   5 -23         17.48         19.01         0.35 o
   0   5 -23         48.58         48.85         1.07 o
   0   1 -22        142.51        133.06         2.75 o
  -1   2 -22        209.02        197.21         3.99 o
   0   2 -22        309.57        292.06         3.94 o
  -2   3 -22        190.57        177.47         2.23 o
  -1   3 -22        171.35        172.77         1.96 o
   0   3 -22        597.37        599.53         7.88 o
  -3   4 -22        277.31        285.63         3.49 o
  -2   4 -22          8.39         10.50         0.29 o
  -1   4 -22        292.83        287.15         3.14 o
   0   4 -22          0.38          0.57         0.16 o
  -4   5 -22         97.56         92.68         1.33 o
  -3   5 -22         93.12         95.76         1.14 o
  -2   5 -22         33.11         32.05         0.48 o
  -1   5 -22         17.22         20.12         0.38 o
   0   5 -22         37.92         34.42         0.58 o
   0   1 -21        122.93        108.45         2.28 o
  -1   2 -21        390.48        382.03         4.79 o
   0   2 -21        656.44        645.32         7.94 o
  -2   3 -21        533.06        525.38         6.28 o
  -1   3 -21         70.11         66.46         1.47 o
   0   3 -21         39.53         39.95         0.62 o
  -3   4 -21         82.36         75.86         0.92 o
  -2   4 -21        154.92        158.42         1.75 o
  -1   4 -21         98.45         94.39         1.11 o
   0   4 -21        124.34        122.90         1.48 o
  -4   5 -21         23.04         22.44         0.91 o
  -3   5 -21        131.06        125.93         1.45 o
  -2   5 -21         67.53         70.16         0.87 o
  -1   5 -21        204.65        205.83         2.35 o
   0   5 -21          2.56          2.22         0.18 o
  -4   6 -21          6.52          7.80         0.34 o
  -3   6 -21         21.44         21.80         0.50 o
  -2   6 -21         40.43         43.77         1.08 o
   0   1 -20          2.36          2.63         0.28 o
  -1   2 -20        295.99        289.41         3.19 o
   0   2 -20         85.92         81.28         1.09 o
  -2   3 -20         32.49         33.09         0.51 o
  -1   3 -20        114.39        108.06         1.28 o
   0   3 -20        307.85        303.04         3.30 o
  -3   4 -20        487.29        455.68         7.64 o
  -2   4 -20        160.16        161.07         1.91 o
  -1   4 -20         61.77         57.51         1.67 o
   0   4 -20         16.89         15.94         0.35 o
  -4   5 -20        104.20        104.22         1.33 o
  -3   5 -20         56.29         57.40         0.79 o
  -2   5 -20        118.45        118.89         1.37 o
  -1   5 -20        270.24        279.46         3.15 o
   0   5 -20         67.43         70.93         0.86 o
  -4   6 -20         51.21         54.31         0.86 o
  -3   6 -20         51.79         50.10         0.70 o
  -2   6 -20         82.82         81.14         1.08 o
   0   1 -19        569.78        543.18         7.58 o
  -1   2 -19        330.76        324.28         3.23 o
   0   2 -19        116.62        115.25         1.44 o
  -2   3 -19        369.62        367.76         4.37 o
  -1   3 -19        406.63        391.21         3.88 o
   0   3 -19        500.79        503.42         5.38 o
  -3   4 -19         37.41         37.64         0.54 o
  -2   4 -19        177.67        176.03         2.07 o
  -1   4 -19         17.12         15.67         0.32 o
   0   4 -19         69.97         68.48         0.85 o
  -4   5 -19        110.28        107.28         1.35 o
  -3   5 -19         15.24         15.61         0.34 o
  -2   5 -19         12.00         10.83         0.27 o
  -1   5 -19         72.52         77.66         0.98 o
   0   5 -19         10.26         11.47         0.33 o
  -4   6 -19         34.42         35.15         0.64 o
  -3   6 -19         29.49         28.05         0.46 o
  -2   6 -19        166.63        171.54         2.14 o
   0   0 -18       5727.02       5659.82       189.47 o
   0   1 -18        236.91        259.00         3.70 o
  -1   2 -18         16.19         15.62         0.44 o
   0   2 -18         81.19         74.09         0.83 o
  -2   3 -18         56.38         52.14         1.79 o
  -1   3 -18        586.76        569.70         5.92 o
   0   3 -18         79.97         78.79         0.92 o
  -3   4 -18         88.83         86.23         0.92 o
  -2   4 -18        535.22        542.40         6.04 o
  -1   4 -18         31.27         28.68         0.44 o
   0   4 -18         52.56         46.60         0.63 o
  -4   5 -18         79.87         75.88         0.83 o
  -3   5 -18        221.23        208.18         2.48 o
  -2   5 -18         39.04         34.89         0.61 o
  -1   5 -18         64.43         63.03         0.83 o
   0   5 -18         17.07         17.49         0.29 o
  -5   6 -18         36.52         37.07         0.64 o
  -4   6 -18         22.46         23.69         0.89 o
  -3   6 -18        101.95        100.32         1.26 o
  -2   6 -18        254.00        269.10         3.29 o
  -1   6 -18          9.86          9.14         0.34 o
   0   1 -17        202.75        197.34         2.24 o
  -1   2 -17        184.30        187.48         1.96 o
   0   2 -17         92.96         86.31         0.93 o
  -2   3 -17        194.82        194.64         2.06 o
  -1   3 -17         42.20         41.79         0.60 o
   0   3 -17         17.63         18.70         0.34 o
  -3   4 -17         13.12         12.46         0.36 o
  -2   4 -17        239.96        240.86         2.77 o
  -1   4 -17        135.51        126.04         1.42 o
   0   4 -17        312.51        300.75         3.20 o
  -4   5 -17        382.64        371.27         3.53 o
  -3   5 -17         36.06         34.96         0.55 o
  -2   5 -17         46.69         42.23         0.63 o
  -1   5 -17        206.71        207.95         2.22 o
   0   5 -17        171.20        180.69         1.79 o
  -5   6 -17         31.74         32.62         0.65 o
  -4   6 -17         51.31         51.64         0.73 o
  -3   6 -17          4.68          5.77         0.23 o
  -2   6 -17         28.88         27.02         0.46 o
  -1   6 -17        102.77        108.65         1.45 o
   0   1 -16        930.89        964.79         9.52 o
  -1   2 -16         34.77         34.84         0.49 o
   0   2 -16         52.35         43.85         0.52 o
  -2   3 -16        101.92         96.93         1.05 o
  -1   3 -16        127.11        130.00         1.48 o
   0   3 -16        657.97        640.05         5.86 o
  -3   4 -16         97.27         85.01         1.96 o
  -2   4 -16        152.42        156.25         1.85 o
  -1   4 -16        224.54        229.03         2.77 o
   0   4 -16        176.09        169.40         1.87 o
  -4   5 -16        156.21        150.06         1.58 o
  -3   5 -16         88.53         82.53         1.05 o
  -2   5 -16         36.25         36.84         0.56 o
  -1   5 -16         13.96         14.37         0.46 o
   0   5 -16          0.14          0.48         0.13 o
  -5   6 -16         40.32         37.49         0.70 o
  -4   6 -16          9.27         10.60         0.27 o
  -3   6 -16        237.32        246.63         3.19 o
  -2   6 -16         14.67         16.73         0.33 o
  -1   6 -16        109.69        117.54         1.56 o
   0   1 -15        701.13        736.36         6.99 o
  -1   2 -15        637.29        636.89         6.04 o
   0   2 -15         61.12         47.76         0.55 o
  -2   3 -15        165.91        160.12         1.61 o
  -1   3 -15        396.18        403.96         4.06 o
   0   3 -15        243.03        243.50         2.38 o
  -3   4 -15        193.91        178.11         1.95 o
  -2   4 -15        227.10        238.15         2.74 o
  -1   4 -15         92.81         89.78         1.06 o
   0   4 -15        364.30        363.66         3.84 o
  -4   5 -15          5.37          6.77         0.27 o
  -3   5 -15        134.58        120.13         1.46 o
  -2   5 -15        129.01        132.21         1.59 o
  -1   5 -15         61.58         66.27         0.83 o
   0   5 -15          7.17          6.53         0.21 o
  -5   6 -15          8.35          8.92         0.29 o
  -4   6 -15         81.87         88.97         1.17 o
  -3   6 -15        128.04        139.31         1.87 o
  -2   6 -15         28.92         29.53         0.47 o
  -1   6 -15         37.12         38.31         0.58 o
   0   1 -14        167.12        175.01         1.83 o
  -1   2 -14        283.30        289.09         2.98 o
   0   2 -14        243.81        260.09         2.53 o
  -2   3 -14        193.25        200.98         1.97 o
  -1   3 -14        408.55        416.40         4.01 o
   0   3 -14        142.38        144.73         1.57 o
  -3   4 -14        207.04        193.70         2.04 o
  -2   4 -14        134.65        130.87         1.57 o
  -1   4 -14        112.39        112.14         1.28 o
   0   4 -14        164.54        149.76         1.66 o
  -4   5 -14        293.69        283.30         2.81 o
  -3   5 -14        149.58        139.38         1.57 o
  -2   5 -14         70.24         72.18         0.89 o
  -1   5 -14         49.03         44.50         0.60 o
   0   5 -14         81.09         80.03         0.87 o
  -5   6 -14         46.32         45.16         0.54 o
  -4   6 -14         27.60         29.38         0.79 o
  -3   6 -14         23.06         18.74         0.37 o
  -2   6 -14        182.66        188.24         2.25 o
  -1   6 -14         48.46         47.35         0.63 o
   0   6 -14         24.63         29.28         0.89 o
   0   1 -13        315.54        317.51         3.75 o
  -1   2 -13        114.82        112.88         1.26 o
   0   2 -13        237.06        235.86         2.22 o
  -2   3 -13        122.02        121.33         1.18 o
  -1   3 -13        352.15        345.59         3.35 o
   0   3 -13         31.48         31.55         0.61 o
  -3   4 -13         17.95         17.57         0.31 o
  -2   4 -13          7.60          7.79         0.22 o
  -1   4 -13         93.91         96.18         0.99 o
   0   4 -13         48.77         47.23         0.79 o
  -4   5 -13        491.90        480.57         4.69 o
  -3   5 -13         24.10         24.77         0.41 o
  -2   5 -13         77.13         77.35         0.94 o
  -1   5 -13         61.14         56.26         0.91 o
   0   5 -13         74.20         75.57         0.83 o
  -5   6 -13         44.60         44.38         0.61 o
  -4   6 -13         55.35         53.39         0.67 o
  -3   6 -13         48.79         48.95         0.72 o
  -2   6 -13         40.72         37.00         0.56 o
  -1   6 -13          7.86         10.38         0.33 o
   0   6 -13         82.81         89.15         1.10 o
  -4   7 -13          9.32          9.75         0.33 o
  -3   7 -13          6.73          6.09         0.32 o
   0   0 -12      16452.58      16343.27       546.13 o
   0   1 -12       1334.76       1351.99        15.57 o
  -1   2 -12       1102.61       1147.40        11.24 o
   0   2 -12        323.87        324.86         3.01 o
  -2   3 -12         58.21         57.16         0.60 o
  -1   3 -12        153.74        159.72         1.71 o
   0   3 -12        140.06        140.79         1.38 o
  -3   4 -12         82.98         79.32         0.90 o
  -2   4 -12          4.08          5.41         0.25 o
  -1   4 -12         77.99         76.51         0.76 o
   0   4 -12          2.08          1.43         0.16 o
  -4   5 -12        185.75        176.64         2.62 o
  -3   5 -12        135.78        130.96         1.59 o
  -2   5 -12         59.34         57.13         0.80 o
  -1   5 -12         39.62         37.29         0.49 o
   0   5 -12         62.08         57.29         0.70 o
  -5   6 -12         26.60         24.92         0.40 o
  -4   6 -12         81.42         79.66         0.94 o
  -3   6 -12          9.97         10.61         0.29 o
  -2   6 -12        154.26        163.46         1.79 o
  -1   6 -12          5.43          5.26         0.23 o
   0   6 -12         24.03         24.25         0.38 o
  -4   7 -12         23.48         25.60         0.52 o
  -3   7 -12         59.02         61.08         0.73 o
   0   1 -11         48.16         51.68         0.73 o
  -1   2 -11        184.70        187.49         1.93 o
   0   2 -11        225.75        220.28         2.15 o
  -2   3 -11        210.65        216.95         1.88 o
  -1   3 -11        191.20        215.76         2.21 o
   0   3 -11         91.74         89.39         0.88 o
  -3   4 -11         22.92         24.43         0.37 o
  -2   4 -11        234.26        240.40         2.10 o
  -1   4 -11         64.79         59.45         0.61 o
   0   4 -11         12.61         10.22         0.24 o
  -4   5 -11          9.96         11.02         0.30 o
  -3   5 -11         30.85         26.90         0.50 o
  -2   5 -11         13.45         14.21         0.33 o
  -1   5 -11         84.85         85.10         0.92 o
   0   5 -11         86.33         81.84         1.00 o
  -5   6 -11         26.96         26.59         0.42 o
  -4   6 -11        113.33        108.19         1.22 o
  -3   6 -11         19.76         22.28         0.39 o
  -2   6 -11         57.16         63.46         0.78 o
  -1   6 -11         20.64         20.71         0.41 o
   0   6 -11          4.70          4.49         0.20 o
  -4   7 -11          6.92          7.86         0.23 o
  -3   7 -11          8.87          9.67         0.22 o
   0   1 -10        728.58        731.06         8.96 o
  -1   2 -10        162.37        157.94         1.76 o
   0   2 -10        186.61        184.18         1.71 o
  -2   3 -10         83.01         84.65         1.17 o
  -1   3 -10        705.95        731.03         7.17 o
   0   3 -10        250.91        253.19         2.18 o
  -3   4 -10        420.16        418.01         3.85 o
  -2   4 -10        243.84        238.37         1.99 o
  -1   4 -10         93.02         87.65         0.83 o
   0   4 -10        151.39        142.38         1.47 o
  -4   5 -10        278.71        274.44         3.03 o
  -3   5 -10         86.48         76.45         0.95 o
  -2   5 -10         31.13         28.57         0.45 o
  -1   5 -10         27.12         25.01         0.65 o
   0   5 -10        201.67        187.40         2.01 o
  -5   6 -10         26.69         25.60         0.41 o
  -4   6 -10        114.32        111.61         1.25 o
  -3   6 -10         79.24         73.98         1.16 o
  -2   6 -10         72.79         67.91         0.81 o
  -1   6 -10         17.64         14.97         0.30 o
   0   6 -10          6.45          8.23         0.23 o
  -5   7 -10         27.11         27.41         0.57 o
  -4   7 -10         27.31         28.32         0.42 o
  -3   7 -10         25.32         24.64         0.35 o
  -2   7 -10         84.52         81.23         1.63 o
   0   1  -9       1473.22       1523.90        17.95 o
  -1   2  -9         25.24         29.99         0.48 o
   0   2  -9        549.58        606.59         5.68 o
  -2   3  -9        214.43        262.88         2.13 o
  -1   3  -9        251.03        256.86         2.33 o
   0   3  -9          8.56          8.09         0.18 o
  -3   4  -9         22.88         24.51         0.33 o
  -2   4  -9          8.81          8.74         0.20 o
  -1   4  -9         55.07         63.19         0.63 o
   0   4  -9         51.55         48.96         0.50 o
  -4   5  -9         26.76         26.98         0.64 o
  -3   5  -9         95.12         94.18         1.13 o
  -2   5  -9        135.37        145.33         1.53 o
  -1   5  -9        247.90        250.74         2.31 o
   0   5  -9         97.46         94.37         1.01 o
  -5   6  -9         78.51         76.48         0.96 o
  -4   6  -9         84.87         80.58         0.89 o
  -3   6  -9        110.67        110.41         1.25 o
  -2   6  -9        148.71        140.10         1.53 o
  -1   6  -9         21.31         21.90         0.35 o
   0   6  -9         21.70         20.92         0.35 o
  -5   7  -9         34.53         33.75         0.58 o
  -4   7  -9         58.15         65.97         0.83 o
  -3   7  -9          4.93          5.41         0.25 o
  -2   7  -9         12.22         11.45         0.34 o
   0   1  -8        393.93        389.67         4.00 o
  -1   2  -8        482.68        488.47         5.98 o
   0   2  -8         71.70         69.38         0.78 o
  -2   3  -8        229.37        230.52         1.94 o
  -1   3  -8        166.67        163.84         1.48 o
   0   3  -8        102.84         94.20         0.94 o
  -3   4  -8        544.92        542.52         4.22 o
  -2   4  -8        219.90        238.22         1.82 o
  -1   4  -8         61.39         61.87         1.27 o
   0   4  -8         29.14         26.17         0.35 o
  -4   5  -8        499.66        478.73         5.52 o
  -3   5  -8         60.95         59.98         0.70 o
  -2   5  -8         82.17         84.65         0.85 o
  -1   5  -8        296.49        295.26         3.87 o
   0   5  -8        120.90        121.79         1.24 o
  -5   6  -8         83.53         84.46         1.05 o
  -4   6  -8        119.51        116.38         1.24 o
  -3   6  -8         17.74         18.76         0.36 o
  -2   6  -8         21.83         20.09         0.41 o
  -1   6  -8        124.85        128.32         1.26 o
   0   6  -8         18.36         18.86         0.31 o
  -5   7  -8         49.48         50.09         0.84 o
  -4   7  -8         50.68         55.14         0.71 o
  -3   7  -8         12.92         16.39         0.27 o
  -2   7  -8         20.47         21.53         0.42 o
   0   1  -7         85.99         82.50         1.16 o
  -1   2  -7        763.55        782.89         8.50 o
   0   2  -7        119.26        111.05         1.09 o
  -2   3  -7         95.72         97.77         0.91 o
  -1   3  -7        177.94        200.07         1.70 o
   0   3  -7        233.04        261.31         2.15 o
  -3   4  -7          9.75         10.08         0.24 o
  -2   4  -7        116.26        120.12         1.00 o
  -1   4  -7         90.82         89.68         0.82 o
   0   4  -7        115.96        108.45         0.94 o
  -4   5  -7         84.55         78.73         0.86 o
  -3   5  -7         73.02         70.11         0.79 o
  -2   5  -7         59.75         56.07         0.60 o
  -1   5  -7         48.79         48.35         0.55 o
   0   5  -7         11.88         12.33         0.24 o
  -5   6  -7         97.11         90.08         1.06 o
  -4   6  -7         35.56         35.17         0.44 o
  -3   6  -7         82.42         76.99         0.86 o
  -2   6  -7         83.66         81.58         0.97 o
  -1   6  -7         40.91         43.03         0.52 o
   0   6  -7        345.03        375.43         3.75 o
  -5   7  -7         26.02         23.46         0.40 o
  -4   7  -7          9.43          8.74         0.23 o
  -3   7  -7         53.69         51.78         0.61 o
  -2   7  -7          7.23          8.34         0.26 o
   0   0  -6      14818.88      14285.49       749.10 o
   0   1  -6        257.88        256.03         3.30 o
  -1   2  -6        329.62        335.16         3.48 o
   0   2  -6         89.12         88.79         0.94 o
  -2   3  -6        255.75        267.01         2.49 o
  -1   3  -6       1213.68       1308.50        10.96 o
   0   3  -6        127.63        149.34         1.23 o
  -3   4  -6         69.49         69.87         0.65 o
  -2   4  -6        339.21        360.03         2.72 o
  -1   4  -6        409.53        408.40         3.11 o
   0   4  -6        105.62         95.45         0.87 o
  -4   5  -6        585.73        590.99         5.08 o
  -3   5  -6        506.68        527.00         4.78 o
  -2   5  -6         47.91         47.61         0.57 o
  -1   5  -6        206.53        201.66         1.87 o
   0   5  -6         78.06         78.43         0.82 o
  -5   6  -6         20.44         19.75         0.31 o
  -4   6  -6         18.61         18.47         0.31 o
  -3   6  -6        195.23        185.51         1.82 o
  -2   6  -6         63.17         59.47         0.67 o
  -1   6  -6          3.38          2.87         0.15 o
   0   6  -6         15.88         15.85         0.28 o
  -5   7  -6         31.57         32.08         0.57 o
  -4   7  -6         40.10         45.06         0.55 o
  -3   7  -6          4.51          6.69         0.20 o
  -2   7  -6         75.60         70.53         0.98 o
   0   1  -5         70.01         63.82         0.74 o
  -1   2  -5        509.25        506.64         4.99 o
   0   2  -5         94.96         89.04         0.88 o
  -2   3  -5         79.49         90.47         1.10 o
  -1   3  -5        616.00        669.89         5.47 o
   0   3  -5         56.35         58.20         0.51 o
  -3   4  -5        116.17        106.82         0.88 o
  -2   4  -5         10.63         14.06         0.27 o
  -1   4  -5         14.09         12.91         0.26 o
   0   4  -5        317.72        304.57         2.46 o
  -4   5  -5       1087.29       1110.52         8.98 o
  -3   5  -5         97.51         92.48         0.98 o
  -2   5  -5        197.58        193.60         1.67 o
  -1   5  -5        139.73        138.58         2.25 o
   0   5  -5         43.09         46.50         0.52 o
  -5   6  -5         89.05         89.53         0.95 o
  -4   6  -5         19.24         19.31         0.51 o
  -3   6  -5         11.93          8.92         0.21 o
  -2   6  -5        194.03        202.46         2.17 o
  -1   6  -5         45.22         44.26         0.50 o
   0   6  -5         65.44         70.59         0.95 o
  -5   7  -5         52.16         55.41         0.85 o
  -4   7  -5         95.41         99.29         1.06 o
  -3   7  -5         26.59         28.61         0.37 o
  -2   7  -5         25.76         26.65         0.46 o
   0   1  -4        643.96        633.43         6.92 o
  -1   2  -4        199.37        203.45         2.09 o
   0   2  -4        348.61        357.50         3.35 o
  -2   3  -4         43.33         43.71         0.43 o
  -1   3  -4        276.17        290.23         2.27 o
   0   3  -4        914.71        957.74         7.18 o
  -3   4  -4        232.25        224.61         1.72 o
  -2   4  -4        136.04        146.20         1.09 o
  -1   4  -4        188.48        206.96         1.58 o
   0   4  -4        351.83        347.75         2.78 o
  -4   5  -4        797.73        792.68         9.62 o
  -3   5  -4         63.41         70.57         0.72 o
  -2   5  -4         53.10         57.43         0.57 o
  -1   5  -4         65.06         65.25         1.36 o
   0   5  -4        104.67         97.19         0.91 o
  -5   6  -4        115.88        113.72         1.18 o
  -4   6  -4         65.84         64.94         0.66 o
  -3   6  -4         74.29         80.71         0.79 o
  -2   6  -4         61.67         54.72         0.59 o
  -1   6  -4         48.03         53.34         0.58 o
   0   6  -4         40.01         41.75         0.62 o
  -5   7  -4         27.18         26.77         0.50 o
  -4   7  -4         54.80         61.77         0.81 o
  -3   7  -4         20.91         23.72         0.32 o
  -2   7  -4          2.21          2.70         0.21 o
   0   1  -3       6701.53       6139.59       184.96 o
  -1   2  -3       3888.10       3924.59        54.77 o
   0   2  -3       1409.48       1410.26        12.90 o
  -2   3  -3        240.69        247.02         1.96 o
  -1   3  -3        913.67        987.64         7.35 o
   0   3  -3        490.81        541.98         4.26 o
  -3   4  -3        713.65        760.53         5.63 o
  -2   4  -3        373.94        399.30         2.83 o
  -1   4  -3         72.03         71.02         1.34 o
   0   4  -3        465.19        496.30         3.83 o
  -4   5  -3         21.40         17.15         0.38 o
  -3   5  -3        260.58        263.27         2.28 o
  -2   5  -3         26.20         24.19         0.50 o
  -1   5  -3         77.15         72.69         1.02 o
   0   5  -3         95.74         88.28         0.80 o
  -5   6  -3         40.43         38.67         0.47 o
  -4   6  -3         74.34         70.77         0.81 o
  -3   6  -3         11.38         10.63         0.22 o
  -2   6  -3         83.93         76.72         0.74 o
  -1   6  -3          4.97          5.62         0.19 o
   0   6  -3         26.21         27.53         0.46 o
  -5   7  -3         15.94         15.55         0.37 o
  -4   7  -3         18.73         22.17         0.36 o
  -3   7  -3         13.29         11.41         0.22 o
  -2   7  -3          5.04          5.52         0.23 o
   0   1  -2       1426.45       1342.17        13.28 o
  -1   2  -2       1374.08       1372.37        14.00 o
   0   2  -2         90.46         92.46         0.83 o
  -2   3  -2        221.76        227.37         2.29 o
  -1   3  -2       1258.24       1347.36         9.57 o
   0   3  -2        477.12        497.17         3.72 o
  -3   4  -2       1103.85       1133.43         8.35 o
  -2   4  -2        440.13        494.39         3.48 o
  -1   4  -2         97.41         93.29         1.60 o
   0   4  -2        708.68        732.00         5.25 o
  -4   5  -2        401.81        405.05         3.72 o
  -3   5  -2        335.56        321.87         2.53 o
  -2   5  -2         53.40         56.04         0.70 o
  -1   5  -2        298.61        295.09         2.87 o
   0   5  -2        134.86        137.33         1.18 o
  -5   6  -2         31.26         28.74         0.38 o
  -4   6  -2         64.92         63.52         0.68 o
  -3   6  -2        167.57        159.92         1.49 o
  -2   6  -2        113.13        100.62         0.86 o
  -1   6  -2         87.29         87.58         0.88 o
   0   6  -2         19.63         18.55         0.33 o
  -5   7  -2         55.37         55.71         0.84 o
  -4   7  -2         38.36         41.17         0.51 o
  -3   7  -2         24.67         25.97         0.33 o
  -2   7  -2         87.64         86.53         1.06 o
   0   1  -1         55.92         54.27         0.61 o
  -1   2  -1        574.53        578.56         6.05 o
   0   2  -1         49.41         41.75         0.40 o
  -2   3  -1        298.12        301.27         2.10 o
  -1   3  -1        958.43       1047.66         7.85 o
   0   3  -1         54.96         57.12         0.51 o
  -3   4  -1         62.19         61.08         0.56 o
  -2   4  -1         52.66         58.48         0.48 o
  -1   4  -1         10.44          9.70         0.16 o
   0   4  -1         73.49         70.11         0.61 o
  -4   5  -1        844.70        873.11         6.91 o
  -3   5  -1         51.62         52.53         0.48 o
  -2   5  -1        112.14        108.82         0.91 o
  -1   5  -1        106.52        100.21         1.42 o
   0   5  -1        148.47        144.24         1.23 o
  -5   6  -1          1.81          2.50         0.14 o
  -4   6  -1         75.69         75.62         0.75 o
  -3   6  -1         10.17          8.66         0.22 o
  -2   6  -1        121.21        134.01         1.10 o
  -1   6  -1         12.98         10.60         0.21 o
   0   6  -1         78.86         81.89         0.92 o
  -5   7  -1        109.16        114.55         1.48 o
  -4   7  -1         92.36        100.27         1.07 o
  -3   7  -1         12.40         12.38         0.34 o
  -2   7  -1         16.86         15.54         0.38 o
   0   1   0       5866.67       5410.75       103.59 o
  -1   2   0        757.21        799.26         8.23 o
   0   2   0       1724.54       1797.84        14.81 o
  -2   3   0        439.78        503.07         4.52 o
  -1   3   0       1753.40       1938.90        14.01 o
   0   3   0        129.48        142.92         1.17 o
  -3   4   0        304.16        309.51         2.17 o
  -2   4   0         17.70         20.59         0.23 o
  -1   4   0         30.35         25.63         0.57 o
   0   4   0        180.73        168.57         1.30 o
  -4   5   0        304.28        306.34         2.49 o
  -3   5   0        206.19        192.78         1.42 o
  -2   5   0        164.29        164.50         1.32 o
  -1   5   0         78.26         79.88         0.64 o
   0   5   0          2.85          3.49         0.15 o
  -5   6   0          1.29          1.29         0.12 o
  -4   6   0        151.61        149.09         1.35 o
  -3   6   0         44.55         40.61         0.44 o
  -2   6   0        343.82        347.12         2.63 o
  -1   6   0         14.78         13.23         0.23 o
   0   6   0         36.86         37.09         0.48 o
  -5   7   0         37.18         35.76         0.48 o
  -4   7   0          3.30          4.05         0.19 o
  -3   7   0         14.09         15.99         0.28 o
  -2   7   0         24.33         22.71         0.44 o
   0   1   1         55.40         54.04         0.58 o
  -1   2   1        575.13        577.68         5.78 o
   0   2   1         50.06         43.22         0.56 o
  -2   3   1        295.89        298.39         2.19 o
  -1   3   1        959.94       1043.16         7.55 o
   0   3   1         55.21         58.75         0.53 o
  -3   4   1         63.20         61.72         0.49 o
  -2   4   1         52.22         58.84         0.49 o
  -1   4   1          9.99          9.30         0.16 o
   0   4   1         72.60         68.58         0.55 o
  -4   5   1        844.24        871.53         7.26 o
  -3   5   1         50.49         51.58         0.45 o
  -2   5   1        111.73        108.60         0.90 o
  -1   5   1        106.70        100.50         1.74 o
   0   5   1        150.27        145.68         1.27 o
  -5   6   1          1.71          2.13         0.13 o
  -4   6   1         76.03         76.21         0.75 o
  -3   6   1          9.81          8.35         0.20 o
  -2   6   1        120.19        131.85         1.04 o
  -1   6   1         12.77         10.73         0.23 o
   0   6   1         77.86         82.43         0.86 o
  -5   7   1        110.38        113.34         1.40 o
  -4   7   1         93.18        100.87         1.07 o
  -3   7   1         12.14         12.15         0.35 o
  -2   7   1         16.83         15.70         0.52 o
   0   1   2       1427.30       1356.50        13.53 o
  -1   2   2       1372.43       1345.83        14.76 o
   0   2   2         91.65         95.83         0.90 o
  -2   3   2        221.06        230.52         2.01 o
  -1   3   2       1257.25       1346.79         9.82 o
   0   3   2        477.76        496.29         3.45 o
  -3   4   2       1101.73       1142.33         7.63 o
  -2   4   2        438.76        488.12         3.41 o
  -1   4   2         97.59         92.43         1.77 o
   0   4   2        710.47        727.79         4.85 o
  -4   5   2        401.75        397.55         4.91 o
  -3   5   2        336.19        326.43         2.28 o
  -2   5   2         53.15         55.28         0.63 o
  -1   5   2        297.77        301.61         2.11 o
   0   5   2        134.90        136.65         1.16 o
  -5   6   2         31.72         29.12         0.41 o
  -4   6   2         63.90         62.37         0.72 o
  -3   6   2        168.01        162.99         1.35 o
  -2   6   2        113.85         99.81         0.81 o
  -1   6   2         86.93         87.68         0.93 o
   0   6   2         19.83         18.62         0.29 o
  -5   7   2         55.45         55.19         0.67 o
  -4   7   2         38.82         41.33         0.48 o
  -3   7   2         24.81         25.92         0.37 o
  -2   7   2         88.46         86.49         1.24 o
   0   1   3       6679.44       6655.75        89.75 o
  -1   2   3       3890.43       3959.93        47.59 o
   0   2   3       1414.68       1432.12        12.69 o
  -2   3   3        241.91        249.57         1.87 o
  -1   3   3        914.84        988.78         7.58 o
   0   3   3        491.56        550.11         3.47 o
  -3   4   3        715.32        763.79         5.17 o
  -2   4   3        375.62        409.95         2.74 o
  -1   4   3         72.09         72.22         1.15 o
   0   4   3        465.85        497.98         3.34 o
  -4   5   3         21.51         18.38         0.43 o
  -3   5   3        260.72        257.63         1.94 o
  -2   5   3         25.98         24.32         0.46 o
  -1   5   3         75.68         69.21         0.85 o
   0   5   3         95.52         88.51         0.83 o
  -5   6   3         40.14         37.60         0.49 o
  -4   6   3         75.13         73.14         0.85 o
  -3   6   3         10.96         10.49         0.29 o
  -2   6   3         84.36         76.70         0.63 o
  -1   6   3          5.05          5.86         0.18 o
   0   6   3         26.46         27.43         0.38 o
  -5   7   3         15.94         15.37         0.30 o
  -4   7   3         18.56         21.96         0.31 o
  -3   7   3         13.70         11.77         0.25 o
  -2   7   3          5.08          5.41         0.22 o
   0   1   4        645.15        631.08         6.74 o
  -1   2   4        199.73        200.67         1.90 o
   0   2   4        346.22        358.48         3.02 o
  -2   3   4         42.88         43.95         0.64 o
  -1   3   4        274.58        289.56         2.07 o
   0   3   4        913.29        962.67         6.37 o
  -3   4   4        233.55        223.77         1.57 o
  -2   4   4        136.74        146.87         1.01 o
  -1   4   4        188.62        208.14         1.51 o
   0   4   4        350.07        338.35         2.59 o
  -4   5   4        798.47        804.91         6.65 o
  -3   5   4         62.52         69.72         0.57 o
  -2   5   4         53.32         56.87         0.52 o
  -1   5   4         65.06         58.63         1.33 o
   0   5   4        105.01         96.93         0.92 o
  -5   6   4        114.87        109.85         1.19 o
  -4   6   4         65.73         63.42         0.84 o
  -3   6   4         74.53         81.84         0.83 o
  -2   6   4         61.27         54.36         0.48 o
  -1   6   4         48.56         54.33         0.61 o
   0   6   4         39.76         41.43         0.50 o
  -5   7   4         26.69         25.06         0.39 o
  -4   7   4         54.47         61.64         0.65 o
  -3   7   4         21.54         24.10         0.34 o
  -2   7   4          2.28          2.54         0.16 o
   0   1   5         69.58         64.34         0.80 o
  -1   2   5        510.45        511.21         4.45 o
   0   2   5         94.10         91.61         0.82 o
  -2   3   5         80.31         93.38         1.43 o
  -1   3   5        615.24        677.46         4.79 o
   0   3   5         55.64         59.12         0.45 o
  -3   4   5        114.91        106.74         0.71 o
  -2   4   5         10.48         12.89         0.19 o
  -1   4   5         14.18         13.21         0.23 o
   0   4   5        319.54        308.26         2.08 o
  -4   5   5       1089.04       1103.82         8.91 o
  -3   5   5         98.55         96.81         1.00 o
  -2   5   5        197.19        194.17         1.52 o
  -1   5   5        138.90        132.18         2.04 o
   0   5   5         42.25         45.73         0.50 o
  -5   6   5         90.13         88.87         0.98 o
  -4   6   5         19.53         19.36         0.43 o
  -3   6   5         11.85          8.70         0.21 o
  -2   6   5        192.47        198.63         2.03 o
  -1   6   5         44.92         44.11         0.45 o
   0   6   5         66.67         71.58         0.79 o
  -5   7   5         51.04         53.93         0.73 o
  -4   7   5         95.67        101.44         1.10 o
  -3   7   5         26.18         27.79         0.37 o
  -2   7   5         25.81         27.38         0.43 o
   0   0   6      14840.50      13813.42       266.02 o
   0   1   6        257.53        253.50         2.63 o
  -1   2   6        328.99        331.66         3.01 o
   0   2   6         88.72         88.35         0.69 o
  -2   3   6        254.40        274.22         3.08 o
  -1   3   6       1211.42       1325.85         8.65 o
   0   3   6        127.95        148.32         1.02 o
  -3   4   6         69.43         69.50         0.60 o
  -2   4   6        338.78        361.85         2.29 o
  -1   4   6        408.49        408.36         2.70 o
   0   4   6        105.80         97.88         0.77 o
  -4   5   6        583.60        581.38         4.74 o
  -3   5   6        505.32        518.23         3.99 o
  -2   5   6         48.21         46.87         0.54 o
  -1   5   6        207.25        201.71         1.57 o
   0   5   6         77.82         77.51         0.76 o
  -5   6   6         20.44         19.47         0.31 o
  -4   6   6         18.46         18.29         0.31 o
  -3   6   6        195.43        183.81         1.72 o
  -2   6   6         64.27         60.25         0.55 o
  -1   6   6          3.50          2.72         0.13 o
   0   6   6         16.00         15.57         0.26 o
  -5   7   6         31.45         32.13         0.48 o
  -4   7   6         39.82         44.83         0.55 o
  -3   7   6          4.50          6.84         0.19 o
  -2   7   6         75.53         69.02         0.90 o
   0   1   7         86.14         82.97         0.95 o
  -1   2   7        764.02        777.90         6.61 o
   0   2   7        120.25        111.92         0.89 o
  -2   3   7         97.30         99.44         0.68 o
  -1   3   7        177.51        202.97         1.37 o
   0   3   7        234.57        268.15         1.82 o
  -3   4   7          9.57         10.11         0.18 o
  -2   4   7        117.16        122.25         0.81 o
  -1   4   7         91.49         90.49         0.69 o
   0   4   7        115.23        109.30         0.86 o
  -4   5   7         84.42         77.01         0.67 o
  -3   5   7         72.14         70.07         0.63 o
  -2   5   7         60.37         56.44         0.50 o
  -1   5   7         49.28         49.40         0.48 o
   0   5   7         12.49         12.86         0.22 o
  -5   6   7         95.93         89.37         0.98 o
  -4   6   7         35.23         34.53         0.46 o
  -3   6   7         82.37         75.57         0.80 o
  -2   6   7         83.70         82.01         0.80 o
  -1   6   7         40.77         42.28         0.43 o
   0   6   7        343.38        372.29         3.71 o
  -5   7   7         26.58         23.44         0.39 o
  -4   7   7          9.72          8.95         0.24 o
  -3   7   7         54.19         50.72         0.54 o
  -2   7   7          7.46          8.71         0.31 o
   0   1   8        393.72        397.95         3.92 o
  -1   2   8        483.09        490.86         3.34 o
   0   2   8         70.32         69.06         0.54 o
  -2   3   8        228.47        225.29         1.87 o
  -1   3   8        166.21        165.66         1.08 o
   0   3   8        102.78         92.77         0.68 o
  -3   4   8        543.14        545.95         3.62 o
  -2   4   8        219.14        236.41         1.49 o
  -1   4   8         61.59         63.08         1.09 o
   0   4   8         29.53         27.36         0.28 o
  -4   5   8        498.45        474.42         3.73 o
  -3   5   8         60.17         58.60         0.53 o
  -2   5   8         82.52         88.72         0.76 o
  -1   5   8        295.88        300.52         2.35 o
   0   5   8        119.64        118.76         0.99 o
  -5   6   8         83.47         84.31         0.91 o
  -4   6   8        117.57        114.60         1.10 o
  -3   6   8         18.10         19.50         0.31 o
  -2   6   8         22.01         19.65         0.40 o
  -1   6   8        125.69        126.42         1.08 o
   0   6   8         18.01         18.33         0.28 o
  -5   7   8         49.03         48.80         0.67 o
  -4   7   8         51.44         54.80         0.68 o
  -3   7   8         13.15         17.21         0.27 o
  -2   7   8         20.84         21.61         0.36 o
   0   1   9       1479.53       1507.67        12.06 o
  -1   2   9         25.49         30.55         0.28 o
   0   2   9        552.44        622.42         4.10 o
  -2   3   9        215.44        263.79         1.77 o
  -1   3   9        250.06        262.12         1.61 o
   0   3   9          8.35          7.78         0.13 o
  -3   4   9         22.39         24.49         0.25 o
  -2   4   9          8.79          8.53         0.14 o
  -1   4   9         55.36         63.65         0.52 o
   0   4   9         50.86         48.05         0.41 o
  -4   5   9         26.81         26.40         0.53 o
  -3   5   9         94.79         91.15         0.76 o
  -2   5   9        134.57        148.39         1.32 o
  -1   5   9        247.27        249.71         1.97 o
   0   5   9         97.09         92.59         0.83 o
  -5   6   9         78.48         76.10         0.83 o
  -4   6   9         84.32         80.08         0.80 o
  -3   6   9        111.66        108.31         1.06 o
  -2   6   9        148.40        140.00         1.23 o
  -1   6   9         21.65         22.66         0.29 o
   0   6   9         21.62         20.82         0.31 o
  -5   7   9         34.60         33.95         0.65 o
  -4   7   9         58.45         66.38         0.80 o
  -3   7   9          4.89          5.62         0.19 o
  -2   7   9         12.40         12.28         0.27 o
   0   1  10        726.23        732.02         4.85 o
  -1   2  10        162.33        158.67         1.17 o
   0   2  10        184.36        187.19         1.30 o
  -2   3  10         83.41         85.67         0.73 o
  -1   3  10        701.92        723.54         4.13 o
   0   3  10        249.52        255.04         1.76 o
  -3   4  10        420.81        417.89         2.74 o
  -2   4  10        243.61        240.03         1.54 o
  -1   4  10         92.89         87.80         0.86 o
   0   4  10        150.56        142.76         1.07 o
  -4   5  10        279.73        273.82         2.05 o
  -3   5  10         86.48         75.16         0.68 o
  -2   5  10         31.04         28.15         0.35 o
  -1   5  10         27.03         23.68         0.39 o
   0   5  10        202.35        185.99         1.55 o
  -5   6  10         27.29         25.70         0.34 o
  -4   6  10        115.16        111.58         1.11 o
  -3   6  10         78.92         73.13         0.76 o
  -2   6  10         73.29         68.20         0.66 o
  -1   6  10         17.29         14.84         0.24 o
   0   6  10          6.29          7.72         0.21 o
  -5   7  10         27.35         27.40         0.56 o
  -4   7  10         27.19         27.85         0.40 o
  -3   7  10         25.15         24.56         0.34 o
  -2   7  10         82.89         80.05         1.11 o
   0   1  11         47.44         49.73         0.37 o
  -1   2  11        186.20        189.92         1.24 o
   0   2  11        225.54        220.92         1.48 o
  -2   3  11        212.58        218.87         1.34 o
  -1   3  11        190.82        216.78         1.29 o
   0   3  11         91.47         91.14         0.64 o
  -3   4  11         23.19         24.20         0.25 o
  -2   4  11        235.72        243.92         1.60 o
  -1   4  11         65.37         61.03         0.49 o
   0   4  11         12.43          9.81         0.18 o
  -4   5  11          9.96         10.72         0.23 o
  -3   5  11         31.74         28.55         0.34 o
  -2   5  11         13.28         14.65         0.24 o
  -1   5  11         84.89         85.18         0.73 o
   0   5  11         85.08         79.22         0.71 o
  -5   6  11         27.57         28.15         0.42 o
  -4   6  11        113.38        107.76         1.13 o
  -3   6  11         20.04         22.19         0.32 o
  -2   6  11         56.41         60.73         0.60 o
  -1   6  11         20.95         21.30         0.30 o
   0   6  11          4.84          4.78         0.18 o
  -4   7  11          6.65          7.82         0.21 o
  -3   7  11          9.34         10.63         0.25 o
   0   0  12      16419.03      16718.83       254.22 o
   0   1  12       1330.61       1339.12         8.30 o
  -1   2  12       1100.09       1132.17         7.40 o
   0   2  12        323.93        329.49         2.15 o
  -2   3  12         58.34         56.66         0.45 o
  -1   3  12        155.21        160.84         0.94 o
   0   3  12        140.81        144.74         0.99 o
  -3   4  12         82.65         78.10         0.60 o
  -2   4  12          4.15          5.12         0.15 o
  -1   4  12         79.93         79.38         0.60 o
   0   4  12          2.08          1.25         0.11 o
  -4   5  12        185.79        183.74         1.45 o
  -3   5  12        135.65        126.80         1.00 o
  -2   5  12         58.69         57.18         0.57 o
  -1   5  12         39.60         37.45         0.38 o
   0   5  12         62.20         57.52         0.56 o
  -5   6  12         26.37         25.29         0.35 o
  -4   6  12         81.43         80.58         0.85 o
  -3   6  12         10.19         12.11         0.27 o
  -2   6  12        151.60        156.82         1.41 o
  -1   6  12          5.27          5.46         0.17 o
   0   6  12         24.56         25.25         0.38 o
  -4   7  12         23.34         24.80         0.40 o
  -3   7  12         58.72         60.73         0.74 o
   0   1  13        314.19        318.97         2.02 o
  -1   2  13        114.78        113.21         0.78 o
   0   2  13        238.96        236.96         1.55 o
  -2   3  13        122.00        120.07         0.75 o
  -1   3  13        352.84        346.01         1.99 o
   0   3  13         31.68         30.21         0.29 o
  -3   4  13         17.86         17.92         0.21 o
  -2   4  13          7.67          8.30         0.15 o
  -1   4  13         95.12         96.06         0.75 o
   0   4  13         48.10         47.25         0.50 o
  -4   5  13        490.20        472.82         3.56 o
  -3   5  13         23.51         23.96         0.28 o
  -2   5  13         77.42         78.06         0.71 o
  -1   5  13         61.57         58.22         1.25 o
   0   5  13         75.18         76.04         0.69 o
  -5   6  13         43.45         43.21         0.56 o
  -4   6  13         55.52         53.40         0.61 o
  -3   6  13         48.36         48.17         0.55 o
  -2   6  13         40.90         38.21         0.44 o
  -1   6  13          8.04         10.50         0.20 o
   0   6  13         82.25         89.49         1.09 o
  -4   7  13          9.39         10.56         0.25 o
  -3   7  13          6.79          6.33         0.25 o
   0   1  14        169.23        176.91         1.14 o
  -1   2  14        283.16        281.53         1.72 o
   0   2  14        244.40        257.12         1.65 o
  -2   3  14        193.33        201.77         1.22 o
  -1   3  14        404.78        410.25         2.36 o
   0   3  14        140.38        143.53         0.97 o
  -3   4  14        205.88        195.04         1.44 o
  -2   4  14        133.88        131.12         0.86 o
  -1   4  14        111.83        110.59         0.84 o
   0   4  14        165.29        150.87         1.13 o
  -4   5  14        293.82        280.23         2.12 o
  -3   5  14        149.40        139.08         1.22 o
  -2   5  14         70.16         71.12         0.68 o
  -1   5  14         48.60         46.13         0.87 o
   0   5  14         81.87         79.13         0.71 o
  -5   6  14         47.06         45.40         0.58 o
  -4   6  14         27.15         29.61         0.87 o
  -3   6  14         22.97         18.67         0.29 o
  -2   6  14        183.85        189.17         1.73 o
  -1   6  14         49.45         48.46         0.52 o
   0   6  14         24.61         29.02         0.52 o
   0   1  15        700.13        707.61         7.56 o
  -1   2  15        637.19        623.33         3.57 o
   0   2  15         61.36         47.23         0.37 o
  -2   3  15        166.57        163.55         1.03 o
  -1   3  15        396.18        392.73         2.36 o
   0   3  15        242.95        241.55         1.52 o
  -3   4  15        194.02        176.28         1.30 o
  -2   4  15        225.19        228.55         1.49 o
  -1   4  15         93.41         91.68         0.68 o
   0   4  15        362.51        360.79         2.63 o
  -4   5  15          5.38          6.01         0.21 o
  -3   5  15        134.46        119.30         1.03 o
  -2   5  15        131.62        133.97         1.17 o
  -1   5  15         61.68         65.30         0.84 o
   0   5  15          7.07          6.62         0.16 o
  -5   6  15          8.29          9.77         0.26 o
  -4   6  15         81.70         89.25         0.99 o
  -3   6  15        130.08        139.72         1.38 o
  -2   6  15         28.91         29.03         0.35 o
  -1   6  15         38.03         38.61         0.43 o
   0   1  16        933.23        953.77         5.57 o
  -1   2  16         34.24         33.95         0.25 o
   0   2  16         52.17         43.06         0.33 o
  -2   3  16        101.26         95.91         0.64 o
  -1   3  16        125.60        125.12         0.80 o
   0   3  16        655.40        641.97         3.90 o
  -3   4  16         97.61         88.44         0.94 o
  -2   4  16        153.70        157.48         1.06 o
  -1   4  16        224.57        224.37         1.69 o
   0   4  16        175.04        166.17         1.26 o
  -4   5  16        156.39        150.08         1.14 o
  -3   5  16         87.55         80.81         0.74 o
  -2   5  16         36.40         37.05         0.41 o
  -1   5  16         13.86         13.52         0.37 o
   0   5  16          0.10          3.59         0.44 o
  -5   6  16         39.14         36.96         0.55 o
  -4   6  16          9.72         10.94         0.24 o
  -3   6  16        237.25        244.23         2.41 o
  -2   6  16         14.59         16.39         0.25 o
  -1   6  16        111.30        118.01         1.12 o
   0   1  17        202.03        196.37         1.14 o
  -1   2  17        183.25        186.62         1.06 o
   0   2  17         93.88         87.87         0.58 o
  -2   3  17        197.07        194.85         1.28 o
  -1   3  17         41.97         42.98         0.53 o
   0   3  17         17.46         18.46         0.21 o
  -3   4  17         13.16         14.08         0.37 o
  -2   4  17        240.55        236.63         1.67 o
  -1   4  17        137.10        123.18         0.91 o
   0   4  17        314.10        296.82         2.18 o
  -4   5  17        382.33        366.43         2.96 o
  -3   5  17         36.97         36.02         0.40 o
  -2   5  17         46.32         40.59         0.43 o
  -1   5  17        205.58        208.57         1.81 o
   0   5  17        170.29        178.15         1.49 o
  -5   6  17         32.13         34.06         0.51 o
  -4   6  17         51.06         51.24         0.58 o
  -3   6  17          4.57          6.07         0.23 o
  -2   6  17         28.80         27.58         0.34 o
  -1   6  17        102.51        107.09         1.02 o
   0   0  18       5731.55       5875.64        71.06 o
   0   1  18        236.23        251.42         1.43 o
  -1   2  18         16.04         15.07         0.16 o
   0   2  18         81.04         74.21         0.57 o
  -2   3  18         56.02         58.83         0.84 o
  -1   3  18        586.65        555.00         3.29 o
   0   3  18         79.84         79.03         0.60 o
  -3   4  18         88.63         86.03         0.67 o
  -2   4  18        534.99        532.94         3.63 o
  -1   4  18         30.91         28.35         0.29 o
   0   4  18         52.66         47.39         0.42 o
  -4   5  18         78.68         73.39         0.63 o
  -3   5  18        220.47        205.02         1.69 o
  -2   5  18         39.51         35.96         0.74 o
  -1   5  18         65.23         63.46         0.62 o
   0   5  18         17.61         17.72         0.25 o
  -5   6  18         36.35         37.79         0.59 o
  -4   6  18         22.56         22.28         0.76 o
  -3   6  18        101.35         99.10         0.96 o
  -2   6  18        252.92        265.52         2.70 o
  -1   6  18          9.94          9.50         0.21 o
   0   1  19        568.68        542.49         3.10 o
  -1   2  19        329.52        321.20         1.82 o
   0   2  19        118.33        116.06         0.76 o
  -2   3  19        372.67        364.58         2.28 o
  -1   3  19        406.44        387.70         2.41 o
   0   3  19        503.23        494.59         3.23 o
  -3   4  19         38.22         38.06         0.38 o
  -2   4  19        178.98        176.90         1.32 o
  -1   4  19         16.53         15.11         0.20 o
   0   4  19         70.25         68.16         0.58 o
  -4   5  19        110.79        108.05         0.86 o
  -3   5  19         14.83         15.49         0.23 o
  -2   5  19         12.12         10.86         0.21 o
  -1   5  19         72.12         76.91         0.73 o
   0   5  19         10.44         11.27         0.21 o
  -4   6  19         34.54         35.53         0.62 o
  -3   6  19         29.42         27.76         0.33 o
  -2   6  19        165.18        173.32         2.09 o
   0   1  20          2.18          2.57         0.10 o
  -1   2  20        296.87        289.09         1.67 o
   0   2  20         87.24         82.25         0.56 o
  -2   3  20         32.13         32.81         0.30 o
  -1   3  20        113.33        105.34         0.77 o
   0   3  20        306.22        293.18         1.99 o
  -3   4  20        485.62        462.05         3.17 o
  -2   4  20        159.62        160.79         1.18 o
  -1   4  20         61.54         64.29         0.80 o
   0   4  20         17.19         16.99         0.22 o
  -4   5  20        104.84        103.82         0.84 o
  -3   5  20         56.49         55.99         0.53 o
  -2   5  20        118.69        116.52         1.05 o
  -1   5  20        268.66        273.05         2.39 o
   0   5  20         66.53         69.14         0.71 o
  -4   6  20         51.58         54.58         0.86 o
  -3   6  20         52.12         51.04         0.57 o
  -2   6  20         82.71         82.75         0.86 o
   0   1  21        123.37        107.66         0.69 o
  -1   2  21        391.37        377.55         2.24 o
   0   2  21        660.46        642.06         3.77 o
  -2   3  21        533.93        506.46         6.03 o
  -1   3  21         69.83         69.34         1.05 o
   0   3  21         39.85         39.52         0.35 o
  -3   4  21         82.72         76.55         0.60 o
  -2   4  21        155.19        157.63         1.20 o
  -1   4  21         98.70         94.83         0.75 o
   0   4  21        124.86        120.91         1.01 o
  -4   5  21         23.21         26.43         0.40 o
  -3   5  21        130.66        124.42         1.07 o
  -2   5  21         66.10         67.89         0.67 o
  -1   5  21        203.52        203.75         1.93 o
   0   5  21          2.45          1.87         0.12 o
  -4   6  21          6.57          7.98         0.23 o
  -3   6  21         22.07         22.86         0.31 o
  -2   6  21         40.54         43.52         0.73 o
   0   1  22        144.07        133.20         0.83 o
  -1   2  22        208.14        192.79         1.29 o
   0   2  22        306.52        286.82         1.83 o
  -2   3  22        189.75        175.79         1.20 o
  -1   3  22        169.77        170.82         1.30 o
   0   3  22        597.19        590.66         3.91 o
  -3   4  22        277.99        276.87         1.97 o
  -2   4  22          8.18         10.02         0.18 o
  -1   4  22        292.46        284.28         2.09 o
   0   4  22          0.41          1.09         0.13 o
  -4   5  22         97.87         90.50         0.81 o
  -3   5  22         93.24         95.56         0.84 o
  -2   5  22         33.11         32.41         0.37 o
  -1   5  22         17.44         20.47         0.37 o
   0   5  22         38.03         35.16         0.52 o
   0   1  23        124.53        109.97         0.68 o
  -1   2  23        315.12        296.53         1.85 o
   0   2  23         34.01         33.47         0.38 o
  -2   3  23         38.58         36.54         0.33 o
  -1   3  23        136.10        136.42         1.02 o
   0   3  23        137.09        130.97         0.95 o
  -3   4  23         19.60         19.35         0.33 o
  -2   4  23         47.05         47.63         0.44 o
  -1   4  23        120.24        116.82         0.93 o
   0   4  23         66.97         62.33         0.57 o
  -4   5  23         44.06         42.78         0.46 o
  -3   5  23         18.52         20.83         0.28 o
  -2   5  23         33.11         32.85         0.37 o
  -1   5  23         17.27         18.81         0.28 o
   0   5  23         49.14         50.61         0.99 o
   0   0  24        256.27        252.38         3.22 o
   0   1  24        198.83        195.19         1.19 o
  -1   2  24        698.29        704.68         4.39 o
   0   2  24         81.68         80.23         0.58 o
  -2   3  24         37.84         38.75         0.83 o
  -1   3  24        388.76        376.22         2.77 o
   0   3  24         35.20         34.49         0.33 o
  -3   4  24         27.38         26.60         0.30 o
  -2   4  24        252.07        250.54         1.90 o
  -1   4  24         16.53         17.96         0.23 o
   0   4  24         40.63         41.79         0.42 o
  -4   5  24         15.51         14.86         0.24 o
  -3   5  24        132.48        127.37         1.09 o
  -2   5  24         13.42         14.68         0.38 o
  -1   5  24          8.38          9.98         0.20 o
   0   1  25        169.25        144.06         1.62 o
  -1   2  25        312.85        301.35         1.92 o
   0   2  25          9.93          9.02         0.15 o
  -2   3  25         80.09         75.48         0.60 o
  -1   3  25         25.15         24.09         0.29 o
   0   3  25        111.95        102.75         0.77 o
  -3   4  25         12.69         13.51         0.22 o
  -2   4  25         35.34         35.48         0.35 o
  -1   4  25         67.85         65.58         0.57 o
   0   4  25         54.77         59.87         0.56 o
  -4   5  25         17.96         20.19         0.32 o
  -3   5  25         23.85         25.22         0.41 o
  -2   5  25        129.00        139.09         1.42 o
  -1   5  25         42.61         40.88         0.55 o
   0   1  26         69.17         68.40         0.46 o
  -1   2  26         49.02         49.53         0.39 o
   0   2  26         81.74         72.79         0.53 o
  -2   3  26         73.98         73.97         0.61 o
  -1   3  26        105.47        104.67         0.87 o
   0   3  26         37.52         34.80         0.35 o
  -3   4  26         28.21         26.57         0.29 o
  -2   4  26         23.64         24.53         0.27 o
  -1   4  26         18.10         20.13         0.24 o
   0   4  26         11.16         10.78         0.21 o
  -3   5  26         30.24         30.19         0.42 o
  -2   5  26        144.92        149.25         1.43 o
   0   1  27         46.58         54.64         0.39 o
  -1   2  27         36.20         32.05         0.28 o
   0   2  27        158.60        161.57         1.15 o
  -2   3  27         76.57         74.10         0.63 o
  -1   3  27         83.21         84.43         0.70 o
   0   3  27         30.92         30.96         0.32 o
  -3   4  27          6.92          7.46         0.18 o
  -2   4  27         57.74         60.98         0.53 o
  -1   4  27         13.85         14.53         0.20 o
   0   4  27        120.18        120.73         1.27 o
   0   1  28          6.03          8.07         0.13 o
  -1   2  28         44.71         38.89         0.32 o
   0   2  28         85.01         81.15         0.63 o
  -2   3  28         10.01          8.14         0.16 o
  -1   3  28         21.02         20.89         0.24 o
   0   3  28         29.18         27.33         0.29 o
  -3   4  28          3.24          4.44         0.15 o
  -2   4  28         73.87         79.29         0.67 o
  -1   4  28         36.73         40.34         0.40 o
   0   4  28         14.97         14.87         0.31 o
   0   1  29         14.02         13.47         0.16 o
  -1   2  29         15.41         12.44         0.18 o
   0   2  29         41.92         41.65         0.36 o
  -2   3  29         33.90         32.82         0.32 o
  -1   3  29         32.10         30.54         0.31 o
   0   3  29         26.41         26.92         0.28 o
  -3   4  29         48.79         50.61         0.53 o
  -2   4  29        100.84        106.57         0.86 o
  -1   4  29         27.51         27.33         0.34 o
   0   0  30         95.53        116.94         2.08 o
   0   1  30         40.42         42.75         0.33 o
  -1   2  30         45.29         44.89         0.39 o
   0   2  30          2.45          3.04         0.11 o
  -2   3  30         26.82         25.64         0.27 o
  -1   3  30         16.57         18.31         0.22 o
   0   3  30         49.36         46.55         0.45 o
  -3   4  30          3.79          4.67         0.22 o
  -2   4  30         75.33         79.59         0.97 o
  -1   4  30         38.04         38.75         1.09 o
   0   1  31         27.03         30.80         0.25 o
  -1   2  31         54.56         45.87         0.45 o
   0   2  31         64.05         66.40         0.57 o
  -2   3  31         68.25         72.90         0.69 o
  -1   3  31         29.08         30.56         0.32 o
   0   3  31        134.52        143.94         1.33 o
   0   1  32          9.11          9.55         0.14 o
  -1   2  32         18.28         19.58         0.23 o
   0   2  32         26.63         28.08         0.32 o
  -2   3  32          2.23          3.05         0.13 o
  -1   3  32         25.71         25.42         0.29 o
   0   3  32        105.02        110.47         1.30 o
   0   1  33        170.44        166.10         1.32 o
  -1   2  33         17.74         19.52         0.23 o
   0   2  33         72.08         68.86         0.64 o
  -2   3  33        116.18        118.34         1.70 o
  -1   3  33         23.41         24.40         1.17 o
   0   1  34         76.74         89.87         0.88 o
  -1   2  34         76.52         82.67         0.82 o
   0   2  34         34.41         37.68         0.42 o
   0   1  35         46.67         50.84         0.62 o
                                                
